# Supplementary material for: YOD1 sustains NOD2-mediated protective signaling in colitis by stabilizing RIPK2
Source: EMBO Rep. 2024 Sep 27;25(11):4827–45. doi: 10.1038/s44319-024-00276-6 (PMC11549337; doi:10.1038/s44319-024-00276-6)
Supplement: Supplementary file 3 — Dataset EV1 [file 44319_2024_276_MOESM3_ESM.xlsx]

## Sheet: Proteins
YOD1 and interacting proteins were harvested from untreated RAW264.7 cells by immunoprecipitation with anti-YOD1 antibody, and the immunocomplexes were then analyzed by mass spectrometry to identify YOD1-interacting proteins.
Checked	Protein FDR Confidence	Master	Accession	Description	Exp. q-value	Sum PEP Score	Coverage	# Peptides	# PSMs	# Unique Peptides	# Protein Groups	# AAs	MW [kDa]	calc. pI	Score Mascot	# Peptides Mascot
FALSE	High	Master Protein	P20029	Endoplasmic reticulum chaperone BiP OS=Mus musculus OX=10090 GN=Hspa5 PE=1 SV=3	0	61.8151	46.5649	27	30	25	1	655	72.377	5.16	796.65	27
	Checked	Confidence	Sequence	Modifications	Qvality PEP	Qvality q-value	# Protein Groups	# Proteins	# PSMs	Master Protein Accessions	# Missed Cleavages	Theo. MH+ [Da]	Ions Score Mascot	Confidence Mascot	Percolator q-Value Mascot	Percolator PEP Mascot
	FALSE	High	NELESYAYSLK		0.00355228	0	1	1	1	P20029	0	1316.64	58.76	High	0	0.002715
	FALSE	High	NQLTSNPENTVFDAK		0.00240758	0	1	1	1	P20029	0	1677.81	73.26	High	0	0.001812
	FALSE	High	KSDIDEIVLVGGSTR		0.000150747	0	1	1	1	P20029	1	1588.85	91.57	High	0	0.000102
	FALSE	High	VTHAVVTVPAYFNDAQR		0.00503543	0	1	1	1	P20029	0	1887.97	43.1	High	0	0.003902
	FALSE	High	LTPEEIER		0.0896361	0	1	1	1	P20029	0	986.515	49.64	High	0	0.0779
	FALSE	High	SQIFSTASDNQPTVTIK		3.96019e-06	0	1	1	1	P20029	0	1836.93	92.54	High	0	2.329e-06
	FALSE	High	FAEEDKK		0.0578786	0	1	1	1	P20029	1	866.425	37.63	High	0	0.04936
	FALSE	High	FEELNMDLFR	1xOxidation [M6]	0.013353	0	1	1	1	P20029	0	1329.61	46.13	High	0	0.01074
	FALSE	High	FEELNMDLFR		0.00168114	0	1	1	1	P20029	0	1313.62	88	High	0	0.001245
	FALSE	High	VEIIANDQGNR		0.00096146	0	3	6	1	P20029; P63017; P17879	0	1228.63	59.37	High	0	0.0006969
	FALSE	High	LYGSGGPPPTGEEDTSEK		9.78773e-06	0	1	1	1	P20029	0	1820.82	57.44	High	0	5.959e-06
	FALSE	High	LYGSGGPPPTGEEDTSEKDEL		0.00167556	0	1	1	1	P20029	1	2177.97	66.23	High	0	0.001244
	FALSE	High	TFAPEEISAMVLTK		0.000229999	0	1	1	1	P20029	0	1536.8	63.61	High	0	0.0001578
	FALSE	High	ALSSQHQAR		0.028618	0	1	1	1	P20029	0	997.517	40.81	High	0	0.02375
	FALSE	High	DNHLLGTFDLTGIPPAPR		0.0102784	0	1	1	1	P20029	0	1934.01	32.12	High	0	0.008165
	FALSE	High	IINEPTAAAIAYGLDK		0.00123388	0	2	4	1	P20029; P63017	0	1659.9	81.32	High	0	0.0009036
	FALSE	High	TKPYIQVDIGGGQTK		0.000318645	0	1	1	1	P20029	1	1604.86	43.38	High	0	0.0002216
	FALSE	High	ELEEIVQPIISK		0.00122978	0	1	1	1	P20029	0	1397.79	51.76	High	0	0.0009
	FALSE	High	ITPSYVAFTPEGER		0.0100426	0	1	1	2	P20029	0	1566.78	46.45	High	0	0.007981
	FALSE	High	ITITNDQNR		0.0772374	0	1	1	1	P20029	0	1074.55	25.4	High	0	0.06678
	FALSE	High	VYEGERPLTK		0.161481	0.00606945	1	1	2	P20029	1	1191.64	38.47	High	0.005634	0.1447
	FALSE	Medium	IQQLVK		0.20716	0.0284102	1	1	1	P20029	0	728.467	37.33	Medium	0.02653	0.1879
	FALSE	Medium	MKETAEAYLGK	1xOxidation [M1]	0.235532	0.0295733	1	1	1	P20029	1	1256.62	18.98	Medium	0.02766	0.2148
	FALSE	Low	VLEDSDLK		0.358094	0.0738829	1	1	1	P20029	0	918.478	30.68	Low	0.07045	0.3354
	FALSE	Low	NTVVPTK		0.364152	0.0746851	1	1	1	P20029	0	758.441	26.26	Low	0.07092	0.3412
	FALSE	Low	DAGTIAGLNVMR	1xOxidation [M11]	0.44485	0.112985	1	1	1	P20029	0	1233.63	14.49	Low	0.106	0.4237
	FALSE	Low	TWNDPSVQQDIK		0.645526	0.237674	1	1	1	P20029	0	1430.69	0.02	Low	0.2215	0.6343
	FALSE	Low	VYEGER		0.966896	0.590834	1	1	1	P20029	0	752.357	15.11	Low	0.5876	0.9786
FALSE	High	Master Protein	F7BJB9	MORC family CW-type zinc finger protein 3 OS=Mus musculus OX=10090 GN=Morc3 PE=1 SV=1	0	57.8067	31.9533	27	32	27	1	942	106.455	5.68	581.368	27
	Checked	Confidence	Sequence	Modifications	Qvality PEP	Qvality q-value	# Protein Groups	# Proteins	# PSMs	Master Protein Accessions	# Missed Cleavages	Theo. MH+ [Da]	Ions Score Mascot	Confidence Mascot	Percolator q-Value Mascot	Percolator PEP Mascot
	FALSE	High	IPEDLDETAGR		0.00190127	0	1	1	1	F7BJB9	0	1215.59	39.52	High	0	0.001416
	FALSE	High	QDFDYTNEYR		0.00648114	0	1	1	1	F7BJB9	0	1350.56	53.65	High	0	0.005072
	FALSE	High	SDPGITVSTQTDAPGLTVK		0.00068711	0	1	1	1	F7BJB9	0	1886.97	54.05	High	0	0.0004928
	FALSE	High	LNDYWNEMK		0.00658962	0	1	1	1	F7BJB9	0	1212.54	37.77	High	0	0.00515
	FALSE	High	ILPQINPELLYQTSVSSQSFSPVK		1.86621e-05	0	1	1	1	F7BJB9	0	2675.43	65.47	High	0	1.164e-05
	FALSE	High	LGVHSSILNAK		0.0130472	0	1	1	1	F7BJB9	0	1138.66	32.42	High	0	0.01047
	FALSE	High	NAEYPVNLPVEDIQK		0.00192034	0	1	1	1	F7BJB9	0	1728.88	50.2	High	0	0.001431
	FALSE	High	LTILALGEK		0.0235685	0	1	1	1	F7BJB9	0	957.598	46.91	High	0	0.01935
	FALSE	High	KLPDGIDQLPEK		0.0658303	0	1	1	1	F7BJB9	1	1352.74	21.37	High	0	0.05651
	FALSE	High	QMINLTESK	1xOxidation [M2]	0.0410289	0	1	1	1	F7BJB9	0	1079.54	27.67	High	0	0.03455
	FALSE	High	QMINLTESK		0.0287122	0	1	1	1	F7BJB9	0	1063.55	19.9	High	0	0.02376
	FALSE	High	ASLAAILEHSLFSTEQK		0.000370099	0	1	1	1	F7BJB9	0	1844.98	59.67	High	0	0.0002594
	FALSE	High	MLSFGFSDK	1xOxidation [M1]	0.025256	0	1	1	1	F7BJB9	0	1047.48	27.52	High	0	0.0208
	FALSE	High	IINLNLASPASEPENSSMK	1xOxidation [M18]	0.00109463	0	1	1	1	F7BJB9	0	2031.01	46.69	High	0	0.0007974
	FALSE	High	IINLNLASPASEPENSSMK		1.81743e-06	0	1	1	1	F7BJB9	0	2015.01	69.59	High	0	1.03699e-06
	FALSE	High	KEESMEEDMGVR	1xOxidation [M5]	0.0338308	0	1	1	1	F7BJB9	1	1455.61	73.81	High	0	0.02823
	FALSE	High	KEESMEEDMGVR	2xOxidation [M5; M9]	0.0198547	0	1	1	1	F7BJB9	1	1471.6	59.26	High	0	0.01619
	FALSE	High	LSNPPVENSSYK		0.00471173	0	1	1	1	F7BJB9	0	1334.66	27.13	High	0	0.003638
	FALSE	High	LLAELNAIMGK	1xOxidation [M9]	0.0401023	0	1	1	1	F7BJB9	0	1188.67	37.64	High	0	0.03371
	FALSE	High	PHLSEVTSPFAAR		0.0668947	0	1	1	1	F7BJB9	0	1411.73	44.04	High	0	0.05747
	FALSE	High	AEHVVVPIVTFNK		0.00370914	0	1	1	2	F7BJB9	0	1452.82	33.47	High	0	0.00284
	FALSE	High	DAMVFTK		0.16292	0.00606945	1	1	1	F7BJB9	0	811.402	32.15	High	0.005634	0.146
	FALSE	Medium	QPEILPR		0.198515	0.0260307	1	1	1	F7BJB9	0	852.494	20.28	Medium	0.02427	0.1794
	FALSE	Medium	IRQPEILPR		0.201364	0.0284102	1	1	1	F7BJB9	1	1121.68	25.31	Medium	0.02653	0.1824
	FALSE	Medium	SLAYIER		0.235532	0.0295733	1	1	1	F7BJB9	0	851.462	32.46	Medium	0.02766	0.2153
	FALSE	Low	DAMVFTK	1xOxidation [M3]	0.325439	0.0601477	1	1	1	F7BJB9	0	827.397	17.7	Low	0.05792	0.3029
	FALSE	Low	NATEFDFEK		0.337774	0.0689432	1	1	1	F7BJB9	0	1100.49	19.98	Low	0.06611	0.3149
	FALSE	Low	MQIIIR		0.366767	0.0746851	1	1	1	F7BJB9	0	773.47	33.98	Low	0.07092	0.3438
	FALSE	Low	QIWIDK		0.510665	0.137612	1	1	1	F7BJB9	0	802.446	15.62	Low	0.1282	0.4916
	FALSE	Low	AAQPPTGIR	1xAcetyl [N-Term]	0.744785	0.318327	1	1	1	F7BJB9	0	952.521	16.86	Low	0.3008	0.7425
	FALSE	Low	MDQIAPESDYSLR		0.988021	0.608233	1	1	1	F7BJB9	0	1524.7	4.19	Low	0.6037	0.9994
FALSE	High	Master Protein	P63017	Heat shock cognate 71 kDa protein OS=Mus musculus OX=10090 GN=Hspa8 PE=1 SV=1	0	48.6974	24.3034	16	21	12	1	646	70.827	5.52	648.669	16
	Checked	Confidence	Sequence	Modifications	Qvality PEP	Qvality q-value	# Protein Groups	# Proteins	# PSMs	Master Protein Accessions	# Missed Cleavages	Theo. MH+ [Da]	Ions Score Mascot	Confidence Mascot	Percolator q-Value Mascot	Percolator PEP Mascot
	FALSE	High	RFDDAVVQSDMK	1xOxidation [M11]	0.0516847	0	1	1	1	P63017	1	1426.66	78.4	High	0	0.04383
	FALSE	High	RFDDAVVQSDMK		0.0388139	0	1	1	1	P63017	1	1410.67	46.56	High	0	0.03255
	FALSE	High	NQTAEKEEFEHQQK		0.000287423	0	1	1	1	P63017	1	1745.81	29.87	High	0	0.0001991
	FALSE	High	SQIHDIVLVGGSTR		0.00560013	0	1	1	2	P63017	0	1481.81	57.48	High	0	0.004356
	FALSE	High	TTPSYVAFTDTER		0.00688023	0	2	5	1	P63017; P17879	0	1487.7	62.46	High	0	0.005386
	FALSE	High	EIAEAYLGK		0.0171127	0	1	1	1	P63017	0	993.525	31.69	High	0	0.01391
	FALSE	High	FDDAVVQSDMK		0.000645027	0	1	1	1	P63017	0	1254.57	53.36	High	0	0.0004618
	FALSE	High	FDDAVVQSDMK	1xOxidation [M10]	0.0030284	0	1	1	1	P63017	0	1270.56	33.23	High	0	0.002296
	FALSE	High	NQVAMNPTNTVFDAK	1xOxidation [M5]	0.000338307	0	1	1	1	P63017	0	1665.79	90.12	High	0	0.0002361
	FALSE	High	FEELNADLFR		0.00238369	0	1	2	1	P63017	0	1253.62	88.43	High	0	0.001789
	FALSE	High	NQVAMNPTNTVFDAK		2.43522e-05	0	1	1	1	P63017	0	1649.8	65.79	High	0	1.534e-05
	FALSE	High	VEIIANDQGNR		0.00096146	0	3	6	1	P20029; P63017; P17879	0	1228.63	59.37	High	0	0.0006969
	FALSE	High	IINEPTAAAIAYGLDK		0.00123388	0	2	4	1	P20029; P63017	0	1659.9	81.32	High	0	0.0009036
	FALSE	High	STAGDTHLGGEDFDNR		5.36026e-06	0	1	2	2	P63017	0	1691.73	88.28	High	0	3.191e-06
	FALSE	High	MVQEAEK		0.125011	0.00324359	1	1	1	P63017	0	834.403	11.58	High	0.003025	0.1103
	FALSE	High	EEFEHQQK		0.156297	0.00606945	1	1	1	P63017	0	1074.49	2.32	High	0.005634	0.1396
	FALSE	Medium	DNNLLGK		0.291698	0.0477184	1	2	1	P63017	0	773.415	18.76	Medium	0.04567	0.2697
	FALSE	Low	NTTIPTK		0.559072	0.158078	2	3	1	P63017; P38647	0	774.436	27.68	Low	0.1473	0.5425
	FALSE	Low	VQVEYK		0.613626	0.213976	1	2	1	P63017	0	765.414	26.09	Low	0.1985	0.6002
FALSE	High	Master Protein	Q8VDD5	Myosin-9 OS=Mus musculus OX=10090 GN=Myh9 PE=1 SV=4	0	37.1603	11.5816	22	25	19	1	1960	226.232	5.66	288.615	22
	Checked	Confidence	Sequence	Modifications	Qvality PEP	Qvality q-value	# Protein Groups	# Proteins	# PSMs	Master Protein Accessions	# Missed Cleavages	Theo. MH+ [Da]	Ions Score Mascot	Confidence Mascot	Percolator q-Value Mascot	Percolator PEP Mascot
	FALSE	High	AGVLAHLEEER		0.0281516	0	1	2	1	Q8VDD5	0	1223.64	22.7	High	0	0.02334
	FALSE	High	ALELDSNLYR		0.0093983	0	1	1	1	Q8VDD5	0	1193.62	55.55	High	0	0.007456
	FALSE	High	EQLEEEEEAKR		0.00303848	0	1	1	1	Q8VDD5	1	1389.65	39.28	High	0	0.002309
	FALSE	High	LQEMESAVK	1xOxidation [M4]	0.0343895	0	1	1	1	Q8VDD5	0	1050.51	28.21	High	0	0.02875
	FALSE	High	NTNPNFVR		0.0337202	0	1	2	2	Q8VDD5	0	961.485	36.45	High	0	0.02813
	FALSE	High	VISGVLQLGNIAFK		0.001091	0	1	1	1	Q8VDD5	0	1458.87	27.96	High	0	0.0007949
	FALSE	High	QLEEAEEEAQR		0.00124211	0	1	1	1	Q8VDD5	0	1331.61	61.21	High	0	0.0009112
	FALSE	High	DELADEIANSSGK		0.000535399	0	1	1	1	Q8VDD5	0	1348.62	44.33	High	0	0.0003796
	FALSE	High	VVQEQGTHPK		0.0807514	0	1	1	2	Q8VDD5	0	1122.59	24.14	High	0.005634	0.1576
	FALSE	High	IAQLEEQLDNETK		0.00775341	0	1	1	1	Q8VDD5	0	1530.76	51.69	High	0	0.006096
	FALSE	High	LQQELDDLLVDLDHQR		0.00364801	0	1	1	1	Q8VDD5	0	1949.99	28.59	High	0	0.002792
	FALSE	High	VSHLLGINVTDFTR		0.0122922	0	1	1	1	Q8VDD5	0	1571.85	36.5	High	0	0.009835
	FALSE	High	DLEAHIDTANK		0.00405735	0	1	1	1	Q8VDD5	0	1226.6	45.01	High	0	0.003109
	FALSE	High	THEAQIQEMR	1xOxidation [M9]	0.113294	0.00324359	1	1	2	Q8VDD5	0	1258.58	34.65	High	0.003025	0.09977
	FALSE	High	QSVSNLEK		0.111901	0.00324359	1	1	1	Q8VDD5	0	904.473	5.35	High	0.003025	0.09828
	FALSE	High	KFDQLLAEEK		0.174824	0.00606945	3	4	1	O08638; Q8VDD5; Q6URW6	1	1220.65	16.99	High	0.005634	0.1572
	FALSE	Medium	KEEELQAALAR		0.23167	0.0295733	2	2	1	O08638; Q8VDD5	1	1257.68	15.11	Medium	0.02766	0.2113
	FALSE	Medium	GALALEEK		0.248759	0.0320467	1	1	1	Q8VDD5	0	830.462	5.41	Medium	0.02999	0.2275
	FALSE	Medium	NWQWWR		0.263936	0.0370176	3	3	1	O08638; Q8VDD5; Q6URW6	0	975.458	10.42	Medium	0.03467	0.2427
	FALSE	Medium	EEILAQAK		0.284203	0.0477184	1	1	1	Q8VDD5	0	901.499	13.66	Medium	0.0445	0.2621
	FALSE	Low	HLAAENR		0.372908	0.0763017	1	1	1	Q8VDD5	0	810.422	30.64	Low	0.07245	0.3504
	FALSE	Low	LVWVPSSK		0.570215	0.171055	1	1	1	Q8VDD5	0	915.53	6.62	Low	0.1592	0.5536
FALSE	High	Master Protein	P38647	Stress-70 protein, mitochondrial OS=Mus musculus OX=10090 GN=Hspa9 PE=1 SV=3	0	36.7531	33.4315	22	23	21	1	679	73.416	6.07	504.092	22
	Checked	Confidence	Sequence	Modifications	Qvality PEP	Qvality q-value	# Protein Groups	# Proteins	# PSMs	Master Protein Accessions	# Missed Cleavages	Theo. MH+ [Da]	Ions Score Mascot	Confidence Mascot	Percolator q-Value Mascot	Percolator PEP Mascot
	FALSE	High	LKEEISK		0.0865778	0	1	1	1	P38647	1	846.493	37.69	High	0	0.07516
	FALSE	High	DDIENMVK		0.0836172	0	1	1	1	P38647	0	963.445	16.11	High	0	0.07252
	FALSE	High	VEAVNMAEGIIHDTETK	1xOxidation [M6]	0.0435084	0	1	1	1	P38647	0	1872.9	34.04	High	0	0.03669
	FALSE	High	QAVTNPNNTFYATK		0.000617728	0	1	1	1	P38647	0	1568.77	94.03	High	0	0.0004408
	FALSE	High	DSETGENIR		0.0597756	0	1	1	1	P38647	0	1020.46	24.4	High	0	0.05104
	FALSE	High	ETAENYLGHTAK		0.0560396	0	1	1	1	P38647	0	1333.64	29	High	0	0.0477
	FALSE	High	TTPSVVAFTADGER		0.00167	0	1	1	1	P38647	0	1450.72	98.8	High	0	0.001238
	FALSE	High	QAASSLQQASLK		0.000454871	0	1	1	1	P38647	0	1231.66	72.93	High	0	0.0003204
	FALSE	High	SDIGEVILVGGMTR	1xOxidation [M12]	0.0012504	0	1	1	1	P38647	0	1462.76	55.18	High	0	0.0009183
	FALSE	High	EGSGSSGTGEQKEDQKEEK		0.00107301	0	1	1	1	P38647	2	2009.89	43.07	High	0	0.0007833
	FALSE	High	VINEPTAAALAYGLDK		9.46749e-06	0	1	1	1	P38647	0	1645.88	81.24	High	0	5.747e-06
	FALSE	High	LYSPSQIGAFVLMK	1xOxidation [M13]	0.0256751	0	1	1	1	P38647	0	1569.83	46.79	High	0	0.0212
	FALSE	High	EQQIVIQSSGGLSK		0.00194605	0	1	1	1	P38647	0	1473.79	54.9	High	0	0.001453
	FALSE	High	VQQTVQDLFGR		0.0127482	0	1	1	1	P38647	0	1290.68	61.99	High	0	0.01022
	FALSE	Low	DNMALQR	1xOxidation [M3]	0.330339	0.0621802	1	1	1	P38647	0	863.404	23.12	Low	0.06187	0.3077
	FALSE	Low	ETGVDLTK		0.340275	0.0698693	1	1	1	P38647	0	862.452	10.9	Low	0.06687	0.3181
	FALSE	Low	YDDPEVQK		0.434352	0.106129	1	1	1	P38647	0	993.452	8.75	Low	0.0996	0.4121
	FALSE	Low	NTTIPTKK		0.439111	0.10765	1	1	1	P38647	1	902.531	19.28	Low	0.1008	0.4179
	FALSE	Low	LVGMPAK	1xOxidation [M4]	0.543891	0.151914	1	1	1	P38647	0	731.412	35.54	Low	0.1399	0.5267
	FALSE	Low	NTTIPTK		0.559072	0.158078	2	3	1	P63017; P38647	0	774.436	27.68	Low	0.1473	0.5425
	FALSE	Low	RYDDPEVQK		0.656365	0.242778	1	1	1	P38647	1	1149.55	28.86	Low	0.2265	0.6463
	FALSE	Low	YAEEDRR		0.697878	0.27283	1	1	1	P38647	1	938.433	27.56	Low	0.2591	0.691
	FALSE	Low	DDIENMVK	1xOxidation [M6]	0.743002	0.316427	1	1	1	P38647	0	979.44	6.22	Low	0.2998	0.7409
FALSE	High	Master Protein	P68033	Actin, alpha cardiac muscle 1 OS=Mus musculus OX=10090 GN=Actc1 PE=1 SV=1	0	35.463	38.1963	12	19	4	1	377	41.992	5.39	324.989	12
	Checked	Confidence	Sequence	Modifications	Qvality PEP	Qvality q-value	# Protein Groups	# Proteins	# PSMs	Master Protein Accessions	# Missed Cleavages	Theo. MH+ [Da]	Ions Score Mascot	Confidence Mascot	Percolator q-Value Mascot	Percolator PEP Mascot
	FALSE	High	EITALAPSTMK	1xOxidation [M10]	0.00312037	0	2	6	1	P60710; P68033	0	1177.61	48.39	High	0	0.00237
	FALSE	High	HQGVMVGMGQK	1xOxidation [M5]	0.00483864	0	2	7	2	P60710; P68033	0	1187.57	43.57	High	0	0.003735
	FALSE	High	HQGVMVGMGQK	2xOxidation [M5; M8]	0.0308631	0	2	7	1	P60710; P68033	0	1203.56	29.46	High	0	0.02569
	FALSE	High	VAPEEHPTLLTEAPLNPK		6.20518e-06	0	1	4	2	P68033	0	1956.04	59.5	High	0	3.715e-06
	FALSE	High	DSYVGDEAQSK		0.0130472	0	2	6	2	P60710; P68033	0	1198.52	29.15	High	0	0.02149
	FALSE	High	YPIEHGIITNWDDMEK	1xOxidation [M14]	0.0362386	0	1	4	1	P68033	0	1976.91	2.28	High	0	0.03034
	FALSE	High	IWHHTFYNELR		0.00415284	0	2	4	2	P60710; P68033	0	1515.75	51.46	High	0	0.003191
	FALSE	High	YPIEHGIITNWDDMEK		0.00468053	0	1	4	1	P68033	0	1960.91	6.32	High	0	0.003614
	FALSE	High	QEYDEAGPSIVHR		0.00201856	0	1	3	1	P68033	0	1500.71	62.63	High	0	0.001506
	FALSE	High	GYSFVTTAER		0.016393	0	1	4	1	P68033	0	1130.55	36.71	High	0	0.01327
	FALSE	High	SYELPDGQVITIGNER		0.000161654	0	2	7	1	P60710; P68033	0	1790.89	57.24	High	0	0.0001097
	FALSE	High	AVFPSIVGR		0.0521895	0	2	6	1	P60710; P68033	0	945.552	34.71	High	0	0.04433
	FALSE	Medium	DLTDYLMK		0.197385	0.0260307	2	7	1	P60710; P68033	0	998.486	27.17	Medium	0.02427	0.1782
	FALSE	Medium	AGFAGDDAPR		0.234885	0.0295733	2	6	1	P60710; P68033	0	976.448	29.99	Medium	0.02766	0.2144
	FALSE	Medium	DLTDYLMK	1xOxidation [M7]	0.266766	0.0418911	2	7	1	P60710; P68033	0	1014.48	10.95	Medium	0.03927	0.2453
FALSE	High	Master Protein	P60710	Actin, cytoplasmic 1 OS=Mus musculus OX=10090 GN=Actb PE=1 SV=1	0	30.895	34.1333	11	17	3	1	375	41.71	5.48	313.499	11
	Checked	Confidence	Sequence	Modifications	Qvality PEP	Qvality q-value	# Protein Groups	# Proteins	# PSMs	Master Protein Accessions	# Missed Cleavages	Theo. MH+ [Da]	Ions Score Mascot	Confidence Mascot	Percolator q-Value Mascot	Percolator PEP Mascot
	FALSE	High	EITALAPSTMK	1xOxidation [M10]	0.00312037	0	2	6	1	P60710; P68033	0	1177.61	48.39	High	0	0.00237
	FALSE	High	HQGVMVGMGQK	1xOxidation [M5]	0.00483864	0	2	7	2	P60710; P68033	0	1187.57	43.57	High	0	0.003735
	FALSE	High	HQGVMVGMGQK	2xOxidation [M5; M8]	0.0308631	0	2	7	1	P60710; P68033	0	1203.56	29.46	High	0	0.02569
	FALSE	High	DSYVGDEAQSK		0.0130472	0	2	6	2	P60710; P68033	0	1198.52	29.15	High	0	0.02149
	FALSE	High	GYSFTTTAER		0.0298664	0	1	2	1	P60710	0	1132.53	41.98	High	0	0.02482
	FALSE	High	IWHHTFYNELR		0.00415284	0	2	4	2	P60710; P68033	0	1515.75	51.46	High	0	0.003191
	FALSE	High	QEYDESGPSIVHR		0.00277762	0	1	2	1	P60710	0	1516.7	57.61	High	0	0.002097
	FALSE	High	VAPEEHPVLLTEAPLNPK		6.3689e-05	0	1	2	2	P60710	0	1954.06	62.42	High	0	4.164e-05
	FALSE	High	SYELPDGQVITIGNER		0.000161654	0	2	7	1	P60710; P68033	0	1790.89	57.24	High	0	0.0001097
	FALSE	High	AVFPSIVGR		0.0521895	0	2	6	1	P60710; P68033	0	945.552	34.71	High	0	0.04433
	FALSE	Medium	DLTDYLMK		0.197385	0.0260307	2	7	1	P60710; P68033	0	998.486	27.17	Medium	0.02427	0.1782
	FALSE	Medium	AGFAGDDAPR		0.234885	0.0295733	2	6	1	P60710; P68033	0	976.448	29.99	Medium	0.02766	0.2144
	FALSE	Medium	DLTDYLMK	1xOxidation [M7]	0.266766	0.0418911	2	7	1	P60710; P68033	0	1014.48	10.95	Medium	0.03927	0.2453
FALSE	High	Master Protein	Q61781	Keratin, type I cytoskeletal 14 OS=Mus musculus OX=10090 GN=Krt14 PE=1 SV=2	0	30.3028	28.719	15	17	1	1	484	52.834	5.17	435.446	15
	Checked	Confidence	Sequence	Modifications	Qvality PEP	Qvality q-value	# Protein Groups	# Proteins	# PSMs	Master Protein Accessions	# Missed Cleavages	Theo. MH+ [Da]	Ions Score Mascot	Confidence Mascot	Percolator q-Value Mascot	Percolator PEP Mascot
	FALSE	High	QFTSSSSMK		0.0675412	0	2	2	1	Q9Z2K1; Q61781	0	1002.46	30.43	High	0	0.058
	FALSE	High	LEQEIATYR		0.013004	0	5	9	1	Q9Z2K1; Q6IFX2; P08730; Q61781; Q9QWL7	0	1122.58	50.17	High	0	0.01043
	FALSE	High	ADLEMQIESLKEELAYLK	1xOxidation [M5]	0.000145814	0	1	1	1	Q61781	1	2139.09	54.63	High	0	9.839e-05
	FALSE	High	CEMEQQNQEYK	1xCarbamidomethyl [C1]	0.00101065	0	2	2	1	Q61781; Q9QWL7	0	1486.59	34.71	High	0	0.0007344
	FALSE	High	CEMEQQNQEYK	1xOxidation [M3]; 1xCarbamidomethyl [C1]	0.0020661	0	2	2	1	Q61781; Q9QWL7	0	1502.59	43.5	High	0	0.001545
	FALSE	High	GQVGGDVNVEMDAAPGVDLSR	1xOxidation [M11]	2.47606e-05	0	2	2	1	Q6IFX2; Q61781	0	2101.98	102.26	High	0	1.56e-05
	FALSE	High	VTMQNLNDR	1xOxidation [M3]	0.0264467	0	3	6	1	Q9Z2K1; P02535; Q61781	0	1106.53	70.16	High	0	0.02186
	FALSE	High	TRLEQEIATYR		0.00157296	0	5	7	1	Q9Z2K1; Q6IFX2; P08730; Q61781; Q9QWL7	1	1379.73	56.47	High	0	0.001162
	FALSE	High	VLDELTLAR		0.0167213	0	3	5	1	Q6IFX2; Q61781; Q9QWL7	0	1029.59	39.62	High	0	0.01357
	FALSE	High	EVATNSELVQSGK		0.000272525	0	2	2	1	Q61781; Q9QWL7	0	1361.69	73.99	High	0	0.0001886
	FALSE	Medium	ILNEMR	1xOxidation [M5]	0.307872	0.0494548	3	3	1	Q9Z2K1; Q6IFX2; Q61781	0	791.408	36.71	Medium	0.04567	0.2854
	FALSE	Low	ILLDVK		0.346999	0.0698693	2	2	2	Q61781; Q9QWL7	0	700.46	42.74	Low	0.06687	0.3243
	FALSE	Low	TEELNR		0.373789	0.0763017	3	4	1	Q6IFX2; Q61781; Q9QWL7	0	761.379	23.68	Low	0.07245	0.3516
	FALSE	Low	TIEDLK		0.434352	0.106129	3	4	2	Q9Z2K1; P02535; Q61781	0	718.398	10.82	Low	0.0996	0.4123
	FALSE	Low	SEISELR		0.656365	0.242778	2	2	1	Q61781; Q9QWL7	0	833.436	21.84	Low	0.2265	0.6463
	FALSE	Low	LAADDFR		0.833144	0.3973	7	17	1	Q9Z2K1; Q6IFX2; Q497I4; P08730; P02535; Q61781; Q9QWL7	0	807.4	38.23	Low	0.3885	0.8385
FALSE	High	Master Protein	Q922U2	Keratin, type II cytoskeletal 5 OS=Mus musculus OX=10090 GN=Krt5 PE=1 SV=1	0	29.0637	17.931	15	23	7	1	580	61.729	7.75	452.103	15
	Checked	Confidence	Sequence	Modifications	Qvality PEP	Qvality q-value	# Protein Groups	# Proteins	# PSMs	Master Protein Accessions	# Missed Cleavages	Theo. MH+ [Da]	Ions Score Mascot	Confidence Mascot	Percolator q-Value Mascot	Percolator PEP Mascot
	FALSE	High	YEDEINKR		0.0558588	0	6	9	2	Q3TTY5; P50446; P04104; Q8BGZ7; Q8VED5; Q922U2	1	1066.52	56.55	High	0	0.06137
	FALSE	High	NKYEDEINKR		0.00181478	0	2	4	2	Q8VED5; Q922U2	2	1308.65	54.94	High	0	0.001351
	FALSE	High	TTAENEFVMLK	1xOxidation [M9]	0.00107658	0	1	1	1	Q922U2	0	1298.63	55.51	High	0	0.0007843
	FALSE	High	NKYEDEINK		0.0863047	0	2	4	1	Q8VED5; Q922U2	1	1152.55	26.98	High	0	0.07492
	FALSE	High	SLDLDSIIAEVK		0.000902577	0	3	4	4	P50446; Q8BGZ7; Q922U2	0	1302.72	58.02	High	0	0.00542
	FALSE	High	LRSEIDNVKK		0.047349	0	1	1	1	Q922U2	2	1201.69	41.61	High	0	0.0401
	FALSE	High	YEELQQTAGR		0.00306893	0	1	1	1	Q922U2	0	1194.57	74.36	High	0	0.002329
	FALSE	High	VDALMDEINFMK		0.00730382	0	1	1	1	Q922U2	0	1425.68	64.45	High	0	0.005728
	FALSE	High	EYQELMNTK	1xOxidation [M6]	0.0371994	0	1	1	1	Q922U2	0	1171.53	26.63	High	0	0.03116
	FALSE	High	DVDAAYMNK	1xOxidation [M7]	0.116127	0.00324359	3	3	1	P50446; Q6IME9; Q922U2	0	1042.45	19.22	High	0.003025	0.1022
	FALSE	High	TTAENEFVMLK		0.128888	0.00324359	1	1	1	Q922U2	0	1282.63	6.66	High	0.003025	0.1141
	FALSE	High	YEDEINK		0.171782	0.00606945	6	9	1	Q3TTY5; P50446; P04104; Q8BGZ7; Q8VED5; Q922U2	0	910.415	28.17	High	0.005634	0.1543
	FALSE	Medium	LRSEIDNVK		0.195139	0.0233918	1	1	2	Q922U2	1	1073.59	22.97	Medium	0.02179	0.1762
	FALSE	Medium	HEISEMNR		0.273937	0.0437937	1	1	1	Q922U2	0	1015.46	29.56	Medium	0.04087	0.2526
	FALSE	Low	FASFIDK		0.348693	0.0698693	9	17	1	Q3TTY5; Q6NXH9; P50446; P04104; Q6IME9; Q8BGZ7; Q8VED5; Q3UV17; Q922U2	0	827.43	40.04	Low	0.06687	0.3265
	FALSE	Low	HEISEMNR	1xOxidation [M6]	0.481832	0.125787	1	1	1	Q922U2	0	1031.46	35.31	Low	0.1174	0.4612
	FALSE	Low	LDSELR		1	0.717936	4	6	1	Q6NXH9; P50446; Q6IME9; Q922U2	0	732.389	8.62	Low	0.7149	1
FALSE	High	Master Protein	Q9QWL7	Keratin, type I cytoskeletal 17 OS=Mus musculus OX=10090 GN=Krt17 PE=1 SV=3	0	27.1612	25.1732	14	19	3	1	433	48.132	5.06	309.221	14
	Checked	Confidence	Sequence	Modifications	Qvality PEP	Qvality q-value	# Protein Groups	# Proteins	# PSMs	Master Protein Accessions	# Missed Cleavages	Theo. MH+ [Da]	Ions Score Mascot	Confidence Mascot	Percolator q-Value Mascot	Percolator PEP Mascot
	FALSE	High	NHEEEMNALR		0.0186475	0	2	2	2	Q6IFX2; Q9QWL7	0	1242.55	40.06	High	0	0.01517
	FALSE	High	NHEEEMNALR	1xOxidation [M6]	0.0228046	0	2	2	2	Q6IFX2; Q9QWL7	0	1258.55	30.88	High	0	0.01875
	FALSE	High	LEQEIATYR		0.013004	0	5	9	1	Q9Z2K1; Q6IFX2; P08730; Q61781; Q9QWL7	0	1122.58	50.17	High	0	0.01043
	FALSE	High	CEMEQQNQEYK	1xCarbamidomethyl [C1]	0.00101065	0	2	2	1	Q61781; Q9QWL7	0	1486.59	34.71	High	0	0.0007344
	FALSE	High	CEMEQQNQEYK	1xOxidation [M3]; 1xCarbamidomethyl [C1]	0.0020661	0	2	2	1	Q61781; Q9QWL7	0	1502.59	43.5	High	0	0.001545
	FALSE	High	ATMQNLNDR	1xOxidation [M3]	0.0966598	0	1	2	1	Q9QWL7	0	1078.49	11.94	High	0	0.08427
	FALSE	High	TKFETEQALR		0.0101767	0	1	1	1	Q9QWL7	1	1222.64	34.21	High	0	0.008082
	FALSE	High	TRLEQEIATYR		0.00157296	0	5	7	1	Q9Z2K1; Q6IFX2; P08730; Q61781; Q9QWL7	1	1379.73	56.47	High	0	0.001162
	FALSE	High	QFTSSSSIK		0.0969632	0	1	1	1	Q9QWL7	0	984.5	15.14	High	0	0.08463
	FALSE	High	VLDELTLAR		0.0167213	0	3	5	1	Q6IFX2; Q61781; Q9QWL7	0	1029.59	39.62	High	0	0.01357
	FALSE	High	EVATNSELVQSGK		0.000272525	0	2	2	1	Q61781; Q9QWL7	0	1361.69	73.99	High	0	0.0001886
	FALSE	Low	ILLDVK		0.346999	0.0698693	2	2	2	Q61781; Q9QWL7	0	700.46	42.74	Low	0.06687	0.3243
	FALSE	Low	TEELNR		0.373789	0.0763017	3	4	1	Q6IFX2; Q61781; Q9QWL7	0	761.379	23.68	Low	0.07245	0.3516
	FALSE	Low	SEISELR		0.656365	0.242778	2	2	1	Q61781; Q9QWL7	0	833.436	21.84	Low	0.2265	0.6463
	FALSE	Low	LAADDFR		0.833144	0.3973	7	17	1	Q9Z2K1; Q6IFX2; Q497I4; P08730; P02535; Q61781; Q9QWL7	0	807.4	38.23	Low	0.3885	0.8385
	FALSE	Low	KNHEEEMNALR	1xOxidation [M7]	0.870285	0.443984	2	2	1	Q6IFX2; Q9QWL7	1	1386.64	3.92	Low	0.4372	0.8787
FALSE	High	Master Protein	Q6IFX2	Keratin, type I cytoskeletal 42 OS=Mus musculus OX=10090 GN=Krt42 PE=1 SV=1	0	25.3056	28.3186	15	18	5	1	452	50.102	5.16	352.432	15
	Checked	Confidence	Sequence	Modifications	Qvality PEP	Qvality q-value	# Protein Groups	# Proteins	# PSMs	Master Protein Accessions	# Missed Cleavages	Theo. MH+ [Da]	Ions Score Mascot	Confidence Mascot	Percolator q-Value Mascot	Percolator PEP Mascot
	FALSE	High	NHEEEMNALR		0.0186475	0	2	2	2	Q6IFX2; Q9QWL7	0	1242.55	40.06	High	0	0.01517
	FALSE	High	NHEEEMNALR	1xOxidation [M6]	0.0228046	0	2	2	2	Q6IFX2; Q9QWL7	0	1258.55	30.88	High	0	0.01875
	FALSE	High	TKYETELNLR		0.0285241	0	1	1	1	Q6IFX2	1	1266.67	32.25	High	0	0.02367
	FALSE	High	LEQEIATYR		0.013004	0	5	9	1	Q9Z2K1; Q6IFX2; P08730; Q61781; Q9QWL7	0	1122.58	50.17	High	0	0.01043
	FALSE	High	GQVGGDVNVEMDAAPGVDLSR	1xOxidation [M11]	2.47606e-05	0	2	2	1	Q6IFX2; Q61781	0	2101.98	102.26	High	0	1.56e-05
	FALSE	High	TRLEQEIATYR		0.00157296	0	5	7	1	Q9Z2K1; Q6IFX2; P08730; Q61781; Q9QWL7	1	1379.73	56.47	High	0	0.001162
	FALSE	High	DAEEWFFTK		0.0193373	0	1	1	1	Q6IFX2	0	1172.53	35.99	High	0	0.01576
	FALSE	High	ALEEANADLEVK		0.00618677	0	1	1	1	Q6IFX2	0	1301.66	67	High	0	0.004824
	FALSE	High	VLDELTLAR		0.0167213	0	3	5	1	Q6IFX2; Q61781; Q9QWL7	0	1029.59	39.62	High	0	0.01357
	FALSE	Medium	EVATNTEALQSSR		0.200792	0.0284102	1	1	1	Q6IFX2	0	1405.69	12.36	Medium	0.02653	0.1815
	FALSE	Medium	ILNEMR	1xOxidation [M5]	0.307872	0.0494548	3	3	1	Q9Z2K1; Q6IFX2; Q61781	0	791.408	36.71	Medium	0.04567	0.2854
	FALSE	Low	TEELNR		0.373789	0.0763017	3	4	1	Q6IFX2; Q61781; Q9QWL7	0	761.379	23.68	Low	0.07245	0.3516
	FALSE	Low	TEITELR		0.379105	0.0798948	2	2	1	Q6IFX2; P08730	0	861.468	13.82	Low	0.07583	0.3569
	FALSE	Low	TIEDLR		0.379995	0.0798948	1	3	2	Q6IFX2	0	746.404	18.57	Low	0.07583	0.3572
	FALSE	Low	LAADDFR		0.833144	0.3973	7	17	1	Q9Z2K1; Q6IFX2; Q497I4; P08730; P02535; Q61781; Q9QWL7	0	807.4	38.23	Low	0.3885	0.8385
	FALSE	Low	KNHEEEMNALR	1xOxidation [M7]	0.870285	0.443984	2	2	1	Q6IFX2; Q9QWL7	1	1386.64	3.92	Low	0.4372	0.8787
FALSE	High	Master Protein	P10126	Elongation factor 1-alpha 1 OS=Mus musculus OX=10090 GN=Eef1a1 PE=1 SV=3	0	20.524	27.7056	12	14	12	1	462	50.082	9.01	282.306	12
	Checked	Confidence	Sequence	Modifications	Qvality PEP	Qvality q-value	# Protein Groups	# Proteins	# PSMs	Master Protein Accessions	# Missed Cleavages	Theo. MH+ [Da]	Ions Score Mascot	Confidence Mascot	Percolator q-Value Mascot	Percolator PEP Mascot
	FALSE	High	THINIVVIGHVDSGK		0.000530082	0	1	2	1	P10126	0	1588.88	39.19	High	0	0.0003761
	FALSE	High	LPLQDVYK		0.0927944	0	1	2	1	P10126	0	975.551	33.39	High	0	0.08087
	FALSE	High	MDSTEPPYSQK	1xOxidation [M1]	0.0117741	0	1	1	1	P10126	0	1298.56	47.98	High	0	0.009432
	FALSE	High	VETGVLKPGMVVTFAPVNVTTEVK	1xOxidation [M10]	0.000108809	0	1	1	1	P10126	1	2531.38	49.8	High	0	7.259e-05
	FALSE	High	YYVTIIDAPGHR		0.00254759	0	1	1	2	P10126	0	1404.73	73.6	High	0	0.01304
	FALSE	High	KLEDGPK		0.116485	0.00324359	1	1	1	P10126	1	786.436	30.01	High	0.003025	0.1027
	FALSE	High	EVSTYIK		0.150804	0.00606945	1	1	1	P10126	0	839.451	28.16	High	0.005634	0.1343
	FALSE	High	MDSTEPPYSQK		0.165342	0.00606945	1	1	1	P10126	0	1282.56	15.34	High	0.005634	0.1481
	FALSE	Medium	STTTGHLIYK		0.227857	0.0295733	1	2	1	P10126	0	1120.6	5.2	Medium	0.02766	0.2079
	FALSE	Medium	IGGIGTVPVGR		0.220992	0.0295733	1	2	1	P10126	0	1025.61	60.51	Medium	0.02766	0.2009
	FALSE	Medium	YEEIVK		0.290942	0.0477184	1	1	1	P10126	0	780.414	32.07	Medium	0.0445	0.2693
	FALSE	Low	QTVAVGVIK		0.344468	0.0698693	1	2	1	P10126	0	914.567	26.1	Low	0.06687	0.3218
	FALSE	Low	QLIVGVNK		0.775154	0.349716	1	2	1	P10126	0	870.541	18.27	Low	0.3351	0.7759
FALSE	High	Master Protein	P50446	Keratin, type II cytoskeletal 6A OS=Mus musculus OX=10090 GN=Krt6a PE=1 SV=3	0	19.5548	19.349	14	18	6	1	553	59.299	7.94	249.921	14
	Checked	Confidence	Sequence	Modifications	Qvality PEP	Qvality q-value	# Protein Groups	# Proteins	# PSMs	Master Protein Accessions	# Missed Cleavages	Theo. MH+ [Da]	Ions Score Mascot	Confidence Mascot	Percolator q-Value Mascot	Percolator PEP Mascot
	FALSE	High	YEDEINKR		0.0558588	0	6	9	2	Q3TTY5; P50446; P04104; Q8BGZ7; Q8VED5; Q922U2	1	1066.52	56.55	High	0	0.06137
	FALSE	High	LEGLEDALQK		0.0471954	0	1	2	1	P50446	0	1115.59	38.13	High	0	0.03994
	FALSE	High	TAAENEFVTLK		0.00199188	0	1	1	1	P50446	0	1222.63	44.63	High	0	0.001487
	FALSE	High	YEELQVTAGR		0.0202518	0	2	3	1	P50446; Q8BGZ7	0	1165.58	57.08	High	0	0.01654
	FALSE	High	SLDLDSIIAEVK		0.000902577	0	3	4	4	P50446; Q8BGZ7; Q922U2	0	1302.72	58.02	High	0	0.00542
	FALSE	High	SEIDHVKK		0.0927944	0	1	2	1	P50446	1	955.521	23.98	High	0	0.0808
	FALSE	High	EYQELMNVK	1xOxidation [M6]	0.0717754	0	3	6	1	P50446; Q8BGZ7; Q3UV17	0	1169.55	20.4	High	0	0.06174
	FALSE	High	QEIAEINR		0.0913462	0	1	2	1	P50446	0	972.511	16.77	High	0	0.07965
	FALSE	High	DVDAAYMNK	1xOxidation [M7]	0.116127	0.00324359	3	3	1	P50446; Q6IME9; Q922U2	0	1042.45	19.22	High	0.003025	0.1022
	FALSE	High	YEDEINK		0.171782	0.00606945	6	9	1	Q3TTY5; P50446; P04104; Q8BGZ7; Q8VED5; Q922U2	0	910.415	28.17	High	0.005634	0.1543
	FALSE	Low	FASFIDK		0.348693	0.0698693	9	17	1	Q3TTY5; Q6NXH9; P50446; P04104; Q6IME9; Q8BGZ7; Q8VED5; Q3UV17; Q922U2	0	827.43	40.04	Low	0.06687	0.3265
	FALSE	Low	SEIDHVK		0.381778	0.0798948	1	2	1	P50446	0	827.426	13.69	Low	0.07933	0.3596
	FALSE	Low	AQYEDIAQR		0.850511	0.42006	1	2	1	P50446	0	1093.53	12.57	Low	0.4123	0.8573
	FALSE	Low	LDSELR		1	0.717936	4	6	1	Q6NXH9; P50446; Q6IME9; Q922U2	0	732.389	8.62	Low	0.7149	1
FALSE	High	Master Protein	P02088	Hemoglobin subunit beta-1 OS=Mus musculus OX=10090 GN=Hbb-b1 PE=1 SV=2	0	17.9548	48.2993	6	9	6	1	147	15.83	7.65	202.485	6
	Checked	Confidence	Sequence	Modifications	Qvality PEP	Qvality q-value	# Protein Groups	# Proteins	# PSMs	Master Protein Accessions	# Missed Cleavages	Theo. MH+ [Da]	Ions Score Mascot	Confidence Mascot	Percolator q-Value Mascot	Percolator PEP Mascot
	FALSE	High	LLVVYPWTQR		0.0155998	0	1	3	1	P02088	0	1274.73	30.49	High	0	0.0126
	FALSE	High	DFTPAAQAAFQK		0.00186992	0	1	2	1	P02088	0	1294.64	51.65	High	0	0.001393
	FALSE	High	VITAFNDGLNHLDSLK		6.56246e-05	0	1	1	2	P02088	0	1756.92	86.38	High	0	4.303e-05
	FALSE	High	LLGNMIVIVLGHHLGK		0.0044678	0	1	1	1	P02088	0	1714.02	24.57	High	0	0.003442
	FALSE	High	LLGNMIVIVLGHHLGK	1xOxidation [M5]	0.153987	0.00606945	1	1	1	P02088	0	1730.01	25.92	High	0.005634	0.1375
	FALSE	Medium	LHVDPENFR		0.184754	0.0150595	1	2	2	P02088	0	1126.56	30.22	Medium	0.01399	0.1664
	FALSE	Medium	VHLTDAEK		0.203667	0.0284102	1	2	1	P02088	0	912.479	23.66	Medium	0.02653	0.1846
FALSE	High	Master Protein	Q8CB27	Ubiquitin thioesterase OTU1 OS=Mus musculus OX=10090 GN=Yod1 PE=1 SV=1	0	17.6277	33.5277	9	10	9	1	343	37.462	5.76	207.35	9
	Checked	Confidence	Sequence	Modifications	Qvality PEP	Qvality q-value	# Protein Groups	# Proteins	# PSMs	Master Protein Accessions	# Missed Cleavages	Theo. MH+ [Da]	Ions Score Mascot	Confidence Mascot	Percolator q-Value Mascot	Percolator PEP Mascot
	FALSE	High	DITLGDLPIQSGDMLIVEEDQTRPK	1xOxidation [M14]	2.05638e-06	0	1	1	1	Q8CB27	1	2799.41	78.69	High	0	1.178e-06
	FALSE	High	GLTGQAEAR		0.0297685	0	1	1	1	Q8CB27	0	902.469	52.61	High	0	0.02467
	FALSE	High	GGHFGVPPAGYSGAVPQSEAGTK		0.00143786	0	1	1	1	Q8CB27	0	2171.05	16.91	High	0	0.001061
	FALSE	High	GGTHLLQGLSSR		0.0157553	0	1	1	2	Q8CB27	0	1225.66	38.29	High	0	0.01404
	FALSE	High	VLLIYDGIHYDPLQR		0.0107666	0	1	1	1	Q8CB27	0	1814.98	56.41	High	0	0.008591
	FALSE	Low	FGEDAGYTK		0.371147	0.0746851	1	1	1	Q8CB27	0	987.442	29.28	Low	0.07092	0.3484
	FALSE	Low	QFTDVNR		0.389857	0.0858394	1	1	1	Q8CB27	0	879.432	23.81	Low	0.08096	0.3676
	FALSE	Low	PADTMWR		0.631631	0.222457	1	1	1	Q8CB27	0	876.403	20.6	Low	0.2075	0.6197
	FALSE	Low	YGAPSYVR		0.638592	0.229134	1	1	1	Q8CB27	0	912.457	30.54	Low	0.2123	0.6272
FALSE	High	Master Protein	P16858	Glyceraldehyde-3-phosphate dehydrogenase OS=Mus musculus OX=10090 GN=Gapdh PE=1 SV=2	0	15.9947	21.9219	6	7	5	1	333	35.787	8.25	142.043	6
	Checked	Confidence	Sequence	Modifications	Qvality PEP	Qvality q-value	# Protein Groups	# Proteins	# PSMs	Master Protein Accessions	# Missed Cleavages	Theo. MH+ [Da]	Ions Score Mascot	Confidence Mascot	Percolator q-Value Mascot	Percolator PEP Mascot
	FALSE	High	GAAQNIIPASTGAAK		0.00493606	0	1	1	1	P16858	0	1369.74	43.02	High	0	0.003818
	FALSE	High	QASEGPLK		0.0410289	0	1	1	1	P16858	0	829.441	31.71	High	0	0.03447
	FALSE	High	VIISAPSADAPMFVMGVNHEK	1xOxidation [M12]	0.00054257	0	1	1	1	P16858	0	2229.1	38.22	High	0	0.0003851
	FALSE	High	VIISAPSADAPMFVMGVNHEK	2xOxidation [M12; M15]	0.000987388	0	1	1	1	P16858	0	2245.1	21.9	High	0	0.0007179
	FALSE	High	LISWYDNEYGYSNR		0.000321841	0	1	1	1	P16858	0	1779.8	56	High	0	0.0002243
	FALSE	High	PITIFQER		0.121611	0.00324359	1	1	1	P16858	0	1003.56	31.07	High	0.003025	0.1073
	FALSE	High	LTGMAFR		0.130469	0.00324359	2	2	1	Q64467; P16858	0	795.418	41.77	High	0.003025	0.1156
FALSE	High	Master Protein	P11499	Heat shock protein HSP 90-beta OS=Mus musculus OX=10090 GN=Hsp90ab1 PE=1 SV=3	0	14.9433	10.7735	7	7	6	1	724	83.229	5.03	136.831	7
	Checked	Confidence	Sequence	Modifications	Qvality PEP	Qvality q-value	# Protein Groups	# Proteins	# PSMs	Master Protein Accessions	# Missed Cleavages	Theo. MH+ [Da]	Ions Score Mascot	Confidence Mascot	Percolator q-Value Mascot	Percolator PEP Mascot
	FALSE	High	ELISNASDALDK		0.00165893	0	2	2	1	P11499; P08113	0	1275.64	60.71	High	0	0.001228
	FALSE	High	NPDDITQEEYGEFYK		0.00077452	0	1	1	1	P11499	0	1847.8	37.21	High	0	0.0005566
	FALSE	High	GVVDSEDIPLNLSR		0.000321841	0	1	3	2	P11499	0	1513.79	52.84	High	0	0.0002243
	FALSE	High	EGLELPEDEEEK		0.00772772	0	1	2	1	P11499	0	1416.64	14.36	High	0	0.006072
	FALSE	High	ADLINNLGTIAK		0.0104502	0	1	2	1	P11499	0	1242.71	41.36	High	0	0.008311
	FALSE	Low	ALLFIPR		0.315779	0.0514511	1	1	1	P11499	0	829.529	25.66	Low	0.05194	0.2935
	FALSE	Low	VILHLK		0.520697	0.143799	1	2	1	P11499	0	722.492	1.71	Low	0.134	0.5018
FALSE	High	Master Protein	P02535	Keratin, type I cytoskeletal 10 OS=Mus musculus OX=10090 GN=Krt10 PE=1 SV=3	0	14.8258	14.5614	10	12	6	1	570	57.735	5.11	269.385	10
	Checked	Confidence	Sequence	Modifications	Qvality PEP	Qvality q-value	# Protein Groups	# Proteins	# PSMs	Master Protein Accessions	# Missed Cleavages	Theo. MH+ [Da]	Ions Score Mascot	Confidence Mascot	Percolator q-Value Mascot	Percolator PEP Mascot
	FALSE	High	QSVEADINGLRR		0.0542568	0	2	2	1	P08730; P02535	1	1357.72	33.28	High	0	0.04624
	FALSE	High	ALEESNYELEGK		0.00112042	0	1	1	1	P02535	0	1381.65	73.28	High	0	0.0008172
	FALSE	High	VTMQNLNDR	1xOxidation [M3]	0.0264467	0	3	6	1	Q9Z2K1; P02535; Q61781	0	1106.53	70.16	High	0	0.02186
	FALSE	High	QSLEASLAETEGR		0.00175542	0	1	1	2	P02535	0	1390.68	81.66	High	0	0.001303
	FALSE	High	IKEWYEK		0.0844151	0	1	1	1	P02535	1	995.52	27.32	High	0	0.07321
	FALSE	High	LENEIQTYR		0.0256751	0	1	1	2	P02535	0	1165.58	52.53	High	0	0.02119
	FALSE	Low	SEITELR		0.359819	0.0746851	1	1	1	P02535	0	847.452	33.72	Low	0.07092	0.3374
	FALSE	Low	TIEDLK		0.434352	0.106129	3	4	2	Q9Z2K1; P02535; Q61781	0	718.398	10.82	Low	0.0996	0.4123
	FALSE	Low	LAADDFR		0.833144	0.3973	7	17	1	Q9Z2K1; Q6IFX2; Q497I4; P08730; P02535; Q61781; Q9QWL7	0	807.4	38.23	Low	0.3885	0.8385
	FALSE	Low	SEITELRR		0.89174	0.471882	1	1	1	P02535	1	1003.55	7.19	Low	0.4636	0.9013
FALSE	High	Master Protein	P04104	Keratin, type II cytoskeletal 1 OS=Mus musculus OX=10090 GN=Krt1 PE=1 SV=4	0	13.5612	6.12245	6	8	2	1	637	65.565	8.15	176.247	6
	Checked	Confidence	Sequence	Modifications	Qvality PEP	Qvality q-value	# Protein Groups	# Proteins	# PSMs	Master Protein Accessions	# Missed Cleavages	Theo. MH+ [Da]	Ions Score Mascot	Confidence Mascot	Percolator q-Value Mascot	Percolator PEP Mascot
	FALSE	High	TNAENEFVTIKK		0.000428434	0	1	1	1	P04104	1	1393.73	43.22	High	0	0.0003011
	FALSE	High	TNAENEFVTIK		0.00232111	0	1	1	1	P04104	0	1265.64	37.62	High	0	0.001744
	FALSE	High	YEDEINKR		0.0558588	0	6	9	2	Q3TTY5; P50446; P04104; Q8BGZ7; Q8VED5; Q922U2	1	1066.52	56.55	High	0	0.06137
	FALSE	High	FLEQQNQVLQTK		0.00482259	0	2	5	2	Q6NXH9; P04104	0	1475.79	68.32	High	0	0.003728
	FALSE	High	YEDEINK		0.171782	0.00606945	6	9	1	Q3TTY5; P50446; P04104; Q8BGZ7; Q8VED5; Q922U2	0	910.415	28.17	High	0.005634	0.1543
	FALSE	Low	FASFIDK		0.348693	0.0698693	9	17	1	Q3TTY5; Q6NXH9; P50446; P04104; Q6IME9; Q8BGZ7; Q8VED5; Q3UV17; Q922U2	0	827.43	40.04	Low	0.06687	0.3265
FALSE	High	Master Protein	Q8BGZ7	Keratin, type II cytoskeletal 75 OS=Mus musculus OX=10090 GN=Krt75 PE=1 SV=1	0	12.6907	10.1633	7	11	1	1	551	59.704	8.31	233.37	7
	Checked	Confidence	Sequence	Modifications	Qvality PEP	Qvality q-value	# Protein Groups	# Proteins	# PSMs	Master Protein Accessions	# Missed Cleavages	Theo. MH+ [Da]	Ions Score Mascot	Confidence Mascot	Percolator q-Value Mascot	Percolator PEP Mascot
	FALSE	High	YEDEINKR		0.0558588	0	6	9	2	Q3TTY5; P50446; P04104; Q8BGZ7; Q8VED5; Q922U2	1	1066.52	56.55	High	0	0.06137
	FALSE	High	YEELQVTAGR		0.0202518	0	2	3	1	P50446; Q8BGZ7	0	1165.58	57.08	High	0	0.01654
	FALSE	High	NMQEVVEDFK	1xOxidation [M2]	0.100673	0	1	1	1	Q8BGZ7	0	1254.57	44.37	High	0	0.08806
	FALSE	High	SLDLDSIIAEVK		0.000902577	0	3	4	4	P50446; Q8BGZ7; Q922U2	0	1302.72	58.02	High	0	0.00542
	FALSE	High	EYQELMNVK	1xOxidation [M6]	0.0717754	0	3	6	1	P50446; Q8BGZ7; Q3UV17	0	1169.55	20.4	High	0	0.06174
	FALSE	High	YEDEINK		0.171782	0.00606945	6	9	1	Q3TTY5; P50446; P04104; Q8BGZ7; Q8VED5; Q922U2	0	910.415	28.17	High	0.005634	0.1543
	FALSE	Low	FASFIDK		0.348693	0.0698693	9	17	1	Q3TTY5; Q6NXH9; P50446; P04104; Q6IME9; Q8BGZ7; Q8VED5; Q3UV17; Q922U2	0	827.43	40.04	Low	0.06687	0.3265
FALSE	High	Master Protein	Q8VED5	Keratin, type II cytoskeletal 79 OS=Mus musculus OX=10090 GN=Krt79 PE=1 SV=2	0	12.497	5.46139	6	8	1	1	531	57.517	7.69	211.092	6
	Checked	Confidence	Sequence	Modifications	Qvality PEP	Qvality q-value	# Protein Groups	# Proteins	# PSMs	Master Protein Accessions	# Missed Cleavages	Theo. MH+ [Da]	Ions Score Mascot	Confidence Mascot	Percolator q-Value Mascot	Percolator PEP Mascot
	FALSE	High	YEDEINKR		0.0558588	0	6	9	2	Q3TTY5; P50446; P04104; Q8BGZ7; Q8VED5; Q922U2	1	1066.52	56.55	High	0	0.06137
	FALSE	High	NKYEDEINKR		0.00181478	0	2	4	2	Q8VED5; Q922U2	2	1308.65	54.94	High	0	0.001351
	FALSE	High	NKYEDEINK		0.0863047	0	2	4	1	Q8VED5; Q922U2	1	1152.55	26.98	High	0	0.07492
	FALSE	High	NLDLDSIIAEVK		0.00124211	0	1	1	1	Q8VED5	0	1329.73	62.22	High	0	0.0009113
	FALSE	High	YEDEINK		0.171782	0.00606945	6	9	1	Q3TTY5; P50446; P04104; Q8BGZ7; Q8VED5; Q922U2	0	910.415	28.17	High	0.005634	0.1543
	FALSE	Low	FASFIDK		0.348693	0.0698693	9	17	1	Q3TTY5; Q6NXH9; P50446; P04104; Q6IME9; Q8BGZ7; Q8VED5; Q3UV17; Q922U2	0	827.43	40.04	Low	0.06687	0.3265
FALSE	High	Master Protein	P52480	Pyruvate kinase PKM OS=Mus musculus OX=10090 GN=Pkm PE=1 SV=4	0	12.0818	15.2542	8	8	8	1	531	57.808	7.47	122.968	8
	Checked	Confidence	Sequence	Modifications	Qvality PEP	Qvality q-value	# Protein Groups	# Proteins	# PSMs	Master Protein Accessions	# Missed Cleavages	Theo. MH+ [Da]	Ions Score Mascot	Confidence Mascot	Percolator q-Value Mascot	Percolator PEP Mascot
	FALSE	High	LNFSHGTHEYHAETIK		0.000120629	0	1	1	1	P52480	0	1883.9	39.44	High	0	8.089e-05
	FALSE	High	ITLDNAYMEK	1xOxidation [M8]	0.0153439	0	1	1	1	P52480	0	1213.58	20.91	High	0	0.01242
	FALSE	High	APIIAVTR		0.0772374	0	1	1	1	P52480	0	840.53	31.33	High	0	0.06681
	FALSE	High	LDIDSAPITAR		0.0255066	0	1	1	1	P52480	0	1171.63	52.11	High	0	0.02101
	FALSE	High	GSGTAEVELK		0.0981856	0	1	1	1	P52480	0	990.51	31.5	High	0	0.08592
	FALSE	High	GDYPLEAVR		0.108823	0	1	1	1	P52480	0	1019.52	20.99	High	0	0.0956
	FALSE	Medium	IENHEGVR		0.256265	0.0344873	1	1	1	P52480	0	953.48	37.01	Medium	0.03239	0.2349
	FALSE	Low	PVAVALDTK		0.327067	0.0601477	1	1	1	P52480	0	913.535	31.72	Low	0.05792	0.3044
FALSE	High	Master Protein	P01942	Hemoglobin subunit alpha OS=Mus musculus OX=10090 GN=Hba PE=1 SV=2	0	11.5342	38.0282	5	7	5	1	142	15.076	8.22	84.4388	5
	Checked	Confidence	Sequence	Modifications	Qvality PEP	Qvality q-value	# Protein Groups	# Proteins	# PSMs	Master Protein Accessions	# Missed Cleavages	Theo. MH+ [Da]	Ions Score Mascot	Confidence Mascot	Percolator q-Value Mascot	Percolator PEP Mascot
	FALSE	High	TYFPHFDVSHGSAQVK		0.00669992	0	1	1	2	P01942	0	1819.88	38.45	High	0	0.005234
	FALSE	High	MFASFPTTK		0.0179229	0	1	1	1	P01942	0	1029.51	36.5	High	0	0.01459
	FALSE	High	IGGHGAEYGAEALER		0.00026099	0	1	1	2	P01942	0	1529.73	42.97	High	0	0.00018
	FALSE	High	VDPVNFK		0.126549	0.00324359	1	2	1	P01942	0	818.441	22.62	High	0.003025	0.1119
	FALSE	High	VLSGEDK		0.146354	0.00606945	1	1	1	P01942	0	747.388	14.78	High	0.005634	0.1305
FALSE	High	Master Protein	Q3TTY5	Keratin, type II cytoskeletal 2 epidermal OS=Mus musculus OX=10090 GN=Krt2 PE=1 SV=1	0	11.3571	4.80905	7	9	4	1	707	70.88	8.06	156.863	7
	Checked	Confidence	Sequence	Modifications	Qvality PEP	Qvality q-value	# Protein Groups	# Proteins	# PSMs	Master Protein Accessions	# Missed Cleavages	Theo. MH+ [Da]	Ions Score Mascot	Confidence Mascot	Percolator q-Value Mascot	Percolator PEP Mascot
	FALSE	High	KYEDEINKR		0.00804163	0	1	1	1	Q3TTY5	2	1194.61	56.94	High	0	0.006325
	FALSE	High	YEDEINKR		0.0558588	0	6	9	2	Q3TTY5; P50446; P04104; Q8BGZ7; Q8VED5; Q922U2	1	1066.52	56.55	High	0	0.06137
	FALSE	High	DYQELMNTK	1xOxidation [M6]	0.0173404	0	1	1	1	Q3TTY5	0	1157.51	32.97	High	0	0.01409
	FALSE	High	DYQELMNTK		0.0310663	0	1	1	1	Q3TTY5	0	1141.52	26.91	High	0	0.02579
	FALSE	High	KYEDEINK		0.0333903	0	1	1	1	Q3TTY5	1	1038.51	24.96	High	0	0.02783
	FALSE	High	YEDEINK		0.171782	0.00606945	6	9	1	Q3TTY5; P50446; P04104; Q8BGZ7; Q8VED5; Q922U2	0	910.415	28.17	High	0.005634	0.1543
	FALSE	Low	FASFIDK		0.348693	0.0698693	9	17	1	Q3TTY5; Q6NXH9; P50446; P04104; Q6IME9; Q8BGZ7; Q8VED5; Q3UV17; Q922U2	0	827.43	40.04	Low	0.06687	0.3265
	FALSE	Low	VDPEIQNVK		0.48776	0.125787	1	1	1	Q3TTY5	0	1041.56	23.71	Low	0.1174	0.4675
FALSE	High	Master Protein	P07724	Albumin OS=Mus musculus OX=10090 GN=Alb PE=1 SV=3	0	10.8717	13.1579	8	14	8	1	608	68.648	6.07	190.274	8
	Checked	Confidence	Sequence	Modifications	Qvality PEP	Qvality q-value	# Protein Groups	# Proteins	# PSMs	Master Protein Accessions	# Missed Cleavages	Theo. MH+ [Da]	Ions Score Mascot	Confidence Mascot	Percolator q-Value Mascot	Percolator PEP Mascot
	FALSE	High	LGEYGFQNAILVR		0.00180876	0	1	1	4	P07724	0	1479.8	91.24	High	0	0.004996
	FALSE	High	ECCHGDLLECADDR	3xCarbamidomethyl [C2; C3; C10]	4.65865e-05	0	1	1	1	P07724	0	1749.66	54.6	High	0	3.014e-05
	FALSE	High	APQVSTPTLVEAAR		0.0520208	0	1	1	1	P07724	0	1439.79	46.61	High	0	0.04417
	FALSE	Medium	ALVSSVR		0.212489	0.0295733	1	1	1	P07724	0	731.441	27.27	Medium	0.02766	0.193
	FALSE	Low	VCLLHEK	1xCarbamidomethyl [C2]	0.373789	0.0763017	1	1	1	P07724	0	898.481	3.62	Low	0.07245	0.351
	FALSE	Low	YNDLGEQHFK		0.394383	0.0877992	1	1	1	P07724	0	1250.58	11.22	Low	0.08278	0.3721
	FALSE	Low	SEIAHR		0.483805	0.125787	1	1	4	P07724	0	712.374	24.56	Low	0.2215	0.6331
	FALSE	Low	TPVSEHVTK		0.652432	0.24035	1	1	1	P07724	0	997.531	14.77	Low	0.224	0.6419
FALSE	High	Master Protein	Q9Z2K1	Keratin, type I cytoskeletal 16 OS=Mus musculus OX=10090 GN=Krt16 PE=1 SV=3	0	10.5822	12.58	8	8	1	1	469	51.574	5.2	195.04	8
	Checked	Confidence	Sequence	Modifications	Qvality PEP	Qvality q-value	# Protein Groups	# Proteins	# PSMs	Master Protein Accessions	# Missed Cleavages	Theo. MH+ [Da]	Ions Score Mascot	Confidence Mascot	Percolator q-Value Mascot	Percolator PEP Mascot
	FALSE	High	QFTSSSSMK		0.0675412	0	2	2	1	Q9Z2K1; Q61781	0	1002.46	30.43	High	0	0.058
	FALSE	High	LEQEIATYR		0.013004	0	5	9	1	Q9Z2K1; Q6IFX2; P08730; Q61781; Q9QWL7	0	1122.58	50.17	High	0	0.01043
	FALSE	High	ASLENSLEETK		0.0210696	0	1	1	1	Q9Z2K1	0	1220.6	39.98	High	0	0.01726
	FALSE	High	VTMQNLNDR	1xOxidation [M3]	0.0264467	0	3	6	1	Q9Z2K1; P02535; Q61781	0	1106.53	70.16	High	0	0.02186
	FALSE	High	TRLEQEIATYR		0.00157296	0	5	7	1	Q9Z2K1; Q6IFX2; P08730; Q61781; Q9QWL7	1	1379.73	56.47	High	0	0.001162
	FALSE	Medium	ILNEMR	1xOxidation [M5]	0.307872	0.0494548	3	3	1	Q9Z2K1; Q6IFX2; Q61781	0	791.408	36.71	Medium	0.04567	0.2854
	FALSE	Low	TIEDLK		0.434352	0.106129	3	4	2	Q9Z2K1; P02535; Q61781	0	718.398	10.82	Low	0.0996	0.4123
	FALSE	Low	LAADDFR		0.833144	0.3973	7	17	1	Q9Z2K1; Q6IFX2; Q497I4; P08730; P02535; Q61781; Q9QWL7	0	807.4	38.23	Low	0.3885	0.8385
FALSE	High	Master Protein	P05213	Tubulin alpha-1B chain OS=Mus musculus OX=10090 GN=Tuba1b PE=1 SV=2	0	8.17349	11.5299	4	4	4	1	451	50.12	5.06	114.041	4
	Checked	Confidence	Sequence	Modifications	Qvality PEP	Qvality q-value	# Protein Groups	# Proteins	# PSMs	Master Protein Accessions	# Missed Cleavages	Theo. MH+ [Da]	Ions Score Mascot	Confidence Mascot	Percolator q-Value Mascot	Percolator PEP Mascot
	FALSE	High	TIGGGDDSFNTFFSETGAGK		2.62886e-05	0	1	4	1	P05213	0	2007.89	96.18	High	0	1.66e-05
	FALSE	High	EDAANNYAR		0.053386	0	1	6	1	P05213	0	1023.45	34.94	High	0	0.0454
	FALSE	High	NLDIERPTYTNLNR		0.0373212	0	1	6	1	P05213	1	1718.88	25.07	High	0	0.03128
	FALSE	Medium	EIIDLVLDR		0.307088	0.0494548	1	3	1	P05213	0	1085.62	9.29	Medium	0.04567	0.2845
FALSE	High	Master Protein	P08730	Keratin, type I cytoskeletal 13 OS=Mus musculus OX=10090 GN=Krt13 PE=1 SV=2	0	7.01668	10.5263	6	6	1	1	437	47.724	4.86	119.122	6
	Checked	Confidence	Sequence	Modifications	Qvality PEP	Qvality q-value	# Protein Groups	# Proteins	# PSMs	Master Protein Accessions	# Missed Cleavages	Theo. MH+ [Da]	Ions Score Mascot	Confidence Mascot	Percolator q-Value Mascot	Percolator PEP Mascot
	FALSE	High	LEQEIATYR		0.013004	0	5	9	1	Q9Z2K1; Q6IFX2; P08730; Q61781; Q9QWL7	0	1122.58	50.17	High	0	0.01043
	FALSE	High	QSVEADINGLRR		0.0542568	0	2	2	1	P08730; P02535	1	1357.72	33.28	High	0	0.04624
	FALSE	High	TRLEQEIATYR		0.00157296	0	5	7	1	Q9Z2K1; Q6IFX2; P08730; Q61781; Q9QWL7	1	1379.73	56.47	High	0	0.001162
	FALSE	Low	TEITELR		0.379105	0.0798948	2	2	1	Q6IFX2; P08730	0	861.468	13.82	Low	0.07583	0.3569
	FALSE	Low	IILEIDNAR		0.588432	0.190427	1	1	1	P08730	0	1056.6	20.47	Low	0.1803	0.5738
	FALSE	Low	LAADDFR		0.833144	0.3973	7	17	1	Q9Z2K1; Q6IFX2; Q497I4; P08730; P02535; Q61781; Q9QWL7	0	807.4	38.23	Low	0.3885	0.8385
FALSE	High	Master Protein	P62983	Ubiquitin-40S ribosomal protein S27a OS=Mus musculus OX=10090 GN=Rps27a PE=1 SV=2	0	6.81754	25.641	4	5	4	1	156	17.939	9.64	55.06	4
	Checked	Confidence	Sequence	Modifications	Qvality PEP	Qvality q-value	# Protein Groups	# Proteins	# PSMs	Master Protein Accessions	# Missed Cleavages	Theo. MH+ [Da]	Ions Score Mascot	Confidence Mascot	Percolator q-Value Mascot	Percolator PEP Mascot
	FALSE	High	EGIPPDQQR		0.0882337	0	1	4	1	P62983	0	1039.52	21.09	High	0	0.07663
	FALSE	High	TITLEVEPSDTIENVK		2.91443e-05	0	1	4	1	P62983	0	1787.93	55.06	High	0	1.849e-05
	FALSE	Medium	TLSDYNIQK		0.244068	0.0295733	1	4	1	P62983	0	1081.55	16.1	Medium	0.02766	0.223
	FALSE	Low	MQIFVK		0.570215	0.171055	1	4	1	P62983	0	765.433	9.83	Low	0.1592	0.5543
	FALSE	Low	MQIFVK	1xOxidation [M1]	0.861587	0.434774	1	4	1	P62983	0	781.428	1.58	Low	0.4269	0.8691
FALSE	High	Master Protein	P99027	60S acidic ribosomal protein P2 OS=Mus musculus OX=10090 GN=Rplp2 PE=1 SV=3	0	6.49569	21.7391	2	2	2	1	115	11.644	4.54	120.627	2
	Checked	Confidence	Sequence	Modifications	Qvality PEP	Qvality q-value	# Protein Groups	# Proteins	# PSMs	Master Protein Accessions	# Missed Cleavages	Theo. MH+ [Da]	Ions Score Mascot	Confidence Mascot	Percolator q-Value Mascot	Percolator PEP Mascot
	FALSE	High	ILDSVGIEADDDR		0.000816858	0	1	1	1	P99027	0	1417.68	93.3	High	0	0.0005885
	FALSE	High	NIEDVIAQGVGK		0.000754181	0	1	1	1	P99027	0	1242.67	46.32	High	0	0.0005427
FALSE	High	Master Protein	Q6NXH9	Keratin, type II cytoskeletal 73 OS=Mus musculus OX=10090 GN=Krt73 PE=1 SV=1	0	6.28102	8.53432	6	9	3	1	539	58.875	8.09	86.8998	6
	Checked	Confidence	Sequence	Modifications	Qvality PEP	Qvality q-value	# Protein Groups	# Proteins	# PSMs	Master Protein Accessions	# Missed Cleavages	Theo. MH+ [Da]	Ions Score Mascot	Confidence Mascot	Percolator q-Value Mascot	Percolator PEP Mascot
	FALSE	High	LALDIEIATYR		0.0896361	0	1	4	1	Q6NXH9	0	1277.71	20.42	High	0	0.07809
	FALSE	High	FLEQQNQVLQTK		0.00482259	0	2	5	2	Q6NXH9; P04104	0	1475.79	68.32	High	0	0.003728
	FALSE	Medium	KDVDAAYMSK		0.243403	0.0295733	1	1	1	Q6NXH9	1	1127.54	17.86	Medium	0.02766	0.2229
	FALSE	Low	FASFIDK		0.348693	0.0698693	9	17	1	Q3TTY5; Q6NXH9; P50446; P04104; Q6IME9; Q8BGZ7; Q8VED5; Q3UV17; Q922U2	0	827.43	40.04	Low	0.06687	0.3265
	FALSE	Low	KDVDAAYMSK	1xOxidation [M8]	0.507663	0.136369	1	1	2	Q6NXH9	1	1143.54	22.83	Low	0.1271	0.4883
	FALSE	Low	DVDAAYMSK		1	0.627133	1	1	1	Q6NXH9	0	999.445	9.27	Low	0.6224	1
	FALSE	Low	LDSELR		1	0.717936	4	6	1	Q6NXH9; P50446; Q6IME9; Q922U2	0	732.389	8.62	Low	0.7149	1
FALSE	High	Master Protein	P17879	Heat shock 70 kDa protein 1B OS=Mus musculus OX=10090 GN=Hspa1b PE=1 SV=3	0	5.51127	4.6729	3	3	1	1	642	70.133	5.72	111.462	3
	Checked	Confidence	Sequence	Modifications	Qvality PEP	Qvality q-value	# Protein Groups	# Proteins	# PSMs	Master Protein Accessions	# Missed Cleavages	Theo. MH+ [Da]	Ions Score Mascot	Confidence Mascot	Percolator q-Value Mascot	Percolator PEP Mascot
	FALSE	High	TTPSYVAFTDTER		0.00688023	0	2	5	1	P63017; P17879	0	1487.7	62.46	High	0	0.005386
	FALSE	High	VEIIANDQGNR		0.00096146	0	3	6	1	P20029; P63017; P17879	0	1228.63	59.37	High	0	0.0006969
	FALSE	Low	REELER		0.816459	0.380272	1	3	1	P17879	1	831.432	34.05	Low	0.3676	0.8209
FALSE	High	Master Protein	P21107	Tropomyosin alpha-3 chain OS=Mus musculus OX=10090 GN=Tpm3 PE=1 SV=3	0	5.27863	13.6842	5	5	5	1	285	32.974	4.72	69.6372	5
	Checked	Confidence	Sequence	Modifications	Qvality PEP	Qvality q-value	# Protein Groups	# Proteins	# PSMs	Master Protein Accessions	# Missed Cleavages	Theo. MH+ [Da]	Ions Score Mascot	Confidence Mascot	Percolator q-Value Mascot	Percolator PEP Mascot
	FALSE	High	IQLVEEELDR		0.00368456	0	1	3	1	P21107	0	1243.65	55.42	High	0	0.002821
	FALSE	High	KYEEVAR		0.0576921	0	1	4	1	P21107	1	894.468	7.04	High	0	0.04931
	FALSE	High	HIAEEADR		0.14901	0.00606945	1	1	1	P21107	0	940.448	35.76	High	0.005634	0.1328
	FALSE	Low	LELAEK		0.421144	0.0948751	1	2	1	P21107	0	702.403	14.9	Low	0.08957	0.3987
	FALSE	Low	SLEAQAEK		0.71939	0.291586	1	2	1	P21107	0	875.447	21.77	Low	0.2784	0.7148
FALSE	High	Master Protein	P11589	Major urinary protein 2 OS=Mus musculus OX=10090 GN=Mup2 PE=1 SV=1	0	4.86626	27.2222	5	5	3	1	180	20.65	5.11	64.4926	5
	Checked	Confidence	Sequence	Modifications	Qvality PEP	Qvality q-value	# Protein Groups	# Proteins	# PSMs	Master Protein Accessions	# Missed Cleavages	Theo. MH+ [Da]	Ions Score Mascot	Confidence Mascot	Percolator q-Value Mascot	Percolator PEP Mascot
	FALSE	High	EPDLSSDIK		0.0660419	0	2	7	1	Q5FW60; P11589	0	1003.49	49.23	High	0	0.05671
	FALSE	High	LFLEQIHVLEK		0.061336	0	1	1	1	P11589	0	1368.79	14.89	High	0	0.05239
	FALSE	High	TDYDNFLMAHLINEK	1xOxidation [M8]	0.0346155	0	1	5	1	P11589	0	1839.86	3.86	High	0	0.02892
	FALSE	Low	IEDNGNFR		0.358956	0.0746851	1	4	1	P11589	0	964.448	33.85	Low	0.07092	0.336
	FALSE	Low	NFNVEK		0.491724	0.126803	2	7	1	Q5FW60; P11589	0	750.378	15.7	Low	0.1181	0.4713
FALSE	High	Master Protein	P17182	Alpha-enolase OS=Mus musculus OX=10090 GN=Eno1 PE=1 SV=3	0	4.74835	6.2212	3	4	3	1	434	47.111	6.8	33.19	3
	Checked	Confidence	Sequence	Modifications	Qvality PEP	Qvality q-value	# Protein Groups	# Proteins	# PSMs	Master Protein Accessions	# Missed Cleavages	Theo. MH+ [Da]	Ions Score Mascot	Confidence Mascot	Percolator q-Value Mascot	Percolator PEP Mascot
	FALSE	High	IGAEVYHNLK		0.0238026	0	1	1	1	P17182	0	1143.62	21.38	High	0	0.0196
	FALSE	High	GVSQAVEHINK		0.0182214	0	1	1	2	P17182	0	1181.63	33.19	High	0	0.01481
	FALSE	Low	EIFDSR		0.817233	0.380272	1	1	1	P17182	0	766.373	0.52	Low	0.3676	0.8218
FALSE	High	Master Protein	Q9CY58	Plasminogen activator inhibitor 1 RNA-binding protein OS=Mus musculus OX=10090 GN=Serbp1 PE=1 SV=2	0	4.58921	6.63391	2	2	2	1	407	44.687	8.54	62.1706	2
	Checked	Confidence	Sequence	Modifications	Qvality PEP	Qvality q-value	# Protein Groups	# Proteins	# PSMs	Master Protein Accessions	# Missed Cleavages	Theo. MH+ [Da]	Ions Score Mascot	Confidence Mascot	Percolator q-Value Mascot	Percolator PEP Mascot
	FALSE	High	RPDQQLQGDGK		0.0580657	0	1	1	1	Q9CY58	1	1241.62	36.38	High	0	0.04954
	FALSE	High	SAAQAAAQTNSNAAGK		0.00072467	0	1	1	1	Q9CY58	0	1460.71	44.43	High	0	0.0005198
FALSE	High	Master Protein	P28798	Progranulin OS=Mus musculus OX=10090 GN=Grn PE=1 SV=2	0	4.1592	2.71647	1	1	1	1	589	63.413	6.8	43.19	1
	Checked	Confidence	Sequence	Modifications	Qvality PEP	Qvality q-value	# Protein Groups	# Proteins	# PSMs	Master Protein Accessions	# Missed Cleavages	Theo. MH+ [Da]	Ions Score Mascot	Confidence Mascot	Percolator q-Value Mascot	Percolator PEP Mascot
	FALSE	High	DVDFIQPPVLLTLGPK		0.000103858	0	1	1	1	P28798	0	1751.99	43.19	High	0	6.931e-05
FALSE	High	Master Protein	Q9CW03	Structural maintenance of chromosomes protein 3 OS=Mus musculus OX=10090 GN=Smc3 PE=1 SV=2	0	3.88161	3.36894	4	4	4	1	1217	141.468	7.18	62.7709	4
	Checked	Confidence	Sequence	Modifications	Qvality PEP	Qvality q-value	# Protein Groups	# Proteins	# PSMs	Master Protein Accessions	# Missed Cleavages	Theo. MH+ [Da]	Ions Score Mascot	Confidence Mascot	Percolator q-Value Mascot	Percolator PEP Mascot
	FALSE	High	EENAEQQALAAK		0.048438	0	1	1	1	Q9CW03	0	1301.63	15.19	High	0	0.04097
	FALSE	High	GALTGGYYDTR		0.0236463	0	1	1	1	Q9CW03	0	1173.55	37.09	High	0	0.01947
	FALSE	Medium	LNENLR		0.187442	0.0150595	1	1	1	Q9CW03	0	758.416	47.14	Medium	0.01399	0.1688
	FALSE	Low	INELIK		0.963752	0.583274	1	4	3	Q9CW03	0	729.451	7.56	Low	0.5788	0.9754
FALSE	High	Master Protein	Q9D8N0	Elongation factor 1-gamma OS=Mus musculus OX=10090 GN=Eef1g PE=1 SV=3	0	3.69356	5.94966	2	2	2	1	437	50.029	6.74	63.64	2
	Checked	Confidence	Sequence	Modifications	Qvality PEP	Qvality q-value	# Protein Groups	# Proteins	# PSMs	Master Protein Accessions	# Missed Cleavages	Theo. MH+ [Da]	Ions Score Mascot	Confidence Mascot	Percolator q-Value Mascot	Percolator PEP Mascot
	FALSE	High	ALIAAQYSGAQVR		0.00180275	0	1	1	1	Q9D8N0	0	1347.74	63.64	High	0	0.001342
	FALSE	High	AAGTLYTYPENWR	1xAcetyl [N-Term]	0.168289	0.00606945	1	1	1	Q9D8N0	0	1583.75	11.26	High	0.005634	0.1509
FALSE	High	Master Protein	P67984	60S ribosomal protein L22 OS=Mus musculus OX=10090 GN=Rpl22 PE=1 SV=2	0	3.63929	14.8438	2	2	2	1	128	14.75	9.19	48.1917	2
	Checked	Confidence	Sequence	Modifications	Qvality PEP	Qvality q-value	# Protein Groups	# Proteins	# PSMs	Master Protein Accessions	# Missed Cleavages	Theo. MH+ [Da]	Ions Score Mascot	Confidence Mascot	Percolator q-Value Mascot	Percolator PEP Mascot
	FALSE	High	AGNLGGGVVTIER		0.000727084	0	1	1	1	P67984	0	1242.68	39.71	High	0	0.0005221
	FALSE	Low	ESYELR		0.460294	0.121696	1	1	1	P67984	0	796.384	29.87	Low	0.1139	0.4395
FALSE	High	Master Protein	Q6IME9	Keratin, type II cytoskeletal 72 OS=Mus musculus OX=10090 GN=Krt72 PE=3 SV=1	0	3.51952	8.84615	5	6	2	1	520	56.715	7.4	66.2304	5
	Checked	Confidence	Sequence	Modifications	Qvality PEP	Qvality q-value	# Protein Groups	# Proteins	# PSMs	Master Protein Accessions	# Missed Cleavages	Theo. MH+ [Da]	Ions Score Mascot	Confidence Mascot	Percolator q-Value Mascot	Percolator PEP Mascot
	FALSE	High	FLEQQNQVLETK		0.0115424	0	1	1	2	Q6IME9	0	1476.77	48.87	High	0	0.009235
	FALSE	High	DVDAAYMNK	1xOxidation [M7]	0.116127	0.00324359	3	3	1	P50446; Q6IME9; Q922U2	0	1042.45	19.22	High	0.003025	0.1022
	FALSE	Low	FASFIDK		0.348693	0.0698693	9	17	1	Q3TTY5; Q6NXH9; P50446; P04104; Q6IME9; Q8BGZ7; Q8VED5; Q3UV17; Q922U2	0	827.43	40.04	Low	0.06687	0.3265
	FALSE	Low	RTAAENEFVVLK		0.969593	0.596369	1	1	1	Q6IME9	1	1376.75	7.07	Low	0.5924	0.9811
	FALSE	Low	LDSELR		1	0.717936	4	6	1	Q6NXH9; P50446; Q6IME9; Q922U2	0	732.389	8.62	Low	0.7149	1
FALSE	High	Master Protein	P08113	Endoplasmin OS=Mus musculus OX=10090 GN=Hsp90b1 PE=1 SV=2	0	3.07095	2.49377	2	2	1	1	802	92.418	4.82	60.71	2
	Checked	Confidence	Sequence	Modifications	Qvality PEP	Qvality q-value	# Protein Groups	# Proteins	# PSMs	Master Protein Accessions	# Missed Cleavages	Theo. MH+ [Da]	Ions Score Mascot	Confidence Mascot	Percolator q-Value Mascot	Percolator PEP Mascot
	FALSE	High	ELISNASDALDK		0.00165893	0	2	2	1	P11499; P08113	0	1275.64	60.71	High	0	0.001228
	FALSE	Low	IKEDEDDK		0.697878	0.27283	1	1	1	P08113	1	991.458	3.93	Low	0.2591	0.6916
FALSE	High	Master Protein	P32261	Antithrombin-III OS=Mus musculus OX=10090 GN=Serpinc1 PE=1 SV=1	0	3.06342	9.67742	6	6	6	1	465	51.971	6.46	29.5659	6
	Checked	Confidence	Sequence	Modifications	Qvality PEP	Qvality q-value	# Protein Groups	# Proteins	# PSMs	Master Protein Accessions	# Missed Cleavages	Theo. MH+ [Da]	Ions Score Mascot	Confidence Mascot	Percolator q-Value Mascot	Percolator PEP Mascot
	FALSE	High	TSDQIHFFFAK		0.0586304	0	1	1	1	P32261	0	1340.66	23.44	High	0	0.05004
	FALSE	Medium	FSPENTR		0.198515	0.0260307	1	1	1	P32261	0	850.405	8.84	Medium	0.02427	0.1798
	FALSE	Low	FDTISEK		0.341948	0.0698693	1	1	1	P32261	0	839.415	27.99	Low	0.06687	0.3196
	FALSE	Low	VWELSK		0.346999	0.0698693	1	1	1	P32261	0	761.419	12.58	Low	0.06687	0.3246
	FALSE	Low	RVWELSK		0.915108	0.521893	1	1	1	P32261	1	917.52	16.42	Low	0.516	0.9258
	FALSE	Low	PRDIPVNPLCIYR	1xCarbamidomethyl [C10]	1	0.639993	1	1	1	P32261	1	1612.86	0.34	Low	0.6348	1
FALSE	High	Master Protein	P18760	Cofilin-1 OS=Mus musculus OX=10090 GN=Cfl1 PE=1 SV=3	0	3.03862	11.4458	2	2	2	1	166	18.548	8.09	26.44	2
	Checked	Confidence	Sequence	Modifications	Qvality PEP	Qvality q-value	# Protein Groups	# Proteins	# PSMs	Master Protein Accessions	# Missed Cleavages	Theo. MH+ [Da]	Ions Score Mascot	Confidence Mascot	Percolator q-Value Mascot	Percolator PEP Mascot
	FALSE	High	YALYDATYETK		0.0158598	0	1	2	1	P18760	0	1337.63	11.38	High	0	0.01283
	FALSE	High	NIILEEGK		0.082303	0	1	1	1	P18760	0	915.515	26.44	High	0	0.07131
FALSE	High	Master Protein	A0A0B4J1G0	Low affinity immunoglobulin gamma Fc region receptor IV OS=Mus musculus OX=10090 GN=Fcgr4 PE=1 SV=1	0	3.01696	4.81928	1	1	1	1	249	28.38	8.09	36.85	1
	Checked	Confidence	Sequence	Modifications	Qvality PEP	Qvality q-value	# Protein Groups	# Proteins	# PSMs	Master Protein Accessions	# Missed Cleavages	Theo. MH+ [Da]	Ions Score Mascot	Confidence Mascot	Percolator q-Value Mascot	Percolator PEP Mascot
	FALSE	High	WLFQEGDPIHLR		0.00131	0	1	1	1	A0A0B4J1G0	0	1510.78	36.85	High	0	0.0009617
FALSE	High	Master Protein	P57776	Elongation factor 1-delta OS=Mus musculus OX=10090 GN=Eef1d PE=1 SV=3	0	2.96457	4.27046	1	1	1	1	281	31.274	5.02	42.51	1
	Checked	Confidence	Sequence	Modifications	Qvality PEP	Qvality q-value	# Protein Groups	# Proteins	# PSMs	Master Protein Accessions	# Missed Cleavages	Theo. MH+ [Da]	Ions Score Mascot	Confidence Mascot	Percolator q-Value Mascot	Percolator PEP Mascot
	FALSE	High	GVVQDLQQAISK		0.00147173	0	1	1	1	P57776	0	1285.71	42.51	High	0	0.001085
FALSE	High	Master Protein	Q8BVK9	Sp110 nuclear body protein OS=Mus musculus OX=10090 GN=Sp110 PE=1 SV=1	0	2.87716	5.8427	3	3	3	1	445	50.109	9.86	52.5501	3
	Checked	Confidence	Sequence	Modifications	Qvality PEP	Qvality q-value	# Protein Groups	# Proteins	# PSMs	Master Protein Accessions	# Missed Cleavages	Theo. MH+ [Da]	Ions Score Mascot	Confidence Mascot	Percolator q-Value Mascot	Percolator PEP Mascot
	FALSE	High	AQTSNSQEISK		0.0145529	0	1	1	1	Q8BVK9	0	1192.58	40.73	High	0	0.01172
	FALSE	Medium	RPNWSNSK		0.266057	0.0418911	1	1	1	Q8BVK9	1	988.496	33.9	Medium	0.03927	0.2449
	FALSE	Low	TTQVPEK		0.482818	0.125787	1	1	1	Q8BVK9	0	802.431	11.97	Low	0.1174	0.4623
FALSE	High	Master Protein	Q64467	Glyceraldehyde-3-phosphate dehydrogenase, testis-specific OS=Mus musculus OX=10090 GN=Gapdhs PE=1 SV=1	0	2.86196	6.13636	3	6	2	1	440	47.626	7.88	63.4098	3
	Checked	Confidence	Sequence	Modifications	Qvality PEP	Qvality q-value	# Protein Groups	# Proteins	# PSMs	Master Protein Accessions	# Missed Cleavages	Theo. MH+ [Da]	Ions Score Mascot	Confidence Mascot	Percolator q-Value Mascot	Percolator PEP Mascot
	FALSE	High	AGIALNDNFVK		0.0172262	0	1	1	1	Q64467	0	1161.63	44.47	High	0	0.01398
	FALSE	High	LTGMAFR		0.130469	0.00324359	2	2	1	Q64467; P16858	0	795.418	41.77	High	0.003025	0.1156
	FALSE	Low	LVLRVCMEK	1xOxidation [M7]; 1xCarbamidomethyl [C6]	0.844103	0.412852	1	1	4	Q64467	1	1163.63	8.86	Low	0.5281	0.9403
FALSE	High	Master Protein	Q9CZX8	40S ribosomal protein S19 OS=Mus musculus OX=10090 GN=Rps19 PE=1 SV=3	0	2.78509	13.1034	2	2	2	1	145	16.076	10.4	51.44	2
	Checked	Confidence	Sequence	Modifications	Qvality PEP	Qvality q-value	# Protein Groups	# Proteins	# PSMs	Master Protein Accessions	# Missed Cleavages	Theo. MH+ [Da]	Ions Score Mascot	Confidence Mascot	Percolator q-Value Mascot	Percolator PEP Mascot
	FALSE	High	DVNQQEFVR		0.0423889	0	1	1	1	Q9CZX8	0	1134.55	12.77	High	0	0.03572
	FALSE	High	IAGQVAAANK		0.0539068	0	1	1	1	Q9CZX8	0	942.537	51.44	High	0	0.04592
FALSE	High	Master Protein	Q5FW60	Major urinary protein 20 OS=Mus musculus OX=10090 GN=Mup20 PE=1 SV=1	0	2.76301	13.8122	3	3	1	1	181	20.916	4.89	49.23	3
	Checked	Confidence	Sequence	Modifications	Qvality PEP	Qvality q-value	# Protein Groups	# Proteins	# PSMs	Master Protein Accessions	# Missed Cleavages	Theo. MH+ [Da]	Ions Score Mascot	Confidence Mascot	Percolator q-Value Mascot	Percolator PEP Mascot
	FALSE	High	EPDLSSDIK		0.0660419	0	2	7	1	Q5FW60; P11589	0	1003.49	49.23	High	0	0.05671
	FALSE	High	EKIEEHGSMR	1xOxidation [M9]	0.074816	0	1	3	1	Q5FW60	1	1231.57	14.1	High	0	0.06457
	FALSE	Low	NFNVEK		0.491724	0.126803	2	7	1	Q5FW60; P11589	0	750.378	15.7	Low	0.1181	0.4713
FALSE	High	Master Protein	Q3UV17	Keratin, type II cytoskeletal 2 oral OS=Mus musculus OX=10090 GN=Krt76 PE=1 SV=1	0	2.74841	4.20875	3	3	1	1	594	62.806	8.43	49.0078	3
	Checked	Confidence	Sequence	Modifications	Qvality PEP	Qvality q-value	# Protein Groups	# Proteins	# PSMs	Master Protein Accessions	# Missed Cleavages	Theo. MH+ [Da]	Ions Score Mascot	Confidence Mascot	Percolator q-Value Mascot	Percolator PEP Mascot
	FALSE	High	AQYEDIAQK		0.101304	0	1	1	1	Q3UV17	0	1065.52	31.59	High	0	0.08854
	FALSE	High	EYQELMNVK	1xOxidation [M6]	0.0717754	0	3	6	1	P50446; Q8BGZ7; Q3UV17	0	1169.55	20.4	High	0	0.06174
	FALSE	Low	FASFIDK		0.348693	0.0698693	9	17	1	Q3TTY5; Q6NXH9; P50446; P04104; Q6IME9; Q8BGZ7; Q8VED5; Q3UV17; Q922U2	0	827.43	40.04	Low	0.06687	0.3265
FALSE	High	Master Protein	O70251	Elongation factor 1-beta OS=Mus musculus OX=10090 GN=Eef1b PE=1 SV=5	0	2.6534	12.8889	3	3	3	1	225	24.678	4.69	43.5831	3
	Checked	Confidence	Sequence	Modifications	Qvality PEP	Qvality q-value	# Protein Groups	# Proteins	# PSMs	Master Protein Accessions	# Missed Cleavages	Theo. MH+ [Da]	Ions Score Mascot	Confidence Mascot	Percolator q-Value Mascot	Percolator PEP Mascot
	FALSE	High	SIQADGLVWGSSK		0.027421	0	1	1	1	O70251	0	1347.69	40.11	High	0	0.02272
	FALSE	Medium	LVPVGYGIK		0.277573	0.0437937	1	1	1	O70251	0	945.577	25.03	Medium	0.04087	0.2556
	FALSE	Low	LAQYESK		0.404434	0.0897308	1	1	1	O70251	0	838.431	5.49	Low	0.08453	0.3825
FALSE	High	Master Protein	P48036	Annexin A5 OS=Mus musculus OX=10090 GN=Anxa5 PE=1 SV=1	0	2.59125	6.89655	2	2	2	1	319	35.73	4.96	48.11	2
	Checked	Confidence	Sequence	Modifications	Qvality PEP	Qvality q-value	# Protein Groups	# Proteins	# PSMs	Master Protein Accessions	# Missed Cleavages	Theo. MH+ [Da]	Ions Score Mascot	Confidence Mascot	Percolator q-Value Mascot	Percolator PEP Mascot
	FALSE	High	ETSGNLEQLLLAVVK		0.0033683	0	1	1	1	P48036	0	1613.91	48.11	High	0	0.002563
	FALSE	Low	LIVAMMK	2xOxidation [M5; M6]	1	0.65786	1	1	1	P48036	0	837.457	10.14	Low	0.6542	1
FALSE	High	Master Protein	P47955	60S acidic ribosomal protein P1 OS=Mus musculus OX=10090 GN=Rplp1 PE=1 SV=1	0	2.41128	14.0351	1	1	1	1	114	11.468	4.32	23.6	1
	Checked	Confidence	Sequence	Modifications	Qvality PEP	Qvality q-value	# Protein Groups	# Proteins	# PSMs	Master Protein Accessions	# Missed Cleavages	Theo. MH+ [Da]	Ions Score Mascot	Confidence Mascot	Percolator q-Value Mascot	Percolator PEP Mascot
	FALSE	High	AAGVSVEPFWPGLFAK		0.00501873	0	1	1	1	P47955	0	1675.88	23.6	High	0	0.003879
FALSE	High	Master Protein	P43274	Histone H1.4 OS=Mus musculus OX=10090 GN=H1-4 PE=1 SV=2	0	2.38973	12.7854	3	3	3	1	219	21.964	11.11	14.66	3
	Checked	Confidence	Sequence	Modifications	Qvality PEP	Qvality q-value	# Protein Groups	# Proteins	# PSMs	Master Protein Accessions	# Missed Cleavages	Theo. MH+ [Da]	Ions Score Mascot	Confidence Mascot	Percolator q-Value Mascot	Percolator PEP Mascot
	FALSE	High	TSGPPVSELITK		0.0981856	0	1	1	1	P43274	0	1228.68	7.89	High	0	0.08568
	FALSE	Medium	GTLVQTK		0.195699	0.0233918	1	4	1	P43274	0	746.441	14.66	Medium	0.02179	0.1766
	FALSE	Medium	SGVSLAALK		0.291698	0.0477184	1	4	1	P43274	0	845.509	8.44	Medium	0.0445	0.2694
FALSE	High	Master Protein	O08638	Myosin-11 OS=Mus musculus OX=10090 GN=Myh11 PE=1 SV=1	0	2.28951	1.77485	4	4	1	1	1972	226.888	5.45	0	4
	Checked	Confidence	Sequence	Modifications	Qvality PEP	Qvality q-value	# Protein Groups	# Proteins	# PSMs	Master Protein Accessions	# Missed Cleavages	Theo. MH+ [Da]	Ions Score Mascot	Confidence Mascot	Percolator q-Value Mascot	Percolator PEP Mascot
	FALSE	High	KFDQLLAEEK		0.174824	0.00606945	3	4	1	O08638; Q8VDD5; Q6URW6	1	1220.65	16.99	High	0.005634	0.1572
	FALSE	Medium	KEEELQAALAR		0.23167	0.0295733	2	2	1	O08638; Q8VDD5	1	1257.68	15.11	Medium	0.02766	0.2113
	FALSE	Medium	NWQWWR		0.263936	0.0370176	3	3	1	O08638; Q8VDD5; Q6URW6	0	975.458	10.42	Medium	0.03467	0.2427
	FALSE	Low	IVDMYKGK	1xOxidation [M4]	0.647502	0.237674	1	1	1	O08638	1	969.507	6.72	Low	0.2215	0.6369
FALSE	High	Master Protein	P35700	Peroxiredoxin-1 OS=Mus musculus OX=10090 GN=Prdx1 PE=1 SV=1	0	2.25798	5.02513	1	1	1	1	199	22.162	8.12	36.51	1
	Checked	Confidence	Sequence	Modifications	Qvality PEP	Qvality q-value	# Protein Groups	# Proteins	# PSMs	Master Protein Accessions	# Missed Cleavages	Theo. MH+ [Da]	Ions Score Mascot	Confidence Mascot	Percolator q-Value Mascot	Percolator PEP Mascot
	FALSE	High	TIAQDYGVLK		0.00704197	0	1	1	1	P35700	0	1107.6	36.51	High	0	0.005521
FALSE	High	Master Protein	Q9CXW4	60S ribosomal protein L11 OS=Mus musculus OX=10090 GN=Rpl11 PE=1 SV=4	0	2.2042	12.9213	2	2	2	1	178	20.24	9.6	62.5949	2
	Checked	Confidence	Sequence	Modifications	Qvality PEP	Qvality q-value	# Protein Groups	# Proteins	# PSMs	Master Protein Accessions	# Missed Cleavages	Theo. MH+ [Da]	Ions Score Mascot	Confidence Mascot	Percolator q-Value Mascot	Percolator PEP Mascot
	FALSE	High	VLEQLTGQTPVFSK		0.0553198	0	1	1	1	Q9CXW4	0	1546.85	59.47	High	0	0.04709
	FALSE	High	YDGIILPGK		0.14901	0.00606945	1	1	1	Q9CXW4	0	975.551	23.13	High	0.005634	0.1327
FALSE	High	Master Protein	P63325	40S ribosomal protein S10 OS=Mus musculus OX=10090 GN=Rps10 PE=1 SV=1	0	2.17479	18.7879	4	4	4	1	165	18.904	10.15	31.31	4
	Checked	Confidence	Sequence	Modifications	Qvality PEP	Qvality q-value	# Protein Groups	# Proteins	# PSMs	Master Protein Accessions	# Missed Cleavages	Theo. MH+ [Da]	Ions Score Mascot	Confidence Mascot	Percolator q-Value Mascot	Percolator PEP Mascot
	FALSE	High	IAIYELLFK		0.0343895	0	1	1	1	P63325	0	1109.66	31.31	High	0	0.02876
	FALSE	Low	HPELADK		0.481832	0.125787	1	1	1	P63325	0	809.415	14.87	Low	0.1174	0.4615
	FALSE	Low	EQFAWR		0.643548	0.236384	1	1	1	P63325	0	836.405	18.35	Low	0.2215	0.6329
	FALSE	Low	SRPETGRPR		0.793411	0.367709	1	1	1	P63325	2	1055.57	5.1	Low	0.3518	0.796
FALSE	High	Master Protein	Q9ESZ8	General transcription factor II-I OS=Mus musculus OX=10090 GN=Gtf2i PE=1 SV=3	0	2.13241	1.60321	1	1	1	1	998	112.195	6.55	0	1
	Checked	Confidence	Sequence	Modifications	Qvality PEP	Qvality q-value	# Protein Groups	# Proteins	# PSMs	Master Protein Accessions	# Missed Cleavages	Theo. MH+ [Da]	Ions Score Mascot	Confidence Mascot	Percolator q-Value Mascot	Percolator PEP Mascot
	FALSE	High	RPELLTHSTTEVTQPR		0.00930527	0	1	1	1	Q9ESZ8	1	1864.99	15.48	High	0	0.007372
FALSE	High	Master Protein	P62852	40S ribosomal protein S25 OS=Mus musculus OX=10090 GN=Rps25 PE=1 SV=1	0	1.9987	8	1	1	1	1	125	13.734	10.11	47.9	1
	Checked	Confidence	Sequence	Modifications	Qvality PEP	Qvality q-value	# Protein Groups	# Proteins	# PSMs	Master Protein Accessions	# Missed Cleavages	Theo. MH+ [Da]	Ions Score Mascot	Confidence Mascot	Percolator q-Value Mascot	Percolator PEP Mascot
	FALSE	High	LITPAVVSER		0.0124974	0	1	1	1	P62852	0	1084.64	47.9	High	0	0.01003
FALSE	High	Master Protein	Q9CU62	Structural maintenance of chromosomes protein 1A OS=Mus musculus OX=10090 GN=Smc1a PE=1 SV=4	0	1.94331	1.62206	2	2	2	1	1233	143.146	7.64	35.65	2
	Checked	Confidence	Sequence	Modifications	Qvality PEP	Qvality q-value	# Protein Groups	# Proteins	# PSMs	Master Protein Accessions	# Missed Cleavages	Theo. MH+ [Da]	Ions Score Mascot	Confidence Mascot	Percolator q-Value Mascot	Percolator PEP Mascot
	FALSE	High	YSQSDLEQTK		0.0212791	0	1	1	1	Q9CU62	0	1198.56	35.65	High	0	0.01742
	FALSE	Low	MEEESQSQGR		0.663221	0.242778	1	1	1	Q9CU62	0	1180.49	4.78	Low	0.2265	0.6541
FALSE	High	Master Protein	Q62167	ATP-dependent RNA helicase DDX3X OS=Mus musculus OX=10090 GN=Ddx3x PE=1 SV=3	0	1.89791	1.81269	1	1	1	1	662	73.056	7.18	32.67	1
	Checked	Confidence	Sequence	Modifications	Qvality PEP	Qvality q-value	# Protein Groups	# Proteins	# PSMs	Master Protein Accessions	# Missed Cleavages	Theo. MH+ [Da]	Ions Score Mascot	Confidence Mascot	Percolator q-Value Mascot	Percolator PEP Mascot
	FALSE	High	SFLLDLLNATGK		0.0156514	0	1	3	1	Q62167	0	1291.73	32.67	High	0	0.01265
FALSE	High	Master Protein	O88569	Heterogeneous nuclear ribonucleoproteins A2/B1 OS=Mus musculus OX=10090 GN=Hnrnpa2b1 PE=1 SV=2	0	1.89211	2.54958	1	1	1	1	353	37.38	8.95	34.79	1
	Checked	Confidence	Sequence	Modifications	Qvality PEP	Qvality q-value	# Protein Groups	# Proteins	# PSMs	Master Protein Accessions	# Missed Cleavages	Theo. MH+ [Da]	Ions Score Mascot	Confidence Mascot	Percolator q-Value Mascot	Percolator PEP Mascot
	FALSE	High	EDTEEHHLR		0.0158598	0	1	2	1	O88569	0	1165.52	34.79	High	0	0.01282
FALSE	High	Master Protein	P68372	Tubulin beta-4B chain OS=Mus musculus OX=10090 GN=Tubb4b PE=1 SV=1	0	1.75647	2.69663	1	1	1	1	445	49.799	4.89	0	1
	Checked	Confidence	Sequence	Modifications	Qvality PEP	Qvality q-value	# Protein Groups	# Proteins	# PSMs	Master Protein Accessions	# Missed Cleavages	Theo. MH+ [Da]	Ions Score Mascot	Confidence Mascot	Percolator q-Value Mascot	Percolator PEP Mascot
	FALSE	High	EVDEQMLNVQNK	1xOxidation [M6]	0.02142	0	1	4	1	P68372	0	1462.68	18.76	High	0	0.01752
FALSE	High	Master Protein	Q60605	Myosin light polypeptide 6 OS=Mus musculus OX=10090 GN=Myl6 PE=1 SV=3	0	1.70664	8.60927	1	1	1	1	151	16.919	4.65	71.33	1
	Checked	Confidence	Sequence	Modifications	Qvality PEP	Qvality q-value	# Protein Groups	# Proteins	# PSMs	Master Protein Accessions	# Missed Cleavages	Theo. MH+ [Da]	Ions Score Mascot	Confidence Mascot	Percolator q-Value Mascot	Percolator PEP Mascot
	FALSE	High	DQGTYEDYVEGLR		0.0238811	0	1	1	1	Q60605	0	1544.69	71.33	High	0	0.01965
FALSE	High	Master Protein	P28474	Alcohol dehydrogenase class-3 OS=Mus musculus OX=10090 GN=Adh5 PE=1 SV=3	0	1.58269	2.13904	1	1	1	1	374	39.522	7.25	37.27	1
	Checked	Confidence	Sequence	Modifications	Qvality PEP	Qvality q-value	# Protein Groups	# Proteins	# PSMs	Master Protein Accessions	# Missed Cleavages	Theo. MH+ [Da]	Ions Score Mascot	Confidence Mascot	Percolator q-Value Mascot	Percolator PEP Mascot
	FALSE	High	PFQLVTGR		0.0313736	0	1	1	1	P28474	0	917.52	37.27	High	0	0.02614
FALSE	High	Master Protein	P60867	40S ribosomal protein S20 OS=Mus musculus OX=10090 GN=Rps20 PE=1 SV=1	0	1.54455	9.2437	1	1	1	1	119	13.364	9.94	33.86	1
	Checked	Confidence	Sequence	Modifications	Qvality PEP	Qvality q-value	# Protein Groups	# Proteins	# PSMs	Master Protein Accessions	# Missed Cleavages	Theo. MH+ [Da]	Ions Score Mascot	Confidence Mascot	Percolator q-Value Mascot	Percolator PEP Mascot
	FALSE	High	TPVEPEVAIHR		0.0341649	0	1	1	1	P60867	0	1247.67	33.86	High	0	0.02854
FALSE	High	Master Protein	Q6VN19	Ran-binding protein 10 OS=Mus musculus OX=10090 GN=Ranbp10 PE=1 SV=2	0	1.51145	1.77419	1	1	1	1	620	67.146	6.58	0	1
	Checked	Confidence	Sequence	Modifications	Qvality PEP	Qvality q-value	# Protein Groups	# Proteins	# PSMs	Master Protein Accessions	# Missed Cleavages	Theo. MH+ [Da]	Ions Score Mascot	Confidence Mascot	Percolator q-Value Mascot	Percolator PEP Mascot
	FALSE	High	ELQALSEQLGR		0.0368362	0	1	1	1	Q6VN19	0	1243.66	2.91	High	0	0.0308
FALSE	High	Master Protein	P0DP28	Calmodulin-3 OS=Mus musculus OX=10090 GN=Calm3 PE=1 SV=1	0	1.45668	6.04027	1	1	1	1	149	16.827	4.22	17.05	1
	Checked	Confidence	Sequence	Modifications	Qvality PEP	Qvality q-value	# Protein Groups	# Proteins	# PSMs	Master Protein Accessions	# Missed Cleavages	Theo. MH+ [Da]	Ions Score Mascot	Confidence Mascot	Percolator q-Value Mascot	Percolator PEP Mascot
	FALSE	High	DTDSEEEIR		0.0415677	0	1	2	1	P0DP28	0	1093.46	17.05	High	0	0.03494
FALSE	High	Master Protein	P62270	40S ribosomal protein S18 OS=Mus musculus OX=10090 GN=Rps18 PE=1 SV=3	0	1.42713	7.23684	1	1	1	1	152	17.708	10.99	29.04	1
	Checked	Confidence	Sequence	Modifications	Qvality PEP	Qvality q-value	# Protein Groups	# Proteins	# PSMs	Master Protein Accessions	# Missed Cleavages	Theo. MH+ [Da]	Ions Score Mascot	Confidence Mascot	Percolator q-Value Mascot	Percolator PEP Mascot
	FALSE	High	AGELTEDEVER		0.0443669	0	1	1	1	P62270	0	1247.58	29.04	High	0	0.0374
FALSE	High	Master Protein	Q6URW6	Myosin-14 OS=Mus musculus OX=10090 GN=Myh14 PE=1 SV=1	0	1.41848	1.2	3	3	1	1	2000	228.446	5.55	0	3
	Checked	Confidence	Sequence	Modifications	Qvality PEP	Qvality q-value	# Protein Groups	# Proteins	# PSMs	Master Protein Accessions	# Missed Cleavages	Theo. MH+ [Da]	Ions Score Mascot	Confidence Mascot	Percolator q-Value Mascot	Percolator PEP Mascot
	FALSE	High	KFDQLLAEEK		0.174824	0.00606945	3	4	1	O08638; Q8VDD5; Q6URW6	1	1220.65	16.99	High	0.005634	0.1572
	FALSE	Medium	NWQWWR		0.263936	0.0370176	3	3	1	O08638; Q8VDD5; Q6URW6	0	975.458	10.42	Medium	0.03467	0.2427
	FALSE	Low	LPRDQIQR		1	0.709577	1	1	1	Q6URW6	1	1025.59	12.74	Low	0.7041	1
FALSE	High	Master Protein	A2RSQ0	DENN domain-containing protein 5B OS=Mus musculus OX=10090 GN=Dennd5b PE=1 SV=2	0	1.38504	3.06122	1	2	1	1	1274	144.537	6.68	0	1
	Checked	Confidence	Sequence	Modifications	Qvality PEP	Qvality q-value	# Protein Groups	# Proteins	# PSMs	Master Protein Accessions	# Missed Cleavages	Theo. MH+ [Da]	Ions Score Mascot	Confidence Mascot	Percolator q-Value Mascot	Percolator PEP Mascot
	FALSE	High	NLLEMTFECQNLGKLTTVQIGHDNSGLLAKWLVDCVMVR	1xOxidation [M5]; 2xCarbamidomethyl [C9; C35]	0.0939683	0	1	1	1	A2RSQ0	2	4519.26	0.1	High	0	0.08197
	FALSE	Low	NLLEMTFECQNLGKLTTVQIGHDNSGLLAKWLVDCVMVR	2xCarbamidomethyl [C9; C35]	0.521702	0.143799	1	1	1	A2RSQ0	2	4503.27	1.07	Low	0.134	0.5027
FALSE	High	Master Protein	Q61656	Probable ATP-dependent RNA helicase DDX5 OS=Mus musculus OX=10090 GN=Ddx5 PE=1 SV=2	0	1.37623	1.4658	1	1	1	1	614	69.247	8.92	33.04	1
	Checked	Confidence	Sequence	Modifications	Qvality PEP	Qvality q-value	# Protein Groups	# Proteins	# PSMs	Master Protein Accessions	# Missed Cleavages	Theo. MH+ [Da]	Ions Score Mascot	Confidence Mascot	Percolator q-Value Mascot	Percolator PEP Mascot
	FALSE	High	EANQAINPK		0.0495513	0	1	1	1	Q61656	0	984.511	33.04	High	0	0.04205
FALSE	High	Master Protein	Q8C1B1	Calmodulin-regulated spectrin-associated protein 2 OS=Mus musculus OX=10090 GN=Camsap2 PE=1 SV=3	0	1.25974	0.889802	1	2	1	1	1461	164.23	6.86	0	1
	Checked	Confidence	Sequence	Modifications	Qvality PEP	Qvality q-value	# Protein Groups	# Proteins	# PSMs	Master Protein Accessions	# Missed Cleavages	Theo. MH+ [Da]	Ions Score Mascot	Confidence Mascot	Percolator q-Value Mascot	Percolator PEP Mascot
	FALSE	High	TLTPPRSVDSLPR		0.175336	0.00606945	1	1	2	Q8C1B1	1	1438.8	12.36	High	0.005634	0.1576
FALSE	High	Master Protein	Q99K85	Phosphoserine aminotransferase OS=Mus musculus OX=10090 GN=Psat1 PE=1 SV=1	0.00746269	1.10386	3.24324	1	1	1	1	370	40.447	8.03	0	1
	Checked	Confidence	Sequence	Modifications	Qvality PEP	Qvality q-value	# Protein Groups	# Proteins	# PSMs	Master Protein Accessions	# Missed Cleavages	Theo. MH+ [Da]	Ions Score Mascot	Confidence Mascot	Percolator q-Value Mascot	Percolator PEP Mascot
	FALSE	High	IGNAKGDEALEK		0.0904874	0	1	1	1	Q99K85	1	1244.65	4.2	High	0	0.07873
FALSE	Medium	Master Protein	P16460	Argininosuccinate synthase OS=Mus musculus OX=10090 GN=Ass1 PE=1 SV=1	0.0143885	1.00226	1.69903	1	1	1	1	412	46.555	8.22	34.29	1
	Checked	Confidence	Sequence	Modifications	Qvality PEP	Qvality q-value	# Protein Groups	# Proteins	# PSMs	Master Protein Accessions	# Missed Cleavages	Theo. MH+ [Da]	Ions Score Mascot	Confidence Mascot	Percolator q-Value Mascot	Percolator PEP Mascot
	FALSE	High	IDIVENR		0.113294	0.00324359	1	1	1	P16460	0	858.468	34.29	High	0.003025	0.09948
FALSE	Medium	Master Protein	Q9D125	28S ribosomal protein S25, mitochondrial OS=Mus musculus OX=10090 GN=Mrps25 PE=1 SV=1	0.0143885	1.00044	7.01754	1	3	1	1	171	19.907	9.23	0	1
	Checked	Confidence	Sequence	Modifications	Qvality PEP	Qvality q-value	# Protein Groups	# Proteins	# PSMs	Master Protein Accessions	# Missed Cleavages	Theo. MH+ [Da]	Ions Score Mascot	Confidence Mascot	Percolator q-Value Mascot	Percolator PEP Mascot
	FALSE	Medium	KEETLREEELEK		0.276843	0.0437937	1	1	3	Q9D125	2	1532.78	1.34	Medium	0.04087	0.2549
FALSE	Medium	Master Protein	Q497I4	Keratin, type I cuticular Ha5 OS=Mus musculus OX=10090 GN=Krt35 PE=1 SV=1	0.0143885	0.999856	3.07692	2	2	1	1	455	50.497	4.97	38.23	2
	Checked	Confidence	Sequence	Modifications	Qvality PEP	Qvality q-value	# Protein Groups	# Proteins	# PSMs	Master Protein Accessions	# Missed Cleavages	Theo. MH+ [Da]	Ions Score Mascot	Confidence Mascot	Percolator q-Value Mascot	Percolator PEP Mascot
	FALSE	High	LASYLEK		0.134495	0.00324359	1	1	1	Q497I4	0	823.456	14	High	0.003025	0.1193
	FALSE	Low	LAADDFR		0.833144	0.3973	7	17	1	Q9Z2K1; Q6IFX2; Q497I4; P08730; P02535; Q61781; Q9QWL7	0	807.4	38.23	Low	0.3885	0.8385
FALSE	Medium	Master Protein	Q8BU30	Isoleucine--tRNA ligase, cytoplasmic OS=Mus musculus OX=10090 GN=Iars1 PE=1 SV=2	0.0143885	0.929962	0.633914	1	1	1	1	1262	144.179	6.55	0	1
	Checked	Confidence	Sequence	Modifications	Qvality PEP	Qvality q-value	# Protein Groups	# Proteins	# PSMs	Master Protein Accessions	# Missed Cleavages	Theo. MH+ [Da]	Ions Score Mascot	Confidence Mascot	Percolator q-Value Mascot	Percolator PEP Mascot
	FALSE	High	LSNEELER		0.132469	0.00324359	1	1	1	Q8BU30	0	989.49	14.74	High	0.003025	0.1175
FALSE	Medium	Master Protein	P14869	60S acidic ribosomal protein P0 OS=Mus musculus OX=10090 GN=Rplp0 PE=1 SV=3	0.0273973	0.871924	4.10095	2	2	2	1	317	34.195	6.25	22.7435	2
	Checked	Confidence	Sequence	Modifications	Qvality PEP	Qvality q-value	# Protein Groups	# Proteins	# PSMs	Master Protein Accessions	# Missed Cleavages	Theo. MH+ [Da]	Ions Score Mascot	Confidence Mascot	Percolator q-Value Mascot	Percolator PEP Mascot
	FALSE	High	EDLTEIR		0.150804	0.00606945	1	1	1	P14869	0	875.447	23.16	High	0.005634	0.1343
	FALSE	Low	FLEGVR		1	0.623608	1	1	1	P14869	0	720.404	21.5	Low	0.6196	1
FALSE	Medium	Master Protein	P48771	Cytochrome c oxidase subunit 7A2, mitochondrial OS=Mus musculus OX=10090 GN=Cox7a2 PE=1 SV=2	0.0273973	0.869345	10.8434	1	1	1	1	83	9.285	10.27	0	1
	Checked	Confidence	Sequence	Modifications	Qvality PEP	Qvality q-value	# Protein Groups	# Proteins	# PSMs	Master Protein Accessions	# Missed Cleavages	Theo. MH+ [Da]	Ions Score Mascot	Confidence Mascot	Percolator q-Value Mascot	Percolator PEP Mascot
	FALSE	High	MLRNLLALR	1xAcetyl [N-Term]	0.151255	0.00606945	1	1	1	P48771	1	1141.69	13.75	High	0.005634	0.1351
FALSE	Medium	Master Protein	B2RRD7	Peregrin OS=Mus musculus OX=10090 GN=Brpf1 PE=1 SV=1	0.0273973	0.859759	1.15512	2	2	2	1	1212	137.223	7.93	35.22	2
	Checked	Confidence	Sequence	Modifications	Qvality PEP	Qvality q-value	# Protein Groups	# Proteins	# PSMs	Master Protein Accessions	# Missed Cleavages	Theo. MH+ [Da]	Ions Score Mascot	Confidence Mascot	Percolator q-Value Mascot	Percolator PEP Mascot
	FALSE	High	KILAEK		0.155369	0.00606945	1	2	2	B2RRD7	1	701.456	35.22	High	0.005634	0.1386
	FALSE	Low	LVLLENQK		0.985248	0.608233	1	1	1	B2RRD7	0	956.578	4.1	Low	0.6037	0.9965
FALSE	Medium	Master Protein	P13541	Myosin-3 OS=Mus musculus OX=10090 GN=Myh3 PE=2 SV=2	0.0273973	0.837317	2.62887	3	3	3	1	1940	223.652	5.81	0	3
	Checked	Confidence	Sequence	Modifications	Qvality PEP	Qvality q-value	# Protein Groups	# Proteins	# PSMs	Master Protein Accessions	# Missed Cleavages	Theo. MH+ [Da]	Ions Score Mascot	Confidence Mascot	Percolator q-Value Mascot	Percolator PEP Mascot
	FALSE	Medium	LQDSEEQVEAVNAKCASLEKTK	1xCarbamidomethyl [C15]	0.273214	0.0437937	1	1	1	P13541	2	2477.22	0.55	Medium	0.04087	0.2518
	FALSE	Low	LQDLVDK		0.592474	0.198609	1	6	1	P13541	0	830.462	11.87	Low	0.1855	0.5776
	FALSE	Low	LMSNLRTTHPHFVRCIIPNETK	1xOxidation [M2]; 1xCarbamidomethyl [C15]	1	0.689909	1	1	1	P13541	2	2680.38	1.28	Low	0.6839	1
FALSE	Medium	Master Protein	Q9CWS0	N(G),N(G)-dimethylarginine dimethylaminohydrolase 1 OS=Mus musculus OX=10090 GN=Ddah1 PE=1 SV=3	0.0273973	0.830525	4.21053	1	5	1	1	285	31.361	5.97	0	1
	Checked	Confidence	Sequence	Modifications	Qvality PEP	Qvality q-value	# Protein Groups	# Proteins	# PSMs	Master Protein Accessions	# Missed Cleavages	Theo. MH+ [Da]	Ions Score Mascot	Confidence Mascot	Percolator q-Value Mascot	Percolator PEP Mascot
	FALSE	Low	KEVDMMKEALEK	1xOxidation [M]	0.352094	0.0717809	1	1	4	Q9CWS0	2	1466.72	3.86	Low	0.06849	0.3295
	FALSE	Low	KEVDMMKEALEK		0.53379	0.149527	1	1	1	Q9CWS0	2	1450.73	3.75	Low	0.1386	0.516
FALSE	Medium	Master Protein	Q9WTL4	Insulin receptor-related protein OS=Mus musculus OX=10090 GN=Insrr PE=1 SV=2	0.0273973	0.818442	0.538462	1	1	1	1	1300	144.782	6.64	27.7	1
	Checked	Confidence	Sequence	Modifications	Qvality PEP	Qvality q-value	# Protein Groups	# Proteins	# PSMs	Master Protein Accessions	# Missed Cleavages	Theo. MH+ [Da]	Ions Score Mascot	Confidence Mascot	Percolator q-Value Mascot	Percolator PEP Mascot
	FALSE	High	SEVTELR		0.169281	0.00606945	1	1	1	Q9WTL4	0	833.436	27.7	High	0.005634	0.1519
FALSE	Medium	Master Protein	Q689Z5	Protein strawberry notch homolog 1 OS=Mus musculus OX=10090 GN=Sbno1 PE=1 SV=2	0.0392157	0.765196	1.00719	2	2	2	1	1390	153.642	8.07	33.52	2
	Checked	Confidence	Sequence	Modifications	Qvality PEP	Qvality q-value	# Protein Groups	# Proteins	# PSMs	Master Protein Accessions	# Missed Cleavages	Theo. MH+ [Da]	Ions Score Mascot	Confidence Mascot	Percolator q-Value Mascot	Percolator PEP Mascot
	FALSE	Medium	FASIVAK		0.194024	0.0176728	1	2	1	Q689Z5	0	735.44	33.52	Medium	0.01645	0.1752
	FALSE	Low	AIQQFGR		0.968443	0.595257	1	2	1	Q689Z5	0	819.447	7.54	Low	0.5913	0.9801
FALSE	Medium	Master Protein	Q9WUM5	Succinate--CoA ligase [ADP/GDP-forming] subunit alpha, mitochondrial OS=Mus musculus OX=10090 GN=Suclg1 PE=1 SV=4	0.0392157	0.763967	3.46821	1	1	1	1	346	36.132	9.39	0	1
	Checked	Confidence	Sequence	Modifications	Qvality PEP	Qvality q-value	# Protein Groups	# Proteins	# PSMs	Master Protein Accessions	# Missed Cleavages	Theo. MH+ [Da]	Ions Score Mascot	Confidence Mascot	Percolator q-Value Mascot	Percolator PEP Mascot
	FALSE	Medium	MGHAGAIIAGGK	1xOxidation [M1]	0.19071	0.0176728	1	1	1	Q9WUM5	0	1098.57	11.06	Medium	0.01645	0.1722
FALSE	Medium	Master Protein	Q0VG85	Coiled-coil domain-containing protein 162 OS=Mus musculus OX=10090 GN=Ccdc162 PE=1 SV=4	0.0392157	0.761452	1.42544	1	1	1	1	912	104.27	7.21	0	1
	Checked	Confidence	Sequence	Modifications	Qvality PEP	Qvality q-value	# Protein Groups	# Proteins	# PSMs	Master Protein Accessions	# Missed Cleavages	Theo. MH+ [Da]	Ions Score Mascot	Confidence Mascot	Percolator q-Value Mascot	Percolator PEP Mascot
	FALSE	Medium	KVNREMTLFLSEK	1xOxidation [M6]	0.19181	0.0176728	1	1	1	Q0VG85	2	1610.86	3.38	Medium	0.01645	0.1732
FALSE	Medium	Master Protein	Q8C163	Nuclease EXOG, mitochondrial OS=Mus musculus OX=10090 GN=Exog PE=1 SV=1	0.0392157	0.757459	2.71739	1	1	1	1	368	41.358	8.12	0	1
	Checked	Confidence	Sequence	Modifications	Qvality PEP	Qvality q-value	# Protein Groups	# Proteins	# PSMs	Master Protein Accessions	# Missed Cleavages	Theo. MH+ [Da]	Ions Score Mascot	Confidence Mascot	Percolator q-Value Mascot	Percolator PEP Mascot
	FALSE	Medium	KIDGARSVAR		0.193469	0.0176728	1	1	1	Q8C163	2	1072.62	11.01	Medium	0.01645	0.1748
FALSE	Medium	Master Protein	P16879	Tyrosine-protein kinase Fes/Fps OS=Mus musculus OX=10090 GN=Fes PE=1 SV=2	0.0392157	0.756962	0.729927	1	1	1	1	822	93.72	6.8	0	1
	Checked	Confidence	Sequence	Modifications	Qvality PEP	Qvality q-value	# Protein Groups	# Proteins	# PSMs	Master Protein Accessions	# Missed Cleavages	Theo. MH+ [Da]	Ions Score Mascot	Confidence Mascot	Percolator q-Value Mascot	Percolator PEP Mascot
	FALSE	Medium	FLQEAR		0.194024	0.0176728	1	1	1	P16879	0	763.41	17.18	Medium	0.01645	0.175
FALSE	Medium	Master Protein	P97496	SWI/SNF complex subunit SMARCC1 OS=Mus musculus OX=10090 GN=Smarcc1 PE=1 SV=2	0.0392157	0.756962	0.634058	1	1	1	1	1104	122.813	5.73	32.9	1
	Checked	Confidence	Sequence	Modifications	Qvality PEP	Qvality q-value	# Protein Groups	# Proteins	# PSMs	Master Protein Accessions	# Missed Cleavages	Theo. MH+ [Da]	Ions Score Mascot	Confidence Mascot	Percolator q-Value Mascot	Percolator PEP Mascot
	FALSE	Medium	EALEQQR		0.193469	0.0176728	1	1	1	P97496	0	873.442	32.9	Medium	0.01645	0.175
FALSE	Low	Master Protein	Q921C3	Bromodomain and WD repeat-containing protein 1 OS=Mus musculus OX=10090 GN=Brwd1 PE=1 SV=2	0.0632911	0.744435	2.34375	3	3	3	1	2304	259.066	8.4	0	3
	Checked	Confidence	Sequence	Modifications	Qvality PEP	Qvality q-value	# Protein Groups	# Proteins	# PSMs	Master Protein Accessions	# Missed Cleavages	Theo. MH+ [Da]	Ions Score Mascot	Confidence Mascot	Percolator q-Value Mascot	Percolator PEP Mascot
	FALSE	Medium	ALLILIFQCEDSEPFRQPVDLDEYPDYRDIIDTPMDFGTVR	1xOxidation [M35]; 1xCarbamidomethyl [C9]	0.211295	0.0295733	1	1	1	Q921C3	2	4918.36	1.26	Medium	0.02766	0.1917
	FALSE	Low	LRRSQR		0.928553	0.533568	1	1	1	Q921C3	2	815.496	1.24	Low	0.5281	0.9396
	FALSE	Low	FEQLEWR		1	0.623608	1	1	1	Q921C3	0	1007.49	8.62	Low	0.6182	1
FALSE	Low	Master Protein	Q9JLC8	Sacsin OS=Mus musculus OX=10090 GN=Sacs PE=1 SV=2	0.0632911	0.74083	0.501964	3	3	3	1	4582	520.353	7.11	0	3
	Checked	Confidence	Sequence	Modifications	Qvality PEP	Qvality q-value	# Protein Groups	# Proteins	# PSMs	Master Protein Accessions	# Missed Cleavages	Theo. MH+ [Da]	Ions Score Mascot	Confidence Mascot	Percolator q-Value Mascot	Percolator PEP Mascot
	FALSE	Low	VNALPEILK		0.33944	0.0698693	1	1	1	Q9JLC8	0	996.609	15.51	Low	0.06687	0.3173
	FALSE	Low	HKALER		0.587421	0.189117	1	1	1	Q9JLC8	1	753.437	4.68	Low	0.1775	0.5724
	FALSE	Low	LVQLGMAK		1	0.709446	1	1	1	Q9JLC8	0	859.507	7.01	Low	0.7041	1
FALSE	Low	Master Protein	Q8BHL5	Engulfment and cell motility protein 2 OS=Mus musculus OX=10090 GN=Elmo2 PE=1 SV=1	0.0632911	0.730254	1.36612	1	1	1	1	732	83.833	5.95	0	1
	Checked	Confidence	Sequence	Modifications	Qvality PEP	Qvality q-value	# Protein Groups	# Proteins	# PSMs	Master Protein Accessions	# Missed Cleavages	Theo. MH+ [Da]	Ions Score Mascot	Confidence Mascot	Percolator q-Value Mascot	Percolator PEP Mascot
	FALSE	Medium	IQPEILELIK		0.205407	0.0284102	1	2	1	Q8BHL5	0	1195.73	8.25	Medium	0.02653	0.1861
FALSE	Low	Master Protein	Q8JZM7	Parafibromin OS=Mus musculus OX=10090 GN=Cdc73 PE=1 SV=1	0.0727273	0.715146	3.38983	2	2	2	1	531	60.539	9.61	0	2
	Checked	Confidence	Sequence	Modifications	Qvality PEP	Qvality q-value	# Protein Groups	# Proteins	# PSMs	Master Protein Accessions	# Missed Cleavages	Theo. MH+ [Da]	Ions Score Mascot	Confidence Mascot	Percolator q-Value Mascot	Percolator PEP Mascot
	FALSE	Medium	IEDEECVRLDK	1xCarbamidomethyl [C6]	0.215495	0.0295733	1	1	1	Q8JZM7	1	1405.66	5.58	Medium	0.02766	0.196
	FALSE	Low	VVDQPLK		0.971868	0.597844	1	1	1	Q8JZM7	0	798.472	0.09	Low	0.5935	0.9831
FALSE	Low	Master Protein	Q8BRN9	Coiled-coil and C2 domain-containing protein 1B OS=Mus musculus OX=10090 GN=Cc2d1b PE=1 SV=1	0.0727273	0.708631	0.707547	1	1	1	1	848	93.034	5.41	0	1
	Checked	Confidence	Sequence	Modifications	Qvality PEP	Qvality q-value	# Protein Groups	# Proteins	# PSMs	Master Protein Accessions	# Missed Cleavages	Theo. MH+ [Da]	Ions Score Mascot	Confidence Mascot	Percolator q-Value Mascot	Percolator PEP Mascot
	FALSE	Medium	KLQYQR		0.215495	0.0295733	1	1	1	Q8BRN9	1	835.478	17.56	Medium	0.02766	0.1956
FALSE	Low	Master Protein	Q9QYX7	Protein piccolo OS=Mus musculus OX=10090 GN=Pclo PE=1 SV=4	0.0727273	0.704653	0.177585	1	3	1	1	5068	550.496	6.51	0	1
	Checked	Confidence	Sequence	Modifications	Qvality PEP	Qvality q-value	# Protein Groups	# Proteins	# PSMs	Master Protein Accessions	# Missed Cleavages	Theo. MH+ [Da]	Ions Score Mascot	Confidence Mascot	Percolator q-Value Mascot	Percolator PEP Mascot
	FALSE	Medium	VDAKVEIIK		0.217315	0.0295733	1	1	3	Q9QYX7	1	1014.62	18.8	Medium	0.02766	0.1974
FALSE	Low	Master Protein	Q6P9R2	Serine/threonine-protein kinase OSR1 OS=Mus musculus OX=10090 GN=Oxsr1 PE=1 SV=1	0.0727273	0.684563	2.27704	1	4	1	1	527	58.177	6.43	0	1
	Checked	Confidence	Sequence	Modifications	Qvality PEP	Qvality q-value	# Protein Groups	# Proteins	# PSMs	Master Protein Accessions	# Missed Cleavages	Theo. MH+ [Da]	Ions Score Mascot	Confidence Mascot	Percolator q-Value Mascot	Percolator PEP Mascot
	FALSE	Low	LLSGGSVLDIIK		0.472981	0.124935	1	1	4	Q6P9R2	0	1214.74	14.44	Low	0.225	0.6429
FALSE	Low	Master Protein	Q5SSE9	ATP-binding cassette sub-family A member 13 OS=Mus musculus OX=10090 GN=Abca13 PE=2 SV=1	0.0727273	0.677161	0.377433	2	2	2	1	5034	568.534	6.52	0	2
	Checked	Confidence	Sequence	Modifications	Qvality PEP	Qvality q-value	# Protein Groups	# Proteins	# PSMs	Master Protein Accessions	# Missed Cleavages	Theo. MH+ [Da]	Ions Score Mascot	Confidence Mascot	Percolator q-Value Mascot	Percolator PEP Mascot
	FALSE	Medium	RSIWDLLLK		0.230394	0.0295733	1	2	2	Q5SSE9	1	1143.69	8.82	Medium	0.02766	0.2103
	FALSE	Low	LNLLEYHVQK		1	0.695587	1	1	1	Q5SSE9	0	1256.7	0.28	Low	0.6887	1
FALSE	Low	Master Protein	Q6ZQ06	Centrosomal protein of 162 kDa OS=Mus musculus OX=10090 GN=Cep162 PE=1 SV=2	0.0727273	0.662674	1.35424	2	4	2	1	1403	160.757	5.53	0	2
	Checked	Confidence	Sequence	Modifications	Qvality PEP	Qvality q-value	# Protein Groups	# Proteins	# PSMs	Master Protein Accessions	# Missed Cleavages	Theo. MH+ [Da]	Ions Score Mascot	Confidence Mascot	Percolator q-Value Mascot	Percolator PEP Mascot
	FALSE	Low	KIATQEVLLK		0.320586	0.0558389	1	1	3	Q6ZQ06	1	1142.71	11.48	Low	0.0539	0.2983
	FALSE	Low	LSSFEETSR		0.988366	0.608233	1	1	1	Q6ZQ06	0	1055.5	8.26	Low	0.6037	0.9996
FALSE	Low	Master Protein	P29699	Alpha-2-HS-glycoprotein OS=Mus musculus OX=10090 GN=Ahsg PE=1 SV=1	0.077381	0.656986	2.02899	1	1	1	1	345	37.302	6.51	28.31	1
	Checked	Confidence	Sequence	Modifications	Qvality PEP	Qvality q-value	# Protein Groups	# Proteins	# PSMs	Master Protein Accessions	# Missed Cleavages	Theo. MH+ [Da]	Ions Score Mascot	Confidence Mascot	Percolator q-Value Mascot	Percolator PEP Mascot
	FALSE	Medium	CNLLAEK	1xCarbamidomethyl [C1]	0.240758	0.0295733	1	1	1	P29699	0	847.434	28.31	Medium	0.02766	0.2203
FALSE	Low	Master Protein	Q8R0H9	ADP-ribosylation factor-binding protein GGA1 OS=Mus musculus OX=10090 GN=Gga1 PE=1 SV=1	0.077381	0.649558	1.73228	1	1	1	1	635	69.928	5.27	0	1
	Checked	Confidence	Sequence	Modifications	Qvality PEP	Qvality q-value	# Protein Groups	# Proteins	# PSMs	Master Protein Accessions	# Missed Cleavages	Theo. MH+ [Da]	Ions Score Mascot	Confidence Mascot	Percolator q-Value Mascot	Percolator PEP Mascot
	FALSE	Medium	YLGSRTSEKVK		0.244734	0.0295733	1	1	1	Q8R0H9	2	1267.7	13.01	Medium	0.02766	0.2241
FALSE	Low	Master Protein	Q9R187	Tumor necrosis factor receptor superfamily member EDAR OS=Mus musculus OX=10090 GN=Edar PE=1 SV=1	0.077381	0.641114	1.5625	1	1	1	1	448	48.402	5.43	0	1
	Checked	Confidence	Sequence	Modifications	Qvality PEP	Qvality q-value	# Protein Groups	# Proteins	# PSMs	Master Protein Accessions	# Missed Cleavages	Theo. MH+ [Da]	Ions Score Mascot	Confidence Mascot	Percolator q-Value Mascot	Percolator PEP Mascot
	FALSE	Medium	LTATPTK		0.249435	0.0320467	1	1	1	Q9R187	0	731.43	12.41	Medium	0.02999	0.2285
FALSE	Low	Master Protein	Q8K4E0	Alstrom syndrome protein 1 homolog OS=Mus musculus OX=10090 GN=Alms1 PE=1 SV=2	0.0818713	0.634791	1.16887	3	4	3	1	3251	359.993	6.39	0	3
	Checked	Confidence	Sequence	Modifications	Qvality PEP	Qvality q-value	# Protein Groups	# Proteins	# PSMs	Master Protein Accessions	# Missed Cleavages	Theo. MH+ [Da]	Ions Score Mascot	Confidence Mascot	Percolator q-Value Mascot	Percolator PEP Mascot
	FALSE	Low	DTIVSQDKLTSTVEVKEK		0.439111	0.10765	1	1	1	Q8K4E0	2	2020.08	6.57	Low	0.1008	0.4179
	FALSE	Low	KADILTASSR		0.571227	0.171055	1	1	2	Q8K4E0	1	1061.59	19.66	Low	0.1592	0.5548
	FALSE	Low	KLQSLFQSER		1	0.693887	1	1	1	Q8K4E0	1	1235.67	0.87	Low	0.6872	1
FALSE	Low	Master Protein	Q9QXS1	Plectin OS=Mus musculus OX=10090 GN=Plec PE=1 SV=3	0.0818713	0.619822	0.554253	3	3	3	1	4691	533.861	5.96	15.8	3
	Checked	Confidence	Sequence	Modifications	Qvality PEP	Qvality q-value	# Protein Groups	# Proteins	# PSMs	Master Protein Accessions	# Missed Cleavages	Theo. MH+ [Da]	Ions Score Mascot	Confidence Mascot	Percolator q-Value Mascot	Percolator PEP Mascot
	FALSE	Low	LPVEVAYK		0.384461	0.0838688	1	1	1	Q9QXS1	0	918.529	15.8	Low	0.07933	0.3622
	FALSE	Low	LKLRMAEMSR		0.770062	0.349624	1	1	1	Q9QXS1	2	1234.68	3.04	Low	0.3341	0.7698
	FALSE	Low	LTVNEAVK		0.853318	0.42464	1	1	1	Q9QXS1	0	873.504	9.45	Low	0.4196	0.8607
FALSE	Low	Master Protein	P07309	Transthyretin OS=Mus musculus OX=10090 GN=Ttr PE=1 SV=1	0.0818713	0.617803	4.08163	1	1	1	1	147	15.766	6.16	36.16	1
	Checked	Confidence	Sequence	Modifications	Qvality PEP	Qvality q-value	# Protein Groups	# Proteins	# PSMs	Master Protein Accessions	# Missed Cleavages	Theo. MH+ [Da]	Ions Score Mascot	Confidence Mascot	Percolator q-Value Mascot	Percolator PEP Mascot
	FALSE	Medium	VELDTK		0.262529	0.0344873	1	1	1	P07309	0	704.382	36.16	Medium	0.03467	0.2411
FALSE	Low	Master Protein	Q64727	Vinculin OS=Mus musculus OX=10090 GN=Vcl PE=1 SV=4	0.0988372	0.607479	0.938086	1	1	1	1	1066	116.644	6	0	1
	Checked	Confidence	Sequence	Modifications	Qvality PEP	Qvality q-value	# Protein Groups	# Proteins	# PSMs	Master Protein Accessions	# Missed Cleavages	Theo. MH+ [Da]	Ions Score Mascot	Confidence Mascot	Percolator q-Value Mascot	Percolator PEP Mascot
	FALSE	Medium	ASDEVTRLAK		0.26819	0.0418911	1	1	1	Q64727	1	1089.59	6.43	Medium	0.03927	0.2469
FALSE	Low	Master Protein	Q8C3X4	Translation factor Guf1, mitochondrial OS=Mus musculus OX=10090 GN=Guf1 PE=1 SV=1	0.104046	0.598255	1.07527	1	4	1	1	651	72.417	8.76	0	1
	Checked	Confidence	Sequence	Modifications	Qvality PEP	Qvality q-value	# Protein Groups	# Proteins	# PSMs	Master Protein Accessions	# Missed Cleavages	Theo. MH+ [Da]	Ions Score Mascot	Confidence Mascot	Percolator q-Value Mascot	Percolator PEP Mascot
	FALSE	Medium	LKESLPR		0.273937	0.0437937	1	1	4	Q8C3X4	1	842.509	13.65	Medium	0.04087	0.2522
FALSE	Low	Master Protein	Q8R1A4	Dedicator of cytokinesis protein 7 OS=Mus musculus OX=10090 GN=Dock7 PE=1 SV=3	0.106145	0.582694	0.751174	1	1	1	1	2130	241.286	6.71	0	1
	Checked	Confidence	Sequence	Modifications	Qvality PEP	Qvality q-value	# Protein Groups	# Proteins	# PSMs	Master Protein Accessions	# Missed Cleavages	Theo. MH+ [Da]	Ions Score Mascot	Confidence Mascot	Percolator q-Value Mascot	Percolator PEP Mascot
	FALSE	Medium	IGDMRIMENNLESELK	1xOxidation [M4]	0.283461	0.0477184	1	1	1	Q8R1A4	1	1907.92	0.57	Medium	0.0445	0.2614
FALSE	Low	Master Protein	Q99MV1	Tudor domain-containing protein 1 OS=Mus musculus OX=10090 GN=Tdrd1 PE=1 SV=2	0.106145	0.575608	1.10922	2	2	2	1	1172	129.612	5.81	34.26	2
	Checked	Confidence	Sequence	Modifications	Qvality PEP	Qvality q-value	# Protein Groups	# Proteins	# PSMs	Master Protein Accessions	# Missed Cleavages	Theo. MH+ [Da]	Ions Score Mascot	Confidence Mascot	Percolator q-Value Mascot	Percolator PEP Mascot
	FALSE	Medium	EQLVIR		0.287933	0.0477184	1	2	2	Q99MV1	0	757.457	34.26	Medium	0.0445	0.2657
	FALSE	Low	VMFSDLR	1xOxidation [M2]	1	0.674696	1	1	1	Q99MV1	0	883.434	1.96	Low	0.6695	1
FALSE	Low	Master Protein	Q80TY4	Suppression of tumorigenicity 18 protein OS=Mus musculus OX=10090 GN=St18 PE=2 SV=2	0.106145	0.573977	0.76555	1	1	1	1	1045	114.678	6.44	0	1
	Checked	Confidence	Sequence	Modifications	Qvality PEP	Qvality q-value	# Protein Groups	# Proteins	# PSMs	Master Protein Accessions	# Missed Cleavages	Theo. MH+ [Da]	Ions Score Mascot	Confidence Mascot	Percolator q-Value Mascot	Percolator PEP Mascot
	FALSE	Medium	MTPTKEEK		0.288684	0.0477184	1	1	1	Q80TY4	1	963.482	4.36	Medium	0.0445	0.2667
FALSE	Low	Master Protein	Q9QXA5	U6 snRNA-associated Sm-like protein LSm4 OS=Mus musculus OX=10090 GN=Lsm4 PE=1 SV=1	0.106145	0.573164	5.10949	1	1	1	1	137	15.067	10.05	34.84	1
	Checked	Confidence	Sequence	Modifications	Qvality PEP	Qvality q-value	# Protein Groups	# Proteins	# PSMs	Master Protein Accessions	# Missed Cleavages	Theo. MH+ [Da]	Ions Score Mascot	Confidence Mascot	Percolator q-Value Mascot	Percolator PEP Mascot
	FALSE	Medium	LPLSLLK		0.289435	0.0477184	1	1	1	Q9QXA5	0	783.534	34.84	Medium	0.0445	0.2672
FALSE	Low	Master Protein	P54103	DnaJ homolog subfamily C member 2 OS=Mus musculus OX=10090 GN=Dnajc2 PE=1 SV=2	0.106952	0.564633	1.93237	1	1	1	1	621	71.677	8.7	0	1
	Checked	Confidence	Sequence	Modifications	Qvality PEP	Qvality q-value	# Protein Groups	# Proteins	# PSMs	Master Protein Accessions	# Missed Cleavages	Theo. MH+ [Da]	Ions Score Mascot	Confidence Mascot	Percolator q-Value Mascot	Percolator PEP Mascot
	FALSE	Medium	KAAQEQVLNASR		0.294733	0.0494548	1	1	1	P54103	1	1314.71	4.42	Medium	0.04567	0.2725
FALSE	Low	Master Protein	Q91ZU6	Dystonin OS=Mus musculus OX=10090 GN=Dst PE=1 SV=2	0.106952	0.563741	0.338158	2	2	2	1	7393	833.701	5.31	0	2
	Checked	Confidence	Sequence	Modifications	Qvality PEP	Qvality q-value	# Protein Groups	# Proteins	# PSMs	Master Protein Accessions	# Missed Cleavages	Theo. MH+ [Da]	Ions Score Mascot	Confidence Mascot	Percolator q-Value Mascot	Percolator PEP Mascot
	FALSE	Low	ALIEQKLNEVKMK	1xOxidation [M12]	0.380886	0.0798948	1	1	1	Q91ZU6	2	1559.88	0.09	Low	0.07583	0.3583
	FALSE	Low	TSIPIKAICDYR	1xCarbamidomethyl [C9]	0.762334	0.338155	1	1	1	Q91ZU6	1	1436.76	5.63	Low	0.3234	0.7621
FALSE	Low	Master Protein	Q9QY15	ATP-dependent RNA helicase DDX25 OS=Mus musculus OX=10090 GN=Ddx25 PE=1 SV=2	0.106952	0.562091	5.16529	1	2	1	1	484	54.841	5.99	0	1
	Checked	Confidence	Sequence	Modifications	Qvality PEP	Qvality q-value	# Protein Groups	# Proteins	# PSMs	Master Protein Accessions	# Missed Cleavages	Theo. MH+ [Da]	Ions Score Mascot	Confidence Mascot	Percolator q-Value Mascot	Percolator PEP Mascot
	FALSE	Medium	WLTVEMMQDGHQVSLLSGELTVEQR	1xOxidation [M]	0.296259	0.0494548	1	1	2	Q9QY15	0	2902.41	0.3	Medium	0.04567	0.2741
FALSE	Low	Master Protein	Q80Y61	Brain-specific angiogenesis inhibitor 1-associated protein 2-like protein 2 OS=Mus musculus OX=10090 GN=Baiap2l2 PE=1 SV=1	0.106952	0.547824	3.63985	2	3	2	1	522	58.365	9.5	0	2
	Checked	Confidence	Sequence	Modifications	Qvality PEP	Qvality q-value	# Protein Groups	# Proteins	# PSMs	Master Protein Accessions	# Missed Cleavages	Theo. MH+ [Da]	Ions Score Mascot	Confidence Mascot	Percolator q-Value Mascot	Percolator PEP Mascot
	FALSE	Low	PTVTNDRSAPIIR		0.362415	0.0746851	1	2	4	Q80Y61	1	1439.8	8.87	Low	0.07092	0.34
	FALSE	Low	LDMPPR		1	0.727301	1	1	1	Q80Y61	0	728.376	5.89	Low	0.7257	1
FALSE	Low	Master Protein	O35486	Gamma-crystallin S OS=Mus musculus OX=10090 GN=Crygs PE=1 SV=3	0.111702	0.533132	3.37079	1	1	1	1	178	20.837	7.28	0	1
	Checked	Confidence	Sequence	Modifications	Qvality PEP	Qvality q-value	# Protein Groups	# Proteins	# PSMs	Master Protein Accessions	# Missed Cleavages	Theo. MH+ [Da]	Ions Score Mascot	Confidence Mascot	Percolator q-Value Mascot	Percolator PEP Mascot
	FALSE	Low	QYLLDK		0.315779	0.0514511	1	1	1	O35486	0	779.43	1.6	Medium	0.04782	0.293
FALSE	Low	Master Protein	Q5U405	Transmembrane protease serine 13 OS=Mus musculus OX=10090 GN=Tmprss13 PE=2 SV=2	0.121053	0.532096	1.4733	1	1	1	1	543	59.768	9.01	0	1
	Checked	Confidence	Sequence	Modifications	Qvality PEP	Qvality q-value	# Protein Groups	# Proteins	# PSMs	Master Protein Accessions	# Missed Cleavages	Theo. MH+ [Da]	Ions Score Mascot	Confidence Mascot	Percolator q-Value Mascot	Percolator PEP Mascot
	FALSE	Low	NKPGVYTK		0.315779	0.0514511	1	1	1	Q5U405	1	906.504	4.39	Low	0.05194	0.2937
FALSE	Low	Master Protein	Q9QYE5	Protein jagged-2 OS=Mus musculus OX=10090 GN=Jag2 PE=2 SV=2	0.121053	0.528268	1.20289	1	1	1	1	1247	134.655	5.88	0	1
	Checked	Confidence	Sequence	Modifications	Qvality PEP	Qvality q-value	# Protein Groups	# Proteins	# PSMs	Master Protein Accessions	# Missed Cleavages	Theo. MH+ [Da]	Ions Score Mascot	Confidence Mascot	Percolator q-Value Mascot	Percolator PEP Mascot
	FALSE	Low	GDGDSPEAEKFISHK		0.318978	0.0537368	1	1	1	Q9QYE5	1	1616.76	7.56	Low	0.05194	0.2963
FALSE	Low	Master Protein	P26040	Ezrin OS=Mus musculus OX=10090 GN=Ezr PE=1 SV=3	0.125654	0.526075	1.53584	1	1	1	1	586	69.364	6.1	18.86	1
	Checked	Confidence	Sequence	Modifications	Qvality PEP	Qvality q-value	# Protein Groups	# Proteins	# PSMs	Master Protein Accessions	# Missed Cleavages	Theo. MH+ [Da]	Ions Score Mascot	Confidence Mascot	Percolator q-Value Mascot	Percolator PEP Mascot
	FALSE	Low	ITEAEKNER		0.320586	0.0558389	1	1	1	P26040	1	1089.55	18.86	Low	0.0539	0.2978
FALSE	Low	Master Protein	Q8CG71	Prolyl 3-hydroxylase 2 OS=Mus musculus OX=10090 GN=P3h2 PE=1 SV=1	0.130208	0.524958	2.84495	2	2	2	1	703	80.104	5.85	0	2
	Checked	Confidence	Sequence	Modifications	Qvality PEP	Qvality q-value	# Protein Groups	# Proteins	# PSMs	Master Protein Accessions	# Missed Cleavages	Theo. MH+ [Da]	Ions Score Mascot	Confidence Mascot	Percolator q-Value Mascot	Percolator PEP Mascot
	FALSE	Low	LEAELIK		0.323816	0.0580907	1	1	1	Q8CG71	0	815.487	20.89	Low	0.05599	0.3014
	FALSE	Low	SCQSQRLGGPASR	1xCarbamidomethyl [C2]	0.979226	0.608233	1	1	1	Q8CG71	1	1403.68	0.58	Low	0.6037	0.9906
FALSE	Low	Master Protein	Q4U2R1	E3 ubiquitin-protein ligase HERC2 OS=Mus musculus OX=10090 GN=Herc2 PE=1 SV=3	0.134715	0.52279	0.454921	2	3	2	1	4836	527.123	6.27	0	2
	Checked	Confidence	Sequence	Modifications	Qvality PEP	Qvality q-value	# Protein Groups	# Proteins	# PSMs	Master Protein Accessions	# Missed Cleavages	Theo. MH+ [Da]	Ions Score Mascot	Confidence Mascot	Percolator q-Value Mascot	Percolator PEP Mascot
	FALSE	Low	GGSDGCKTPKLIEK	1xCarbamidomethyl [C6]	0.500674	0.134794	1	1	2	Q4U2R1	2	1489.77	8.9	Low	0.1256	0.481
	FALSE	Low	IPGAEGLR		0.841939	0.4097	1	1	1	Q4U2R1	0	812.462	5.91	Low	0.4015	0.8484
FALSE	Low	Master Protein	Q8CJ19	[F-actin]-monooxygenase MICAL3 OS=Mus musculus OX=10090 GN=Mical3 PE=1 SV=2	0.14433	0.512579	0.301054	1	1	1	1	1993	223.583	5.47	32.2	1
	Checked	Confidence	Sequence	Modifications	Qvality PEP	Qvality q-value	# Protein Groups	# Proteins	# PSMs	Master Protein Accessions	# Missed Cleavages	Theo. MH+ [Da]	Ions Score Mascot	Confidence Mascot	Percolator q-Value Mascot	Percolator PEP Mascot
	FALSE	Low	AELELR		0.329519	0.0621802	1	1	1	Q8CJ19	0	730.409	32.2	Low	0.05998	0.3072
FALSE	Low	Master Protein	A2ARA8	Integrin alpha-8 OS=Mus musculus OX=10090 GN=Itga8 PE=1 SV=1	0.148718	0.510886	0.659134	1	1	1	1	1062	117.481	6.16	0	1
	Checked	Confidence	Sequence	Modifications	Qvality PEP	Qvality q-value	# Protein Groups	# Proteins	# PSMs	Master Protein Accessions	# Missed Cleavages	Theo. MH+ [Da]	Ions Score Mascot	Confidence Mascot	Percolator q-Value Mascot	Percolator PEP Mascot
	FALSE	Low	LSARPDK		0.33116	0.0643795	1	1	1	A2ARA8	1	786.447	20.52	Low	0.06187	0.3084
FALSE	Low	Master Protein	Q8R0A7	Uncharacterized protein KIAA0513 OS=Mus musculus OX=10090 GN=Kiaa0513 PE=1 SV=1	0.156566	0.498142	2.9484	1	2	1	1	407	46.289	5.02	0	1
	Checked	Confidence	Sequence	Modifications	Qvality PEP	Qvality q-value	# Protein Groups	# Proteins	# PSMs	Master Protein Accessions	# Missed Cleavages	Theo. MH+ [Da]	Ions Score Mascot	Confidence Mascot	Percolator q-Value Mascot	Percolator PEP Mascot
	FALSE	Low	REKWCHMTQEER	1xCarbamidomethyl [C5]	0.557047	0.154832	1	1	2	Q8R0A7	2	1689.76	5.65	Low	0.1426	0.5402
FALSE	Low	Master Protein	A6H584	Collagen alpha-5(VI) chain OS=Mus musculus OX=10090 GN=Col6a5 PE=1 SV=4	0.156566	0.489706	0.681818	2	2	2	1	2640	289.394	6.57	0	2
	Checked	Confidence	Sequence	Modifications	Qvality PEP	Qvality q-value	# Protein Groups	# Proteins	# PSMs	Master Protein Accessions	# Missed Cleavages	Theo. MH+ [Da]	Ions Score Mascot	Confidence Mascot	Percolator q-Value Mascot	Percolator PEP Mascot
	FALSE	Low	YTDGIDLKK		0.361549	0.0746851	1	1	1	A6H584	1	1052.56	5.6	Low	0.07092	0.339
	FALSE	Low	LGLMSFSDR	1xOxidation [M4]	0.943782	0.544383	1	1	1	A6H584	0	1041.5	1.94	Low	0.5398	0.9552
FALSE	Low	Master Protein	Q78JE5	F-box only protein 22 OS=Mus musculus OX=10090 GN=Fbxo22 PE=1 SV=2	0.16	0.48096	3.23383	1	1	1	1	402	44.175	7.61	0	1
	Checked	Confidence	Sequence	Modifications	Qvality PEP	Qvality q-value	# Protein Groups	# Proteins	# PSMs	Master Protein Accessions	# Missed Cleavages	Theo. MH+ [Da]	Ions Score Mascot	Confidence Mascot	Percolator q-Value Mascot	Percolator PEP Mascot
	FALSE	Low	KRTTMETACALEK	1xOxidation [M5]; 1xCarbamidomethyl [C9]	0.352948	0.0717809	1	1	1	Q78JE5	2	1554.76	3.45	Low	0.06849	0.3304
FALSE	Low	Master Protein	Q0VF22	Coiled-coil domain-containing protein 138 OS=Mus musculus OX=10090 GN=Ccdc138 PE=1 SV=1	0.19802	0.439257	1.02941	1	1	1	1	680	77.898	8.16	0	1
	Checked	Confidence	Sequence	Modifications	Qvality PEP	Qvality q-value	# Protein Groups	# Proteins	# PSMs	Master Protein Accessions	# Missed Cleavages	Theo. MH+ [Da]	Ions Score Mascot	Confidence Mascot	Percolator q-Value Mascot	Percolator PEP Mascot
	FALSE	Low	LSIILQK		0.386255	0.0838688	1	1	1	Q0VF22	0	814.54	0.35	Low	0.07933	0.3637
FALSE	Low	Master Protein	A8C756	Thyroid adenoma-associated protein homolog OS=Mus musculus OX=10090 GN=Thada PE=1 SV=1	0.207547	0.427128	0.825593	2	3	2	1	1938	217.15	6.25	0	2
	Checked	Confidence	Sequence	Modifications	Qvality PEP	Qvality q-value	# Protein Groups	# Proteins	# PSMs	Master Protein Accessions	# Missed Cleavages	Theo. MH+ [Da]	Ions Score Mascot	Confidence Mascot	Percolator q-Value Mascot	Percolator PEP Mascot
	FALSE	Low	RIILESELIK		0.396201	0.0890186	1	1	2	A8C756	1	1213.75	10.73	Low	0.08398	0.374
	FALSE	Low	LWLAMR		1	0.709577	1	1	1	A8C756	0	789.444	1.8	Low	0.7041	1
FALSE	Low	Master Protein	Q6DI92	Uncharacterized protein ZSWIM9 OS=Mus musculus OX=10090 GN=Zswim9 PE=2 SV=2	0.207547	0.425621	3.3557	1	1	1	1	447	50.434	9.19	0	1
	Checked	Confidence	Sequence	Modifications	Qvality PEP	Qvality q-value	# Protein Groups	# Proteins	# PSMs	Master Protein Accessions	# Missed Cleavages	Theo. MH+ [Da]	Ions Score Mascot	Confidence Mascot	Percolator q-Value Mascot	Percolator PEP Mascot
	FALSE	Low	VRCLTAGPEVAGQLR	1xCarbamidomethyl [C3]	0.398023	0.0890186	1	1	1	Q6DI92	1	1626.87	0.37	Low	0.08398	0.3753
FALSE	Low	Master Protein	Q9D4C9	Clavesin-1 OS=Mus musculus OX=10090 GN=Clvs1 PE=1 SV=1	0.207547	0.42539	3.10734	1	3	1	1	354	40.588	6.73	0	1
	Checked	Confidence	Sequence	Modifications	Qvality PEP	Qvality q-value	# Protein Groups	# Proteins	# PSMs	Master Protein Accessions	# Missed Cleavages	Theo. MH+ [Da]	Ions Score Mascot	Confidence Mascot	Percolator q-Value Mascot	Percolator PEP Mascot
	FALSE	Low	SQSVVEAGTLK		0.398023	0.0890186	1	1	3	Q9D4C9	0	1118.61	8.77	Low	0.1352	0.5046
FALSE	Low	Master Protein	Q8BVU0	DISP complex protein LRCH3 OS=Mus musculus OX=10090 GN=Lrch3 PE=1 SV=3	0.207547	0.423198	1.41388	1	2	1	1	778	86.287	7.03	0	1
	Checked	Confidence	Sequence	Modifications	Qvality PEP	Qvality q-value	# Protein Groups	# Proteins	# PSMs	Master Protein Accessions	# Missed Cleavages	Theo. MH+ [Da]	Ions Score Mascot	Confidence Mascot	Percolator q-Value Mascot	Percolator PEP Mascot
	FALSE	Low	DFNVRRNHLLR		0.39985	0.0890186	1	1	2	Q8BVU0	2	1439.8	8.87	Low	0.08398	0.3774
FALSE	Low	Master Protein	P34985	Olfactory receptor 143 OS=Mus musculus OX=10090 GN=Olfr143 PE=2 SV=2	0.207547	0.422512	2.8754	1	2	1	1	313	35.177	8.48	0	1
	Checked	Confidence	Sequence	Modifications	Qvality PEP	Qvality q-value	# Protein Groups	# Proteins	# PSMs	Master Protein Accessions	# Missed Cleavages	Theo. MH+ [Da]	Ions Score Mascot	Confidence Mascot	Percolator q-Value Mascot	Percolator PEP Mascot
	FALSE	Low	MLMSFILEK	2xOxidation [M1; M3]	0.491724	0.126803	1	1	2	P34985	0	1143.58	8	Low	0.1181	0.4712
FALSE	Low	Master Protein	E9Q6J5	Biorientation of chromosomes in cell division protein 1-like 1 OS=Mus musculus OX=10090 GN=Bod1l PE=1 SV=1	0.207547	0.420788	0.329815	1	1	1	1	3032	327.254	5.33	0	1
	Checked	Confidence	Sequence	Modifications	Qvality PEP	Qvality q-value	# Protein Groups	# Proteins	# PSMs	Master Protein Accessions	# Missed Cleavages	Theo. MH+ [Da]	Ions Score Mascot	Confidence Mascot	Percolator q-Value Mascot	Percolator PEP Mascot
	FALSE	Low	SETNVEETQK		0.40168	0.0897308	1	1	1	E9Q6J5	0	1164.54	11.35	Low	0.08453	0.3795
FALSE	Low	Master Protein	P09542	Myosin light chain 3 OS=Mus musculus OX=10090 GN=Myl3 PE=1 SV=4	0.207547	0.417937	4.90196	1	1	1	1	204	22.407	5.1	0	1
	Checked	Confidence	Sequence	Modifications	Qvality PEP	Qvality q-value	# Protein Groups	# Proteins	# PSMs	Master Protein Accessions	# Missed Cleavages	Theo. MH+ [Da]	Ions Score Mascot	Confidence Mascot	Percolator q-Value Mascot	Percolator PEP Mascot
	FALSE	Low	KDDAKAAAPK		0.404434	0.0897308	1	1	1	P09542	2	1014.56	13.7	Low	0.08453	0.382
FALSE	Low	Master Protein	O54798	Bombesin receptor subtype-3 OS=Mus musculus OX=10090 GN=Brs3 PE=2 SV=1	0.207547	0.417255	3.00752	1	1	1	1	399	44.201	8.41	0	1
	Checked	Confidence	Sequence	Modifications	Qvality PEP	Qvality q-value	# Protein Groups	# Proteins	# PSMs	Master Protein Accessions	# Missed Cleavages	Theo. MH+ [Da]	Ions Score Mascot	Confidence Mascot	Percolator q-Value Mascot	Percolator PEP Mascot
	FALSE	Low	PLERQPPNAILK		0.404434	0.0897308	1	1	1	O54798	1	1375.81	12.61	Low	0.08453	0.3826
FALSE	Low	Master Protein	O08856	RNA polymerase II elongation factor ELL OS=Mus musculus OX=10090 GN=Ell PE=2 SV=2	0.207547	0.416915	1.16279	1	1	1	1	602	67.105	9.19	0	1
	Checked	Confidence	Sequence	Modifications	Qvality PEP	Qvality q-value	# Protein Groups	# Proteins	# PSMs	Master Protein Accessions	# Missed Cleavages	Theo. MH+ [Da]	Ions Score Mascot	Confidence Mascot	Percolator q-Value Mascot	Percolator PEP Mascot
	FALSE	Low	KAELLLR		0.405354	0.0897308	1	1	1	O08856	1	842.546	11.86	Low	0.08453	0.3829
FALSE	Low	Master Protein	P14873	Microtubule-associated protein 1B OS=Mus musculus OX=10090 GN=Map1b PE=1 SV=2	0.207547	0.412626	0.243506	1	1	1	1	2464	270.089	4.83	0	1
	Checked	Confidence	Sequence	Modifications	Qvality PEP	Qvality q-value	# Protein Groups	# Proteins	# PSMs	Master Protein Accessions	# Missed Cleavages	Theo. MH+ [Da]	Ions Score Mascot	Confidence Mascot	Percolator q-Value Mascot	Percolator PEP Mascot
	FALSE	Low	ISKDIK		0.409043	0.0897308	1	1	1	P14873	1	703.435	11.82	Low	0.08453	0.3867
FALSE	Low	Master Protein	Q8C4H2	Sterile alpha motif domain-containing protein 3 OS=Mus musculus OX=10090 GN=Samd3 PE=2 SV=3	0.208333	0.411953	1.92308	1	1	1	1	520	60.38	8.29	0	1
	Checked	Confidence	Sequence	Modifications	Qvality PEP	Qvality q-value	# Protein Groups	# Proteins	# PSMs	Master Protein Accessions	# Missed Cleavages	Theo. MH+ [Da]	Ions Score Mascot	Confidence Mascot	Percolator q-Value Mascot	Percolator PEP Mascot
	FALSE	Low	RMSQTLEIRR	1xOxidation [M2]	0.409968	0.0911381	1	1	1	Q8C4H2	2	1305.71	2.69	Low	0.08588	0.3873
FALSE	Low	Master Protein	Q9R1P1	Proteasome subunit beta type-3 OS=Mus musculus OX=10090 GN=Psmb3 PE=1 SV=1	0.208333	0.411504	7.31707	1	1	1	1	205	22.949	6.55	0	1
	Checked	Confidence	Sequence	Modifications	Qvality PEP	Qvality q-value	# Protein Groups	# Proteins	# PSMs	Master Protein Accessions	# Missed Cleavages	Theo. MH+ [Da]	Ions Score Mascot	Confidence Mascot	Percolator q-Value Mascot	Percolator PEP Mascot
	FALSE	Low	DAVSGMGVIVHVIEK		0.409968	0.0911381	1	1	1	Q9R1P1	0	1553.84	1.48	Low	0.08588	0.3877
FALSE	Low	Master Protein	Q8R4A3	Dapper homolog 1 OS=Mus musculus OX=10090 GN=Dact1 PE=1 SV=1	0.208333	0.407712	0.771208	1	1	1	1	778	84.254	9.2	22.49	1
	Checked	Confidence	Sequence	Modifications	Qvality PEP	Qvality q-value	# Protein Groups	# Proteins	# PSMs	Master Protein Accessions	# Missed Cleavages	Theo. MH+ [Da]	Ions Score Mascot	Confidence Mascot	Percolator q-Value Mascot	Percolator PEP Mascot
	FALSE	Low	QELLVR		0.413678	0.0911381	1	1	1	Q8R4A3	0	757.457	22.49	Low	0.08588	0.3911
FALSE	Low	Master Protein	Q6ZWQ0	Nesprin-2 OS=Mus musculus OX=10090 GN=Syne2 PE=1 SV=2	0.208333	0.403415	0.305499	3	3	3	1	6874	782.238	5.33	0	3
	Checked	Confidence	Sequence	Modifications	Qvality PEP	Qvality q-value	# Protein Groups	# Proteins	# PSMs	Master Protein Accessions	# Missed Cleavages	Theo. MH+ [Da]	Ions Score Mascot	Confidence Mascot	Percolator q-Value Mascot	Percolator PEP Mascot
	FALSE	Low	GRTRGLR		0.48677	0.125787	1	1	1	Q6ZWQ0	2	815.496	1.3	Low	0.1174	0.467
	FALSE	Low	IIKDDIR		0.839761	0.403823	1	1	1	Q6ZWQ0	1	872.52	6.51	Low	0.3959	0.8458
	FALSE	Low	LSKINDR		1	0.639993	1	1	1	Q6ZWQ0	1	845.484	9.2	Low	0.6348	1
FALSE	Low	Master Protein	P35282	Ras-related protein Rab-21 OS=Mus musculus OX=10090 GN=Rab21 PE=1 SV=4	0.221198	0.398918	3.15315	1	1	1	1	222	24.091	7.94	0	1
	Checked	Confidence	Sequence	Modifications	Qvality PEP	Qvality q-value	# Protein Groups	# Proteins	# PSMs	Master Protein Accessions	# Missed Cleavages	Theo. MH+ [Da]	Ions Score Mascot	Confidence Mascot	Percolator q-Value Mascot	Percolator PEP Mascot
	FALSE	Low	KLNIGGK		0.421144	0.0948751	1	1	1	P35282	1	729.462	6.66	Low	0.0913	0.3991
FALSE	Low	Master Protein	P08905	Lysozyme C-2 OS=Mus musculus OX=10090 GN=Lyz2 PE=1 SV=2	0.227273	0.395342	4.05405	1	1	1	1	148	16.678	8.81	0	1
	Checked	Confidence	Sequence	Modifications	Qvality PEP	Qvality q-value	# Protein Groups	# Proteins	# PSMs	Master Protein Accessions	# Missed Cleavages	Theo. MH+ [Da]	Ions Score Mascot	Confidence Mascot	Percolator q-Value Mascot	Percolator PEP Mascot
	FALSE	Low	AWVAWR		0.423959	0.0988317	1	2	1	P08905	0	788.42	10.64	Low	0.0969	0.4024
FALSE	Low	Master Protein	P97443	Histone-lysine N-methyltransferase Smyd1 OS=Mus musculus OX=10090 GN=Smyd1 PE=1 SV=3	0.227273	0.390274	4.08163	2	3	2	1	490	56.459	6.92	0	2
	Checked	Confidence	Sequence	Modifications	Qvality PEP	Qvality q-value	# Protein Groups	# Proteins	# PSMs	Master Protein Accessions	# Missed Cleavages	Theo. MH+ [Da]	Ions Score Mascot	Confidence Mascot	Percolator q-Value Mascot	Percolator PEP Mascot
	FALSE	Low	VPNENIR		0.62864	0.2185	1	1	1	P97443	0	841.453	7.98	Low	0.2024	0.6162
	FALSE	Low	MFRQNEFMYHKMR	2xOxidation [M1; M]	0.670042	0.243374	1	1	2	P97443	2	1849.83	1.17	Low	0.3008	0.7438
FALSE	Low	Master Protein	Q3TD49	Signal peptide peptidase-like 2B OS=Mus musculus OX=10090 GN=Sppl2b PE=1 SV=2	0.230769	0.387746	1.21107	1	1	1	1	578	63.782	7.62	0	1
	Checked	Confidence	Sequence	Modifications	Qvality PEP	Qvality q-value	# Protein Groups	# Proteins	# PSMs	Master Protein Accessions	# Missed Cleavages	Theo. MH+ [Da]	Ions Score Mascot	Confidence Mascot	Percolator q-Value Mascot	Percolator PEP Mascot
	FALSE	Low	DLQDIFR		0.431507	0.104865	1	1	1	Q3TD49	0	906.468	11.73	Low	0.0986	0.4095
FALSE	Low	Master Protein	P23116	Eukaryotic translation initiation factor 3 subunit A OS=Mus musculus OX=10090 GN=Eif3a PE=1 SV=5	0.233184	0.382057	1.19048	2	3	2	1	1344	161.838	6.77	0	2
	Checked	Confidence	Sequence	Modifications	Qvality PEP	Qvality q-value	# Protein Groups	# Proteins	# PSMs	Master Protein Accessions	# Missed Cleavages	Theo. MH+ [Da]	Ions Score Mascot	Confidence Mascot	Percolator q-Value Mascot	Percolator PEP Mascot
	FALSE	Low	VLNWVR		0.436253	0.106129	1	1	2	P23116	0	786.462	14.79	Low	0.1352	0.5033
	FALSE	Low	RQRELEIEER		1	0.715749	1	1	1	P23116	2	1357.72	7.26	Low	0.7119	1
FALSE	Low	Master Protein	Q5XJY6	Fanconi anemia group B protein homolog OS=Mus musculus OX=10090 GN=Fancb PE=2 SV=2	0.245536	0.376751	1.56472	1	1	1	1	703	80.037	6.28	0	1
	Checked	Confidence	Sequence	Modifications	Qvality PEP	Qvality q-value	# Protein Groups	# Proteins	# PSMs	Master Protein Accessions	# Missed Cleavages	Theo. MH+ [Da]	Ions Score Mascot	Confidence Mascot	Percolator q-Value Mascot	Percolator PEP Mascot
	FALSE	Low	SLSFSLSRGER		0.441977	0.109438	1	1	1	Q5XJY6	1	1238.65	11.71	Low	0.1025	0.42
FALSE	Low	Master Protein	Q9QUM7	MutS protein homolog 5 OS=Mus musculus OX=10090 GN=Msh5 PE=1 SV=1	0.253333	0.37202	0.960384	1	1	1	1	833	92.543	5.95	0	1
	Checked	Confidence	Sequence	Modifications	Qvality PEP	Qvality q-value	# Protein Groups	# Proteins	# PSMs	Master Protein Accessions	# Missed Cleavages	Theo. MH+ [Da]	Ions Score Mascot	Confidence Mascot	Percolator q-Value Mascot	Percolator PEP Mascot
	FALSE	Low	RMKLSHTK	1xOxidation [M2]	0.445809	0.112985	1	1	1	Q9QUM7	2	1016.57	3.8	Low	0.1072	0.4246
FALSE	Low	Master Protein	B1AWN6	Sodium channel protein type 2 subunit alpha OS=Mus musculus OX=10090 GN=Scn2a PE=1 SV=1	0.255507	0.371465	1.39581	2	2	2	1	2006	227.797	5.67	0	2
	Checked	Confidence	Sequence	Modifications	Qvality PEP	Qvality q-value	# Protein Groups	# Proteins	# PSMs	Master Protein Accessions	# Missed Cleavages	Theo. MH+ [Da]	Ions Score Mascot	Confidence Mascot	Percolator q-Value Mascot	Percolator PEP Mascot
	FALSE	Low	ESLAAIEQR		0.615633	0.215509	1	1	1	B1AWN6	0	1016.54	6.08	Low	0.1997	0.6021
	FALSE	Low	RRSSSYHVSMDLLEDPTSR	1xOxidation [M10]	0.711038	0.282599	1	1	1	B1AWN6	2	2252.07	0.68	Low	0.2672	0.7061
FALSE	Low	Master Protein	O70340	Neuronal pentraxin-2 OS=Mus musculus OX=10090 GN=Nptx2 PE=2 SV=1	0.263158	0.363412	2.5641	1	1	1	1	429	47.107	5.81	0	1
	Checked	Confidence	Sequence	Modifications	Qvality PEP	Qvality q-value	# Protein Groups	# Proteins	# PSMs	Master Protein Accessions	# Missed Cleavages	Theo. MH+ [Da]	Ions Score Mascot	Confidence Mascot	Percolator q-Value Mascot	Percolator PEP Mascot
	FALSE	Low	SLLHNETSAHR		0.454479	0.11854	1	1	1	O70340	0	1264.64	0.85	Low	0.1107	0.4331
FALSE	Low	Master Protein	Q9Z218	Dipeptidyl aminopeptidase-like protein 6 OS=Mus musculus OX=10090 GN=Dpp6 PE=1 SV=1	0.266376	0.360812	2.73632	2	2	2	1	804	91.203	6.68	0	2
	Checked	Confidence	Sequence	Modifications	Qvality PEP	Qvality q-value	# Protein Groups	# Proteins	# PSMs	Master Protein Accessions	# Missed Cleavages	Theo. MH+ [Da]	Ions Score Mascot	Confidence Mascot	Percolator q-Value Mascot	Percolator PEP Mascot
	FALSE	Low	AYEMTKLAHR	1xOxidation [M4]	0.456414	0.120277	1	1	1	Q9Z218	1	1235.62	12.5	Low	0.1139	0.4357
	FALSE	Low	TMLKEQYIDKTR		1	0.693887	1	1	1	Q9Z218	2	1525.8	2.69	Low	0.6872	1
FALSE	Low	Master Protein	Q14BI7	ATP-dependent RNA helicase TDRD9 OS=Mus musculus OX=10090 GN=Tdrd9 PE=1 SV=3	0.269565	0.356745	1.22921	2	2	2	1	1383	155.882	6.7	24.41	2
	Checked	Confidence	Sequence	Modifications	Qvality PEP	Qvality q-value	# Protein Groups	# Proteins	# PSMs	Master Protein Accessions	# Missed Cleavages	Theo. MH+ [Da]	Ions Score Mascot	Confidence Mascot	Percolator q-Value Mascot	Percolator PEP Mascot
	FALSE	Low	ILLESFASNR		0.461265	0.121696	1	1	1	Q14BI7	0	1149.63	24.41	Low	0.1155	0.4398
	FALSE	Low	LLGLFCR	1xCarbamidomethyl [C6]	1	0.639863	1	1	1	Q14BI7	0	878.492	10.77	Low	0.6326	1
FALSE	Low	Master Protein	Q91Z67	SLIT-ROBO Rho GTPase-activating protein 2 OS=Mus musculus OX=10090 GN=Srgap2 PE=1 SV=2	0.283262	0.353792	0.653595	1	1	1	1	1071	120.723	6.64	0	1
	Checked	Confidence	Sequence	Modifications	Qvality PEP	Qvality q-value	# Protein Groups	# Proteins	# PSMs	Master Protein Accessions	# Missed Cleavages	Theo. MH+ [Da]	Ions Score Mascot	Confidence Mascot	Percolator q-Value Mascot	Percolator PEP Mascot
	FALSE	Low	IENEEVK		0.464185	0.124492	1	1	1	Q91Z67	0	860.436	3.45	Low	0.1163	0.4428
FALSE	Low	Master Protein	Q9Z0U1	Tight junction protein ZO-2 OS=Mus musculus OX=10090 GN=Tjp2 PE=1 SV=2	0.283262	0.353008	0.856898	1	1	1	1	1167	131.2	6.79	0	1
	Checked	Confidence	Sequence	Modifications	Qvality PEP	Qvality q-value	# Protein Groups	# Proteins	# PSMs	Master Protein Accessions	# Missed Cleavages	Theo. MH+ [Da]	Ions Score Mascot	Confidence Mascot	Percolator q-Value Mascot	Percolator PEP Mascot
	FALSE	Low	SKANEEYGLR		0.464185	0.124492	1	1	1	Q9Z0U1	1	1166.58	2.56	Low	0.1163	0.4436
FALSE	Low	Master Protein	Q8BLE7	Vesicular glutamate transporter 2 OS=Mus musculus OX=10090 GN=Slc17a6 PE=1 SV=1	0.284519	0.341989	1.54639	1	1	1	1	582	64.519	6.68	0	1
	Checked	Confidence	Sequence	Modifications	Qvality PEP	Qvality q-value	# Protein Groups	# Proteins	# PSMs	Master Protein Accessions	# Missed Cleavages	Theo. MH+ [Da]	Ions Score Mascot	Confidence Mascot	Percolator q-Value Mascot	Percolator PEP Mascot
	FALSE	Low	EGIKNFAGK		0.475926	0.124935	1	1	1	Q8BLE7	1	963.526	4.47	Low	0.1166	0.455
FALSE	Low	Master Protein	Q8K0R6	Glycolipid transfer protein domain-containing protein 2 OS=Mus musculus OX=10090 GN=Gltpd2 PE=1 SV=1	0.284519	0.341226	2.18069	1	1	1	1	321	34.431	9.16	0	1
	Checked	Confidence	Sequence	Modifications	Qvality PEP	Qvality q-value	# Protein Groups	# Proteins	# PSMs	Master Protein Accessions	# Missed Cleavages	Theo. MH+ [Da]	Ions Score Mascot	Confidence Mascot	Percolator q-Value Mascot	Percolator PEP Mascot
	FALSE	Low	PLVVPEK		0.475926	0.124935	1	1	1	Q8K0R6	0	781.482	13.08	Low	0.1166	0.4558
FALSE	Low	Master Protein	Q9JJ89	Coiled-coil domain-containing protein 86 OS=Mus musculus OX=10090 GN=Ccdc86 PE=1 SV=2	0.284519	0.339209	3.28638	1	2	1	1	426	46.458	9.64	0	1
	Checked	Confidence	Sequence	Modifications	Qvality PEP	Qvality q-value	# Protein Groups	# Proteins	# PSMs	Master Protein Accessions	# Missed Cleavages	Theo. MH+ [Da]	Ions Score Mascot	Confidence Mascot	Percolator q-Value Mascot	Percolator PEP Mascot
	FALSE	Low	PLSPENLPVPEVSR		0.589443	0.193032	1	1	2	Q9JJ89	0	1533.83	3.61	Low	0.1827	0.5747
FALSE	Low	Master Protein	Q8C0E2	Vacuolar protein sorting-associated protein 26B OS=Mus musculus OX=10090 GN=Vps26b PE=1 SV=1	0.284519	0.338269	5.35714	2	2	2	1	336	39.1	7.37	0	2
	Checked	Confidence	Sequence	Modifications	Qvality PEP	Qvality q-value	# Protein Groups	# Proteins	# PSMs	Master Protein Accessions	# Missed Cleavages	Theo. MH+ [Da]	Ions Score Mascot	Confidence Mascot	Percolator q-Value Mascot	Percolator PEP Mascot
	FALSE	Low	FEGTTSLGEVR		0.493709	0.128417	1	1	1	Q8C0E2	0	1195.6	4.73	Low	0.1196	0.4734
	FALSE	Low	LEHQGIK		0.957668	0.574095	1	1	1	Q8C0E2	0	824.462	12.36	Low	0.5711	0.9694
FALSE	Low	Master Protein	Q9EQF6	Dihydropyrimidinase-related protein 5 OS=Mus musculus OX=10090 GN=Dpysl5 PE=1 SV=1	0.284519	0.338211	3.5461	2	2	2	1	564	61.477	7.09	0	2
	Checked	Confidence	Sequence	Modifications	Qvality PEP	Qvality q-value	# Protein Groups	# Proteins	# PSMs	Master Protein Accessions	# Missed Cleavages	Theo. MH+ [Da]	Ions Score Mascot	Confidence Mascot	Percolator q-Value Mascot	Percolator PEP Mascot
	FALSE	Low	KEMGTPLADTPTR		0.539848	0.151914	1	1	1	Q9EQF6	1	1416.72	1.27	Low	0.1399	0.5218
	FALSE	Low	VIDATGK		0.870943	0.443984	1	1	1	Q9EQF6	0	703.398	10.94	Low	0.4386	0.8796
FALSE	Low	Master Protein	Q8C0V1	Telomere repeats-binding bouquet formation protein 1 OS=Mus musculus OX=10090 GN=Terb1 PE=1 SV=2	0.284519	0.337714	0.78125	1	1	1	1	768	86.779	8.34	0	1
	Checked	Confidence	Sequence	Modifications	Qvality PEP	Qvality q-value	# Protein Groups	# Proteins	# PSMs	Master Protein Accessions	# Missed Cleavages	Theo. MH+ [Da]	Ions Score Mascot	Confidence Mascot	Percolator q-Value Mascot	Percolator PEP Mascot
	FALSE	Low	KLLNSR		0.47986	0.124935	1	1	1	Q8C0V1	1	730.457	13.94	Low	0.1166	0.4595
FALSE	Low	Master Protein	Q61476	Complement decay-accelerating factor transmembrane isoform OS=Mus musculus OX=10090 GN=Cd55b PE=2 SV=2	0.288066	0.337525	2.7027	1	1	1	1	407	44.482	6.83	0	1
	Checked	Confidence	Sequence	Modifications	Qvality PEP	Qvality q-value	# Protein Groups	# Proteins	# PSMs	Master Protein Accessions	# Missed Cleavages	Theo. MH+ [Da]	Ions Score Mascot	Confidence Mascot	Percolator q-Value Mascot	Percolator PEP Mascot
	FALSE	Low	MVSSTWGYDPR	1xOxidation [M1]	0.47986	0.124935	1	1	1	Q61476	0	1314.58	1.49	Low	0.1174	0.4597
FALSE	Low	Master Protein	Q923B6	Metalloreductase STEAP4 OS=Mus musculus OX=10090 GN=Steap4 PE=1 SV=1	0.288066	0.333482	2.12766	1	1	1	1	470	52.96	9.17	0	1
	Checked	Confidence	Sequence	Modifications	Qvality PEP	Qvality q-value	# Protein Groups	# Proteins	# PSMs	Master Protein Accessions	# Missed Cleavages	Theo. MH+ [Da]	Ions Score Mascot	Confidence Mascot	Percolator q-Value Mascot	Percolator PEP Mascot
	FALSE	Low	NPQVSSLLPR		0.483805	0.125787	1	1	1	Q923B6	0	1110.63	11.59	Low	0.1174	0.464
FALSE	Low	Master Protein	Q6ZQ93	Ubiquitin carboxyl-terminal hydrolase 34 OS=Mus musculus OX=10090 GN=Usp34 PE=1 SV=3	0.288066	0.330776	0.251256	1	1	1	1	3582	407.953	5.68	0	1
	Checked	Confidence	Sequence	Modifications	Qvality PEP	Qvality q-value	# Protein Groups	# Proteins	# PSMs	Master Protein Accessions	# Missed Cleavages	Theo. MH+ [Da]	Ions Score Mascot	Confidence Mascot	Percolator q-Value Mascot	Percolator PEP Mascot
	FALSE	Low	VLKAQSDHR		0.48677	0.125787	1	1	1	Q6ZQ93	1	1053.58	12.33	Low	0.1174	0.4669
FALSE	Low	Master Protein	Q8K126	Peptide chain release factor 1, mitochondrial OS=Mus musculus OX=10090 GN=Mtrf1 PE=2 SV=1	0.288618	0.326979	1.56951	1	1	1	1	446	52.425	8.35	0	1
	Checked	Confidence	Sequence	Modifications	Qvality PEP	Qvality q-value	# Protein Groups	# Proteins	# PSMs	Master Protein Accessions	# Missed Cleavages	Theo. MH+ [Da]	Ions Score Mascot	Confidence Mascot	Percolator q-Value Mascot	Percolator PEP Mascot
	FALSE	Low	KLQVGTR		0.490732	0.125787	1	1	1	Q8K126	1	801.494	5.41	Low	0.1181	0.471
FALSE	Low	Master Protein	P48725	Pericentrin OS=Mus musculus OX=10090 GN=Pcnt PE=1 SV=2	0.288618	0.326518	0.586611	2	2	2	1	2898	329.262	5.36	0	2
	Checked	Confidence	Sequence	Modifications	Qvality PEP	Qvality q-value	# Protein Groups	# Proteins	# PSMs	Master Protein Accessions	# Missed Cleavages	Theo. MH+ [Da]	Ions Score Mascot	Confidence Mascot	Percolator q-Value Mascot	Percolator PEP Mascot
	FALSE	Low	LQSELSLMGPK		0.491724	0.126803	1	1	1	P48725	0	1202.64	7.95	Low	0.1181	0.4715
	FALSE	Low	LEGQLR		1	0.657093	1	1	1	P48725	0	715.41	8.88	Low	0.6529	1
FALSE	Low	Master Protein	Q5H8C4	Vacuolar protein sorting-associated protein 13A OS=Mus musculus OX=10090 GN=Vps13a PE=1 SV=1	0.302789	0.319755	0.252685	1	1	1	1	3166	359.173	6.19	0	1
	Checked	Confidence	Sequence	Modifications	Qvality PEP	Qvality q-value	# Protein Groups	# Proteins	# PSMs	Master Protein Accessions	# Missed Cleavages	Theo. MH+ [Da]	Ions Score Mascot	Confidence Mascot	Percolator q-Value Mascot	Percolator PEP Mascot
	FALSE	Low	QDNCILLR	1xCarbamidomethyl [C4]	0.498681	0.133847	1	1	1	Q5H8C4	0	1031.53	2.07	Low	0.1246	0.4789
FALSE	Low	Master Protein	P70324	T-box transcription factor TBX3 OS=Mus musculus OX=10090 GN=Tbx3 PE=1 SV=3	0.302789	0.315604	1.88934	1	1	1	1	741	79.11	8	0	1
	Checked	Confidence	Sequence	Modifications	Qvality PEP	Qvality q-value	# Protein Groups	# Proteins	# PSMs	Master Protein Accessions	# Missed Cleavages	Theo. MH+ [Da]	Ions Score Mascot	Confidence Mascot	Percolator q-Value Mascot	Percolator PEP Mascot
	FALSE	Low	WMVAGKADPEMPKR	1xOxidation [M2]	0.502668	0.134794	1	2	1	P70324	2	1631.8	3.39	Low	0.1256	0.4835
FALSE	Low	Master Protein	Q8BUV3	Gephyrin OS=Mus musculus OX=10090 GN=Gphn PE=1 SV=2	0.302789	0.315186	2.21066	2	2	2	1	769	83.23	5.6	0	2
	Checked	Confidence	Sequence	Modifications	Qvality PEP	Qvality q-value	# Protein Groups	# Proteins	# PSMs	Master Protein Accessions	# Missed Cleavages	Theo. MH+ [Da]	Ions Score Mascot	Confidence Mascot	Percolator q-Value Mascot	Percolator PEP Mascot
	FALSE	Low	GECVLAK	1xCarbamidomethyl [C3]	0.655382	0.242541	1	1	1	Q8BUV3	0	776.397	0.99	Low	0.2256	0.6452
	FALSE	Low	LSCDVKLDPR	1xCarbamidomethyl [C3]	0.751866	0.324726	1	1	1	Q8BUV3	1	1202.62	7.5	Low	0.3088	0.7501
FALSE	Low	Master Protein	Q8CI95	Oxysterol-binding protein-related protein 11 OS=Mus musculus OX=10090 GN=Osbpl11 PE=1 SV=2	0.302789	0.314079	1.46471	1	1	1	1	751	83.576	7.01	0	1
	Checked	Confidence	Sequence	Modifications	Qvality PEP	Qvality q-value	# Protein Groups	# Proteins	# PSMs	Master Protein Accessions	# Missed Cleavages	Theo. MH+ [Da]	Ions Score Mascot	Confidence Mascot	Percolator q-Value Mascot	Percolator PEP Mascot
	FALSE	Low	EDDLGAVEEQR		0.504665	0.134794	1	1	1	Q8CI95	0	1260.57	8.78	Low	0.1256	0.4852
FALSE	Low	Master Protein	P59384	A disintegrin and metalloproteinase with thrombospondin motifs 15 OS=Mus musculus OX=10090 GN=Adamts15 PE=2 SV=2	0.309524	0.310159	0.947368	1	1	1	1	950	103.871	8.66	0	1
	Checked	Confidence	Sequence	Modifications	Qvality PEP	Qvality q-value	# Protein Groups	# Proteins	# PSMs	Master Protein Accessions	# Missed Cleavages	Theo. MH+ [Da]	Ions Score Mascot	Confidence Mascot	Percolator q-Value Mascot	Percolator PEP Mascot
	FALSE	Low	WEPYGSCSR	1xCarbamidomethyl [C7]	0.508663	0.137612	1	1	1	P59384	0	1141.47	0.21	Low	0.1282	0.4896
FALSE	Low	Master Protein	Q5PR73	GTP-binding protein Di-Ras2 OS=Mus musculus OX=10090 GN=Diras2 PE=1 SV=1	0.314961	0.306097	5.52764	1	1	1	1	199	22.484	8.76	26.61	1
	Checked	Confidence	Sequence	Modifications	Qvality PEP	Qvality q-value	# Protein Groups	# Proteins	# PSMs	Master Protein Accessions	# Missed Cleavages	Theo. MH+ [Da]	Ions Score Mascot	Confidence Mascot	Percolator q-Value Mascot	Percolator PEP Mascot
	FALSE	Low	VAVFGAGGVGK		0.51367	0.138844	1	1	1	Q5PR73	0	961.547	26.61	Low	0.1294	0.4942
FALSE	Low	Master Protein	Q80TE0	RNA polymerase II-associated protein 1 OS=Mus musculus OX=10090 GN=Rpap1 PE=1 SV=2	0.314961	0.304518	0.709723	1	1	1	1	1409	155.172	6.65	0	1
	Checked	Confidence	Sequence	Modifications	Qvality PEP	Qvality q-value	# Protein Groups	# Proteins	# PSMs	Master Protein Accessions	# Missed Cleavages	Theo. MH+ [Da]	Ions Score Mascot	Confidence Mascot	Percolator q-Value Mascot	Percolator PEP Mascot
	FALSE	Low	TWLLTDEGLR		0.514673	0.138844	1	1	1	Q80TE0	0	1203.64	7.85	Low	0.1294	0.496
FALSE	Low	Master Protein	P55095	Pro-glucagon OS=Mus musculus OX=10090 GN=Gcg PE=1 SV=1	0.324219	0.296107	4.44444	1	1	1	1	180	20.893	5.63	0	1
	Checked	Confidence	Sequence	Modifications	Qvality PEP	Qvality q-value	# Protein Groups	# Proteins	# PSMs	Master Protein Accessions	# Missed Cleavages	Theo. MH+ [Da]	Ions Score Mascot	Confidence Mascot	Percolator q-Value Mascot	Percolator PEP Mascot
	FALSE	Low	RNRNNIAK		0.52472	0.147191	1	1	1	P55095	2	985.565	5.86	Low	0.1363	0.5057
FALSE	Low	Master Protein	E9Q414	Apolipoprotein B-100 OS=Mus musculus OX=10090 GN=Apob PE=1 SV=1	0.324219	0.294994	0.488346	3	3	3	1	4505	509.113	6.81	0	3
	Checked	Confidence	Sequence	Modifications	Qvality PEP	Qvality q-value	# Protein Groups	# Proteins	# PSMs	Master Protein Accessions	# Missed Cleavages	Theo. MH+ [Da]	Ions Score Mascot	Confidence Mascot	Percolator q-Value Mascot	Percolator PEP Mascot
	FALSE	Low	SVELAHR		0.619643	0.216266	1	1	1	E9Q414	0	811.442	13.26	Low	0.2005	0.6067
	FALSE	Low	LQEIFNTAK		0.881878	0.46247	1	1	1	E9Q414	0	1063.58	3.53	Low	0.4545	0.8909
	FALSE	Low	LVTELR		0.926549	0.531592	1	2	1	E9Q414	0	730.446	7.78	Low	0.5271	0.938
FALSE	Low	Master Protein	Q8K3V7	Major intrinsically disordered Notch2-binding receptor 1 OS=Mus musculus OX=10090 GN=Minar1 PE=1 SV=1	0.329588	0.288193	0.981461	1	1	1	1	917	102.727	7.24	0	1
	Checked	Confidence	Sequence	Modifications	Qvality PEP	Qvality q-value	# Protein Groups	# Proteins	# PSMs	Master Protein Accessions	# Missed Cleavages	Theo. MH+ [Da]	Ions Score Mascot	Confidence Mascot	Percolator q-Value Mascot	Percolator PEP Mascot
	FALSE	Low	IASISNSPR		0.532781	0.148709	1	1	1	Q8K3V7	0	944.516	9.61	Low	0.1386	0.515
FALSE	Low	Master Protein	Q91V41	Ras-related protein Rab-14 OS=Mus musculus OX=10090 GN=Rab14 PE=1 SV=3	0.329588	0.28567	4.18605	1	1	1	1	215	23.882	6.21	0	1
	Checked	Confidence	Sequence	Modifications	Qvality PEP	Qvality q-value	# Protein Groups	# Proteins	# PSMs	Master Protein Accessions	# Missed Cleavages	Theo. MH+ [Da]	Ions Score Mascot	Confidence Mascot	Percolator q-Value Mascot	Percolator PEP Mascot
	FALSE	Low	LTSEPQPQR		0.535808	0.149527	1	1	1	Q91V41	0	1055.55	6.21	Low	0.1399	0.518
FALSE	Low	Master Protein	Q91ZA3	Propionyl-CoA carboxylase alpha chain, mitochondrial OS=Mus musculus OX=10090 GN=Pcca PE=1 SV=2	0.329588	0.285586	0.828729	1	1	1	1	724	79.871	7.25	23.09	1
	Checked	Confidence	Sequence	Modifications	Qvality PEP	Qvality q-value	# Protein Groups	# Proteins	# PSMs	Master Protein Accessions	# Missed Cleavages	Theo. MH+ [Da]	Ions Score Mascot	Confidence Mascot	Percolator q-Value Mascot	Percolator PEP Mascot
	FALSE	Low	FIDNPR		0.535808	0.149527	1	1	1	Q91ZA3	0	761.394	23.09	Low	0.1399	0.5181
FALSE	Low	Master Protein	P28047	Protein Wnt-7b OS=Mus musculus OX=10090 GN=Wnt7b PE=1 SV=1	0.329588	0.283496	3.15186	1	1	1	1	349	39.276	8.78	0	1
	Checked	Confidence	Sequence	Modifications	Qvality PEP	Qvality q-value	# Protein Groups	# Proteins	# PSMs	Master Protein Accessions	# Missed Cleavages	Theo. MH+ [Da]	Ions Score Mascot	Confidence Mascot	Percolator q-Value Mascot	Percolator PEP Mascot
	FALSE	Low	YNAAVQVEVVR		0.538838	0.151914	1	1	1	P28047	0	1247.67	8.21	Low	0.1399	0.5206
FALSE	Low	Master Protein	O88466	Zinc finger protein 106 OS=Mus musculus OX=10090 GN=Znf106 PE=1 SV=3	0.329588	0.278272	0.635593	1	2	1	1	1888	208.836	7.59	0	1
	Checked	Confidence	Sequence	Modifications	Qvality PEP	Qvality q-value	# Protein Groups	# Proteins	# PSMs	Master Protein Accessions	# Missed Cleavages	Theo. MH+ [Da]	Ions Score Mascot	Confidence Mascot	Percolator q-Value Mascot	Percolator PEP Mascot
	FALSE	Low	TVSGTQKEPDEK		0.544902	0.151914	1	1	2	O88466	1	1318.65	10.73	Low	0.1399	0.5269
FALSE	Low	Master Protein	Q8C9W3	A disintegrin and metalloproteinase with thrombospondin motifs 2 OS=Mus musculus OX=10090 GN=Adamts2 PE=1 SV=2	0.329588	0.278025	0.577082	1	1	1	1	1213	135.212	7.21	0	1
	Checked	Confidence	Sequence	Modifications	Qvality PEP	Qvality q-value	# Protein Groups	# Proteins	# PSMs	Master Protein Accessions	# Missed Cleavages	Theo. MH+ [Da]	Ions Score Mascot	Confidence Mascot	Percolator q-Value Mascot	Percolator PEP Mascot
	FALSE	Low	WAYLQQK		0.544902	0.151914	1	1	1	Q8C9W3	0	936.494	6.35	Low	0.1399	0.5272
FALSE	Low	Master Protein	A2A5Z6	E3 ubiquitin-protein ligase SMURF2 OS=Mus musculus OX=10090 GN=Smurf2 PE=1 SV=1	0.329588	0.272703	1.3369	1	1	1	1	748	86.121	7.96	0	1
	Checked	Confidence	Sequence	Modifications	Qvality PEP	Qvality q-value	# Protein Groups	# Proteins	# PSMs	Master Protein Accessions	# Missed Cleavages	Theo. MH+ [Da]	Ions Score Mascot	Confidence Mascot	Percolator q-Value Mascot	Percolator PEP Mascot
	FALSE	Low	LGPNDNDTVR		0.550972	0.151914	1	1	1	A2A5Z6	0	1100.53	2.97	Low	0.1399	0.5337
FALSE	Low	Master Protein	Q8BJL1	F-box only protein 30 OS=Mus musculus OX=10090 GN=Fbxo30 PE=1 SV=2	0.329588	0.27254	0.938338	1	1	1	1	746	82.634	5.26	0	1
	Checked	Confidence	Sequence	Modifications	Qvality PEP	Qvality q-value	# Protein Groups	# Proteins	# PSMs	Master Protein Accessions	# Missed Cleavages	Theo. MH+ [Da]	Ions Score Mascot	Confidence Mascot	Percolator q-Value Mascot	Percolator PEP Mascot
	FALSE	Low	VDLGDLK		0.550972	0.151914	1	1	1	Q8BJL1	0	759.425	1.91	Low	0.1399	0.5339
FALSE	Low	Master Protein	P01647	Ig kappa chain V-V region HP 124E1 OS=Mus musculus OX=10090 PE=1 SV=1	0.329588	0.272377	13.8889	1	1	1	1	108	11.958	8.46	0	1
	Checked	Confidence	Sequence	Modifications	Qvality PEP	Qvality q-value	# Protein Groups	# Proteins	# PSMs	Master Protein Accessions	# Missed Cleavages	Theo. MH+ [Da]	Ions Score Mascot	Confidence Mascot	Percolator q-Value Mascot	Percolator PEP Mascot
	FALSE	Low	TLPRTFGGGTKLEIK		0.550972	0.151914	1	1	1	P01647	2	1617.93	2.74	Low	0.1399	0.5341
FALSE	Low	Master Protein	A2ASS6	Titin OS=Mus musculus OX=10090 GN=Ttn PE=1 SV=1	0.339483	0.268228	0.127794	5	5	5	1	35213	3904.05	6.2	0	5
	Checked	Confidence	Sequence	Modifications	Qvality PEP	Qvality q-value	# Protein Groups	# Proteins	# PSMs	Master Protein Accessions	# Missed Cleavages	Theo. MH+ [Da]	Ions Score Mascot	Confidence Mascot	Percolator q-Value Mascot	Percolator PEP Mascot
	FALSE	Low	KPELPSDEEVPEAPR		0.718466	0.291586	1	1	1	A2ASS6	1	1692.84	0.6	Low	0.2754	0.7137
	FALSE	Low	LSVAVPQR		0.827913	0.390569	1	1	1	A2ASS6	0	869.52	4.32	Low	0.3812	0.8331
	FALSE	Low	VVEIIR		0.896515	0.475722	1	1	1	A2ASS6	0	728.467	1.48	Low	0.4695	0.9069
	FALSE	Low	STVTITDSK		1	0.623608	1	1	1	A2ASS6	0	951.499	13.51	Low	0.6196	1
	FALSE	Low	IPVPVTK		1	0.628188	1	1	1	A2ASS6	0	753.487	7.02	Low	0.6228	1
FALSE	Low	Master Protein	Q5SQX6	Cytoplasmic FMR1-interacting protein 2 OS=Mus musculus OX=10090 GN=Cyfip2 PE=1 SV=2	0.339483	0.268042	1.35674	2	2	2	1	1253	145.565	7.05	0	2
	Checked	Confidence	Sequence	Modifications	Qvality PEP	Qvality q-value	# Protein Groups	# Proteins	# PSMs	Master Protein Accessions	# Missed Cleavages	Theo. MH+ [Da]	Ions Score Mascot	Confidence Mascot	Percolator q-Value Mascot	Percolator PEP Mascot
	FALSE	Low	ICRLPR	1xCarbamidomethyl [C2]	0.629637	0.219675	1	2	1	Q5SQX6	1	814.472	11.5	Low	0.2035	0.6173
	FALSE	Low	TVEVLEPEVTK		0.865635	0.43746	1	2	1	Q5SQX6	0	1243.68	4	Low	0.431	0.8739
FALSE	Low	Master Protein	P41216	Long-chain-fatty-acid--CoA ligase 1 OS=Mus musculus OX=10090 GN=Acsl1 PE=1 SV=2	0.339483	0.267204	1.00143	1	1	1	1	699	77.901	7.15	0	1
	Checked	Confidence	Sequence	Modifications	Qvality PEP	Qvality q-value	# Protein Groups	# Proteins	# PSMs	Master Protein Accessions	# Missed Cleavages	Theo. MH+ [Da]	Ions Score Mascot	Confidence Mascot	Percolator q-Value Mascot	Percolator PEP Mascot
	FALSE	Low	EVHELFR	1xAcetyl [N-Term]	0.557047	0.154832	1	1	1	P41216	0	971.495	12.88	Low	0.1426	0.5405
FALSE	Low	Master Protein	Q8VC31	Coiled-coil domain-containing protein 9 OS=Mus musculus OX=10090 GN=Ccdc9 PE=1 SV=1	0.341818	0.264082	2.39411	2	2	2	1	543	61.408	5	0	2
	Checked	Confidence	Sequence	Modifications	Qvality PEP	Qvality q-value	# Protein Groups	# Proteins	# PSMs	Master Protein Accessions	# Missed Cleavages	Theo. MH+ [Da]	Ions Score Mascot	Confidence Mascot	Percolator q-Value Mascot	Percolator PEP Mascot
	FALSE	Low	REWDAEK		0.561098	0.159517	1	1	1	Q8VC31	1	933.442	2.7	Low	0.1483	0.5444
	FALSE	Low	PTGQWRR		1	0.637347	1	1	1	Q8VC31	1	900.48	2.58	Low	0.6305	1
FALSE	Low	Master Protein	Q03265	ATP synthase subunit alpha, mitochondrial OS=Mus musculus OX=10090 GN=Atp5f1a PE=1 SV=1	0.341818	0.263524	1.26582	1	1	1	1	553	59.716	9.19	0	1
	Checked	Confidence	Sequence	Modifications	Qvality PEP	Qvality q-value	# Protein Groups	# Proteins	# PSMs	Master Protein Accessions	# Missed Cleavages	Theo. MH+ [Da]	Ions Score Mascot	Confidence Mascot	Percolator q-Value Mascot	Percolator PEP Mascot
	FALSE	Low	APGIIPR		0.562111	0.16059	1	1	1	Q03265	0	723.451	1.77	Low	0.1483	0.5451
FALSE	Low	Master Protein	P41133	DNA-binding protein inhibitor ID-3 OS=Mus musculus OX=10090 GN=Id3 PE=1 SV=1	0.341818	0.263126	5.88235	1	1	1	1	119	13.081	6.29	0	1
	Checked	Confidence	Sequence	Modifications	Qvality PEP	Qvality q-value	# Protein Groups	# Proteins	# PSMs	Master Protein Accessions	# Missed Cleavages	Theo. MH+ [Da]	Ions Score Mascot	Confidence Mascot	Percolator q-Value Mascot	Percolator PEP Mascot
	FALSE	Low	KALSPVR	1xAcetyl [N-Term]	0.562111	0.16059	1	1	1	P41133	1	812.499	6.8	Low	0.1496	0.5456
FALSE	Low	Master Protein	Q8CAA7	Glucose 1,6-bisphosphate synthase OS=Mus musculus OX=10090 GN=Pgm2l1 PE=1 SV=1	0.341818	0.262975	5.31401	2	2	2	1	621	70.234	6.49	0	2
	Checked	Confidence	Sequence	Modifications	Qvality PEP	Qvality q-value	# Protein Groups	# Proteins	# PSMs	Master Protein Accessions	# Missed Cleavages	Theo. MH+ [Da]	Ions Score Mascot	Confidence Mascot	Percolator q-Value Mascot	Percolator PEP Mascot
	FALSE	Low	KEDNGYKVYWETGAQITSPHDK		0.642558	0.236201	1	1	1	Q8CAA7	2	2566.22	2.83	Low	0.2209	0.6317
	FALSE	Low	IVLATDPDADR		0.856791	0.430524	1	1	1	Q8CAA7	0	1185.61	6.35	Low	0.4247	0.864
FALSE	Low	Master Protein	Q9DC26	Solute carrier family 46 member 3 OS=Mus musculus OX=10090 GN=Slc46a3 PE=2 SV=1	0.351449	0.26114	1.73913	1	1	1	1	460	51.349	6.52	0	1
	Checked	Confidence	Sequence	Modifications	Qvality PEP	Qvality q-value	# Protein Groups	# Proteins	# PSMs	Master Protein Accessions	# Missed Cleavages	Theo. MH+ [Da]	Ions Score Mascot	Confidence Mascot	Percolator q-Value Mascot	Percolator PEP Mascot
	FALSE	Low	EYKHRIIR		0.564137	0.163794	1	1	1	Q9DC26	2	1114.65	8.08	Low	0.1542	0.5481
FALSE	Low	Master Protein	Q80XB4	Nebulin-related-anchoring protein OS=Mus musculus OX=10090 GN=Nrap PE=1 SV=3	0.353791	0.260269	2.02546	2	2	2	1	1728	195.633	9.31	0	2
	Checked	Confidence	Sequence	Modifications	Qvality PEP	Qvality q-value	# Protein Groups	# Proteins	# PSMs	Master Protein Accessions	# Missed Cleavages	Theo. MH+ [Da]	Ions Score Mascot	Confidence Mascot	Percolator q-Value Mascot	Percolator PEP Mascot
	FALSE	Low	GSFPAMITPAYQNAKKANELVSDIK	1xOxidation [M6]	0.56515	0.166984	1	1	1	Q80XB4	2	2709.39	0.06	Low	0.1555	0.5492
	FALSE	Low	LDAMSLLAAK		1	0.646898	1	1	1	Q80XB4	0	1032.58	4.28	Low	0.6423	1
FALSE	Low	Master Protein	Q9D3H2	Odorant-binding protein 1a OS=Mus musculus OX=10090 GN=Obp1a PE=1 SV=2	0.355634	0.259349	9.81595	2	2	2	1	163	18.457	5.67	0	2
	Checked	Confidence	Sequence	Modifications	Qvality PEP	Qvality q-value	# Protein Groups	# Proteins	# PSMs	Master Protein Accessions	# Missed Cleavages	Theo. MH+ [Da]	Ions Score Mascot	Confidence Mascot	Percolator q-Value Mascot	Percolator PEP Mascot
	FALSE	Low	TQFQGNNR		0.680685	0.259114	1	1	1	Q9D3H2	0	964.46	18.63	Low	0.2418	0.6729
	FALSE	Low	GIPAGNIR		0.81413	0.380272	1	2	2	Q9D3H2	0	797.463	17.15	Low	0.3676	0.8179
FALSE	Low	Master Protein	P46737	Lys-63-specific deubiquitinase BRCC36 OS=Mus musculus OX=10090 GN=Brcc3 PE=1 SV=1	0.355634	0.256961	3.43643	1	1	1	1	291	33.319	5.83	25.84	1
	Checked	Confidence	Sequence	Modifications	Qvality PEP	Qvality q-value	# Protein Groups	# Proteins	# PSMs	Master Protein Accessions	# Missed Cleavages	Theo. MH+ [Da]	Ions Score Mascot	Confidence Mascot	Percolator q-Value Mascot	Percolator PEP Mascot
	FALSE	Low	LAELTGRPMR		0.569202	0.171055	1	1	1	P46737	1	1143.63	25.84	Low	0.1592	0.5534
FALSE	Low	Master Protein	Q80TF3	Protocadherin-19 OS=Mus musculus OX=10090 GN=Pcdh19 PE=1 SV=3	0.355634	0.256882	1.22271	2	2	2	1	1145	125.957	5.5	0	2
	Checked	Confidence	Sequence	Modifications	Qvality PEP	Qvality q-value	# Protein Groups	# Proteins	# PSMs	Master Protein Accessions	# Missed Cleavages	Theo. MH+ [Da]	Ions Score Mascot	Confidence Mascot	Percolator q-Value Mascot	Percolator PEP Mascot
	FALSE	Low	ESPSVKR		0.569202	0.171055	1	3	1	Q80TF3	1	802.442	7.46	Low	0.1592	0.5535
	FALSE	Low	ISKNDIR		1	0.639993	1	1	1	Q80TF3	1	845.484	9.2	Low	0.6348	1
FALSE	Low	Master Protein	Q9CTN4	Rho-related BTB domain-containing protein 3 OS=Mus musculus OX=10090 GN=Rhobtb3 PE=2 SV=3	0.355634	0.256569	2.12766	1	1	1	1	611	69.163	7.06	0	1
	Checked	Confidence	Sequence	Modifications	Qvality PEP	Qvality q-value	# Protein Groups	# Proteins	# PSMs	Master Protein Accessions	# Missed Cleavages	Theo. MH+ [Da]	Ions Score Mascot	Confidence Mascot	Percolator q-Value Mascot	Percolator PEP Mascot
	FALSE	Low	LKDSGDVSDIIEK		0.570215	0.171055	1	1	1	Q9CTN4	1	1418.74	4.6	Low	0.1592	0.5539
FALSE	Low	Master Protein	Q9D818	Suppressor APC domain-containing protein 2 OS=Mus musculus OX=10090 GN=Sapcd2 PE=1 SV=1	0.355634	0.255551	2.30179	1	1	1	1	391	42.753	8.63	0	1
	Checked	Confidence	Sequence	Modifications	Qvality PEP	Qvality q-value	# Protein Groups	# Proteins	# PSMs	Master Protein Accessions	# Missed Cleavages	Theo. MH+ [Da]	Ions Score Mascot	Confidence Mascot	Percolator q-Value Mascot	Percolator PEP Mascot
	FALSE	Low	TLFDILDDR		0.571227	0.171055	1	1	1	Q9D818	0	1107.57	7.18	Low	0.1592	0.5552
FALSE	Low	Master Protein	P50431	Serine hydroxymethyltransferase, cytosolic OS=Mus musculus OX=10090 GN=Shmt1 PE=1 SV=3	0.36014	0.254301	1.88285	1	1	1	1	478	52.567	6.95	21.97	1
	Checked	Confidence	Sequence	Modifications	Qvality PEP	Qvality q-value	# Protein Groups	# Proteins	# PSMs	Master Protein Accessions	# Missed Cleavages	Theo. MH+ [Da]	Ions Score Mascot	Confidence Mascot	Percolator q-Value Mascot	Percolator PEP Mascot
	FALSE	Low	LGTPALTSR		0.573253	0.173789	1	1	1	P50431	0	915.526	21.97	Low	0.1617	0.5568
FALSE	Low	Master Protein	Q6ZPR6	Inhibitor of Bruton tyrosine kinase OS=Mus musculus OX=10090 GN=Ibtk PE=1 SV=3	0.36014	0.253833	0.813609	1	1	1	1	1352	149.474	7.72	0	1
	Checked	Confidence	Sequence	Modifications	Qvality PEP	Qvality q-value	# Protein Groups	# Proteins	# PSMs	Master Protein Accessions	# Missed Cleavages	Theo. MH+ [Da]	Ions Score Mascot	Confidence Mascot	Percolator q-Value Mascot	Percolator PEP Mascot
	FALSE	Low	YGAAPKSNLGK		0.573253	0.173789	1	1	1	Q6ZPR6	1	1105.6	1.85	Low	0.1617	0.5574
FALSE	Low	Master Protein	Q9JKV2	Serine/threonine-protein kinase ICK OS=Mus musculus OX=10090 GN=Cilk1 PE=1 SV=2	0.365854	0.251657	1.27186	1	1	1	1	629	70.548	9.82	0	1
	Checked	Confidence	Sequence	Modifications	Qvality PEP	Qvality q-value	# Protein Groups	# Proteins	# PSMs	Master Protein Accessions	# Missed Cleavages	Theo. MH+ [Da]	Ions Score Mascot	Confidence Mascot	Percolator q-Value Mascot	Percolator PEP Mascot
	FALSE	Low	YLPGINIR		0.576291	0.176499	1	1	1	Q9JKV2	0	945.552	16.9	Low	0.1643	0.5602
FALSE	Low	Master Protein	Q9Z2X1	Heterogeneous nuclear ribonucleoprotein F OS=Mus musculus OX=10090 GN=Hnrnpf PE=1 SV=3	0.368056	0.249492	2.89157	1	1	1	1	415	45.701	5.49	0	1
	Checked	Confidence	Sequence	Modifications	Qvality PEP	Qvality q-value	# Protein Groups	# Proteins	# PSMs	Master Protein Accessions	# Missed Cleavages	Theo. MH+ [Da]	Ions Score Mascot	Confidence Mascot	Percolator q-Value Mascot	Percolator PEP Mascot
	FALSE	Low	YIEVFK		0.578316	0.176499	1	1	1	Q9Z2X1	0	798.44	8.39	Low	0.1643	0.563
FALSE	Low	Master Protein	Q8VE09	Tetratricopeptide repeat protein 39C OS=Mus musculus OX=10090 GN=Ttc39c PE=1 SV=2	0.373702	0.247952	1.2069	1	1	1	1	580	65.403	6.87	0	1
	Checked	Confidence	Sequence	Modifications	Qvality PEP	Qvality q-value	# Protein Groups	# Proteins	# PSMs	Master Protein Accessions	# Missed Cleavages	Theo. MH+ [Da]	Ions Score Mascot	Confidence Mascot	Percolator q-Value Mascot	Percolator PEP Mascot
	FALSE	Low	ESDQLFK		0.58034	0.179572	1	1	1	Q8VE09	0	866.425	4.61	Low	0.1671	0.565
FALSE	Low	Master Protein	P97445	Voltage-dependent P/Q-type calcium channel subunit alpha-1A OS=Mus musculus OX=10090 GN=Cacna1a PE=1 SV=2	0.399351	0.24071	0.506757	1	1	1	1	2368	267.477	8.85	27.59	1
	Checked	Confidence	Sequence	Modifications	Qvality PEP	Qvality q-value	# Protein Groups	# Proteins	# PSMs	Master Protein Accessions	# Missed Cleavages	Theo. MH+ [Da]	Ions Score Mascot	Confidence Mascot	Percolator q-Value Mascot	Percolator PEP Mascot
	FALSE	Low	VLRPLK		0.589443	0.193032	1	3	1	P97445	1	725.503	27.59	Low	0.1815	0.5745
FALSE	Low	Master Protein	Q99P88	Nuclear pore complex protein Nup155 OS=Mus musculus OX=10090 GN=Nup155 PE=1 SV=1	0.399351	0.237252	0.862689	2	2	2	1	1391	155.019	6.15	0	2
	Checked	Confidence	Sequence	Modifications	Qvality PEP	Qvality q-value	# Protein Groups	# Proteins	# PSMs	Master Protein Accessions	# Missed Cleavages	Theo. MH+ [Da]	Ions Score Mascot	Confidence Mascot	Percolator q-Value Mascot	Percolator PEP Mascot
	FALSE	Low	PVDQLR		0.683571	0.259638	1	1	1	Q99P88	0	727.41	11.47	Low	0.2424	0.6758
	FALSE	Low	LEYIAR		0.849805	0.42006	1	1	1	Q99P88	0	764.43	15.12	Low	0.4123	0.8569
FALSE	Low	Master Protein	Q99LD8	N(G),N(G)-dimethylarginine dimethylaminohydrolase 2 OS=Mus musculus OX=10090 GN=Ddah2 PE=1 SV=1	0.399351	0.237022	2.80702	1	1	1	1	285	29.627	6.01	0	1
	Checked	Confidence	Sequence	Modifications	Qvality PEP	Qvality q-value	# Protein Groups	# Proteins	# PSMs	Master Protein Accessions	# Missed Cleavages	Theo. MH+ [Da]	Ions Score Mascot	Confidence Mascot	Percolator q-Value Mascot	Percolator PEP Mascot
	FALSE	Low	PEVDGVRK		0.594494	0.198609	1	1	1	Q99LD8	1	899.495	0.97	Low	0.1856	0.5794
FALSE	Low	Master Protein	E9PY46	Intraflagellar transport protein 140 homolog OS=Mus musculus OX=10090 GN=Ift140 PE=1 SV=1	0.399351	0.236947	0.478142	1	1	1	1	1464	165.769	5.91	23.95	1
	Checked	Confidence	Sequence	Modifications	Qvality PEP	Qvality q-value	# Protein Groups	# Proteins	# PSMs	Master Protein Accessions	# Missed Cleavages	Theo. MH+ [Da]	Ions Score Mascot	Confidence Mascot	Percolator q-Value Mascot	Percolator PEP Mascot
	FALSE	Low	ISILLSK		0.594494	0.198609	1	1	1	E9PY46	0	773.513	23.95	Low	0.1856	0.5795
FALSE	Low	Master Protein	Q61789	Laminin subunit alpha-3 OS=Mus musculus OX=10090 GN=Lama3 PE=1 SV=4	0.399351	0.235376	0.21021	1	1	1	1	3330	365.992	6.65	25.48	1
	Checked	Confidence	Sequence	Modifications	Qvality PEP	Qvality q-value	# Protein Groups	# Proteins	# PSMs	Master Protein Accessions	# Missed Cleavages	Theo. MH+ [Da]	Ions Score Mascot	Confidence Mascot	Percolator q-Value Mascot	Percolator PEP Mascot
	FALSE	Low	MAVALGR	1xOxidation [M1]	0.596512	0.198609	1	1	1	Q61789	0	733.403	25.48	Low	0.1856	0.5816
FALSE	Low	Master Protein	Q9CWU0	Putative ATP-dependent RNA helicase TDRD12 OS=Mus musculus OX=10090 GN=Tdrd12 PE=1 SV=2	0.399351	0.235152	0.493827	1	1	1	1	1215	137.538	6.54	29.5	1
	Checked	Confidence	Sequence	Modifications	Qvality PEP	Qvality q-value	# Protein Groups	# Proteins	# PSMs	Master Protein Accessions	# Missed Cleavages	Theo. MH+ [Da]	Ions Score Mascot	Confidence Mascot	Percolator q-Value Mascot	Percolator PEP Mascot
	FALSE	Low	LIDEGR		0.596512	0.198609	1	1	1	Q9CWU0	0	702.378	29.5	Low	0.1861	0.5819
FALSE	Low	Master Protein	O70456	14-3-3 protein sigma OS=Mus musculus OX=10090 GN=Sfn PE=1 SV=2	0.399351	0.23381	5.24194	2	2	2	1	248	27.689	4.78	0	2
	Checked	Confidence	Sequence	Modifications	Qvality PEP	Qvality q-value	# Protein Groups	# Proteins	# PSMs	Master Protein Accessions	# Missed Cleavages	Theo. MH+ [Da]	Ions Score Mascot	Confidence Mascot	Percolator q-Value Mascot	Percolator PEP Mascot
	FALSE	Low	VETELR		0.59853	0.199454	1	1	1	O70456	0	746.404	8.47	Low	0.1873	0.5837
	FALSE	Low	LAEQAER		1	0.630912	1	7	1	O70456	0	816.421	10.28	Low	0.6256	1
FALSE	Low	Master Protein	Q8CB59	Protein FAM161B OS=Mus musculus OX=10090 GN=Fam161b PE=1 SV=1	0.405145	0.233067	1.35823	1	1	1	1	589	66.927	9.54	0	1
	Checked	Confidence	Sequence	Modifications	Qvality PEP	Qvality q-value	# Protein Groups	# Proteins	# PSMs	Master Protein Accessions	# Missed Cleavages	Theo. MH+ [Da]	Ions Score Mascot	Confidence Mascot	Percolator q-Value Mascot	Percolator PEP Mascot
	FALSE	Low	RETRETTR		0.59853	0.199454	1	1	1	Q8CB59	2	1048.55	6.94	Low	0.1893	0.5847
FALSE	Low	Master Protein	Q61838	Pregnancy zone protein OS=Mus musculus OX=10090 GN=Pzp PE=1 SV=3	0.405145	0.232473	0.602007	1	1	1	1	1495	165.748	6.68	0	1
	Checked	Confidence	Sequence	Modifications	Qvality PEP	Qvality q-value	# Protein Groups	# Proteins	# PSMs	Master Protein Accessions	# Missed Cleavages	Theo. MH+ [Da]	Ions Score Mascot	Confidence Mascot	Percolator q-Value Mascot	Percolator PEP Mascot
	FALSE	Low	DLTFYYLIK		0.599538	0.204055	1	1	1	Q61838	0	1175.63	2.36	Low	0.1893	0.5855
FALSE	Low	Master Protein	Q91XA8	Kelch domain-containing protein 8A OS=Mus musculus OX=10090 GN=Klhdc8a PE=2 SV=1	0.405145	0.231043	3.14286	1	2	1	1	350	38.792	9.07	0	1
	Checked	Confidence	Sequence	Modifications	Qvality PEP	Qvality q-value	# Protein Groups	# Proteins	# PSMs	Master Protein Accessions	# Missed Cleavages	Theo. MH+ [Da]	Ions Score Mascot	Confidence Mascot	Percolator q-Value Mascot	Percolator PEP Mascot
	FALSE	Low	YAATSFLRGSK		0.743894	0.316427	1	1	2	Q91XA8	1	1200.64	2.56	Low	0.3518	0.7919
FALSE	Low	Master Protein	Q8BQC3	Immunoglobulin superfamily DCC subclass member 3 OS=Mus musculus OX=10090 GN=Igdcc3 PE=2 SV=1	0.413462	0.227312	0.861009	1	1	1	1	813	86.406	7.66	0	1
	Checked	Confidence	Sequence	Modifications	Qvality PEP	Qvality q-value	# Protein Groups	# Proteins	# PSMs	Master Protein Accessions	# Missed Cleavages	Theo. MH+ [Da]	Ions Score Mascot	Confidence Mascot	Percolator q-Value Mascot	Percolator PEP Mascot
	FALSE	Low	FGLLVSR		0.60659	0.210306	1	1	1	Q8BQC3	0	791.477	15.95	Low	0.195	0.5925
FALSE	Low	Master Protein	Q02053	Ubiquitin-like modifier-activating enzyme 1 OS=Mus musculus OX=10090 GN=Uba1 PE=1 SV=1	0.423567	0.221849	0.94518	1	1	1	1	1058	117.734	5.66	0	1
	Checked	Confidence	Sequence	Modifications	Qvality PEP	Qvality q-value	# Protein Groups	# Proteins	# PSMs	Master Protein Accessions	# Missed Cleavages	Theo. MH+ [Da]	Ions Score Mascot	Confidence Mascot	Percolator q-Value Mascot	Percolator PEP Mascot
	FALSE	Low	QNSLDEDLIR		0.613626	0.213976	1	1	1	Q02053	0	1202.6	0.82	Low	0.1985	0.6
FALSE	Low	Master Protein	Q8CIL4	Uncharacterized protein C1orf131 homolog OS=Mus musculus OX=10090 PE=1 SV=1	0.425397	0.220692	2.84698	1	1	1	1	281	31.325	9.85	0	1
	Checked	Confidence	Sequence	Modifications	Qvality PEP	Qvality q-value	# Protein Groups	# Proteins	# PSMs	Master Protein Accessions	# Missed Cleavages	Theo. MH+ [Da]	Ions Score Mascot	Confidence Mascot	Percolator q-Value Mascot	Percolator PEP Mascot
	FALSE	Low	KGRGQEDR		0.61463	0.214746	1	1	1	Q8CIL4	2	945.486	13.14	Low	0.1993	0.6016
FALSE	Low	Master Protein	E9Q557	Desmoplakin OS=Mus musculus OX=10090 GN=Dsp PE=1 SV=1	0.425868	0.220548	0.485605	2	2	2	1	2883	332.706	6.8	0	2
	Checked	Confidence	Sequence	Modifications	Qvality PEP	Qvality q-value	# Protein Groups	# Proteins	# PSMs	Master Protein Accessions	# Missed Cleavages	Theo. MH+ [Da]	Ions Score Mascot	Confidence Mascot	Percolator q-Value Mascot	Percolator PEP Mascot
	FALSE	Low	VQEQELTR		0.61463	0.214746	1	1	1	E9Q557	0	1002.52	7.03	Low	0.1997	0.6018
	FALSE	Low	SLNDPR		1	0.689909	1	1	1	E9Q557	0	701.358	6.86	Low	0.6839	1
FALSE	Low	Master Protein	Q80U28	MAP kinase-activating death domain protein OS=Mus musculus OX=10090 GN=Madd PE=1 SV=2	0.425868	0.219899	0.634115	1	1	1	1	1577	175.07	6.04	0	1
	Checked	Confidence	Sequence	Modifications	Qvality PEP	Qvality q-value	# Protein Groups	# Proteins	# PSMs	Master Protein Accessions	# Missed Cleavages	Theo. MH+ [Da]	Ions Score Mascot	Confidence Mascot	Percolator q-Value Mascot	Percolator PEP Mascot
	FALSE	Low	FMHNQFLKLK	1xOxidation [M2]	0.615633	0.215509	1	1	1	Q80U28	1	1321.71	2.93	Low	0.1997	0.6027
FALSE	Low	Master Protein	Q66JY6	Rho guanine nucleotide exchange factor 39 OS=Mus musculus OX=10090 GN=Arhgef39 PE=2 SV=2	0.427673	0.217241	2.90698	1	1	1	1	344	39.082	9.82	0	1
	Checked	Confidence	Sequence	Modifications	Qvality PEP	Qvality q-value	# Protein Groups	# Proteins	# PSMs	Master Protein Accessions	# Missed Cleavages	Theo. MH+ [Da]	Ions Score Mascot	Confidence Mascot	Percolator q-Value Mascot	Percolator PEP Mascot
	FALSE	Low	SQTTLQAQLK		0.619643	0.216266	1	1	1	Q66JY6	0	1117.62	1.05	Low	0.2005	0.6064
FALSE	Low	Master Protein	Q9D3V1	Dynein regulatory complex protein 10 OS=Mus musculus OX=10090 GN=Iqcd PE=2 SV=1	0.430341	0.213675	2.40175	1	1	1	1	458	53.318	9.2	0	1
	Checked	Confidence	Sequence	Modifications	Qvality PEP	Qvality q-value	# Protein Groups	# Proteins	# PSMs	Master Protein Accessions	# Missed Cleavages	Theo. MH+ [Da]	Ions Score Mascot	Confidence Mascot	Percolator q-Value Mascot	Percolator PEP Mascot
	FALSE	Low	LLTSPMEVREK		0.623646	0.217017	1	1	1	Q9D3V1	1	1302.71	1.69	Low	0.2008	0.6114
FALSE	Low	Master Protein	Q9Z2Y2	Beta-1,4-galactosyltransferase 2 OS=Mus musculus OX=10090 GN=B4galt2 PE=2 SV=1	0.430341	0.213533	1.62602	1	1	1	1	369	41.882	9.26	0	1
	Checked	Confidence	Sequence	Modifications	Qvality PEP	Qvality q-value	# Protein Groups	# Proteins	# PSMs	Master Protein Accessions	# Missed Cleavages	Theo. MH+ [Da]	Ions Score Mascot	Confidence Mascot	Percolator q-Value Mascot	Percolator PEP Mascot
	FALSE	Low	VLEVSR		0.624645	0.217017	1	1	1	Q9Z2Y2	0	702.414	24.01	Low	0.2008	0.6116
FALSE	Low	Master Protein	P48025	Tyrosine-protein kinase SYK OS=Mus musculus OX=10090 GN=Syk PE=1 SV=2	0.430341	0.212681	0.953895	1	1	1	1	629	71.331	7.88	0	1
	Checked	Confidence	Sequence	Modifications	Qvality PEP	Qvality q-value	# Protein Groups	# Proteins	# PSMs	Master Protein Accessions	# Missed Cleavages	Theo. MH+ [Da]	Ions Score Mascot	Confidence Mascot	Percolator q-Value Mascot	Percolator PEP Mascot
	FALSE	Low	YLQQNR		0.625645	0.217321	1	1	1	P48025	0	821.426	18.65	Low	0.2012	0.6128
FALSE	Low	Master Protein	Q80XI3	Eukaryotic translation initiation factor 4 gamma 3 OS=Mus musculus OX=10090 GN=Eif4g3 PE=1 SV=2	0.430341	0.212327	0.569981	1	1	1	1	1579	174.781	5.53	0	1
	Checked	Confidence	Sequence	Modifications	Qvality PEP	Qvality q-value	# Protein Groups	# Proteins	# PSMs	Master Protein Accessions	# Missed Cleavages	Theo. MH+ [Da]	Ions Score Mascot	Confidence Mascot	Percolator q-Value Mascot	Percolator PEP Mascot
	FALSE	Low	LSMRTLDPR		0.625645	0.217321	1	1	1	Q80XI3	1	1088.59	5.82	Low	0.2012	0.6133
FALSE	Low	Master Protein	P58801	Receptor-interacting serine/threonine-protein kinase 2 OS=Mus musculus OX=10090 GN=Ripk2 PE=1 SV=1	0.430341	0.211973	1.66976	1	1	1	1	539	60.362	7.2	14.17	1
	Checked	Confidence	Sequence	Modifications	Qvality PEP	Qvality q-value	# Protein Groups	# Proteins	# PSMs	Master Protein Accessions	# Missed Cleavages	Theo. MH+ [Da]	Ions Score Mascot	Confidence Mascot	Percolator q-Value Mascot	Percolator PEP Mascot
	FALSE	Low	LADLHYLSR		0.626644	0.217321	1	1	1	P58801	0	1087.59	14.17	Low	0.2012	0.6138
FALSE	Low	Master Protein	Q8K012	Formin-binding protein 1-like OS=Mus musculus OX=10090 GN=Fnbp1l PE=1 SV=2	0.450617	0.205582	0.991736	1	1	1	1	605	69.842	6.64	35.17	1
	Checked	Confidence	Sequence	Modifications	Qvality PEP	Qvality q-value	# Protein Groups	# Proteins	# PSMs	Master Protein Accessions	# Missed Cleavages	Theo. MH+ [Da]	Ions Score Mascot	Confidence Mascot	Percolator q-Value Mascot	Percolator PEP Mascot
	FALSE	Low	IDELNR		0.634617	0.226837	1	1	1	Q8K012	0	759.4	35.17	Low	0.2101	0.6229
FALSE	Low	Master Protein	Q8CG46	Structural maintenance of chromosomes protein 5 OS=Mus musculus OX=10090 GN=Smc5 PE=1 SV=1	0.452308	0.205479	1.54405	2	2	2	1	1101	128.733	8.56	0	2
	Checked	Confidence	Sequence	Modifications	Qvality PEP	Qvality q-value	# Protein Groups	# Proteins	# PSMs	Master Protein Accessions	# Missed Cleavages	Theo. MH+ [Da]	Ions Score Mascot	Confidence Mascot	Percolator q-Value Mascot	Percolator PEP Mascot
	FALSE	Low	IEEIDR		0.75625	0.333601	1	2	2	Q8CG46	0	774.399	21.15	Low	0.3176	0.7553
	FALSE	Low	HLDLIEMLEAK	1xOxidation [M7]	0.820314	0.380272	1	1	1	Q8CG46	0	1327.69	4.68	Low	0.3702	0.8249
FALSE	Low	Master Protein	Q3V1H9	Sterile alpha motif domain-containing protein 5 OS=Mus musculus OX=10090 GN=Samd5 PE=1 SV=1	0.453988	0.203564	4.04624	1	1	1	1	173	19.209	8.16	0	1
	Checked	Confidence	Sequence	Modifications	Qvality PEP	Qvality q-value	# Protein Groups	# Proteins	# PSMs	Master Protein Accessions	# Missed Cleavages	Theo. MH+ [Da]	Ions Score Mascot	Confidence Mascot	Percolator q-Value Mascot	Percolator PEP Mascot
	FALSE	Low	ILEAVHR		0.637599	0.229134	1	1	1	Q3V1H9	0	837.494	5.91	Low	0.2123	0.6258
FALSE	Low	Master Protein	Q9JHB4	WD repeat-containing protein 31 OS=Mus musculus OX=10090 GN=Wdr31 PE=2 SV=1	0.464832	0.200315	1.63488	1	3	1	1	367	40.504	7.91	0	1
	Checked	Confidence	Sequence	Modifications	Qvality PEP	Qvality q-value	# Protein Groups	# Proteins	# PSMs	Master Protein Accessions	# Missed Cleavages	Theo. MH+ [Da]	Ions Score Mascot	Confidence Mascot	Percolator q-Value Mascot	Percolator PEP Mascot
	FALSE	Low	IACIPK	1xCarbamidomethyl [C3]	0.641567	0.233474	1	1	3	Q9JHB4	0	701.401	11.83	Low	0.6037	0.9977
FALSE	Low	Master Protein	Q9R1B9	Slit homolog 2 protein OS=Mus musculus OX=10090 GN=Slit2 PE=2 SV=2	0.472892	0.199008	0.52597	1	1	1	1	1521	168.672	7.11	0	1
	Checked	Confidence	Sequence	Modifications	Qvality PEP	Qvality q-value	# Protein Groups	# Proteins	# PSMs	Master Protein Accessions	# Missed Cleavages	Theo. MH+ [Da]	Ions Score Mascot	Confidence Mascot	Percolator q-Value Mascot	Percolator PEP Mascot
	FALSE	Low	VVKCGCAR	2xCarbamidomethyl [C4; C6]	0.643548	0.236384	1	1	1	Q9R1B9	1	949.471	2.76	Low	0.2209	0.6324
FALSE	Low	Master Protein	Q60695	Ral guanine nucleotide dissociation stimulator-like 1 OS=Mus musculus OX=10090 GN=Rgl1 PE=1 SV=2	0.472892	0.198871	1.17188	1	1	1	1	768	86.269	6.09	0	1
	Checked	Confidence	Sequence	Modifications	Qvality PEP	Qvality q-value	# Protein Groups	# Proteins	# PSMs	Master Protein Accessions	# Missed Cleavages	Theo. MH+ [Da]	Ions Score Mascot	Confidence Mascot	Percolator q-Value Mascot	Percolator PEP Mascot
	FALSE	Low	KNSVEEQVK		0.643548	0.236384	1	1	1	Q60695	1	1060.56	2.27	Low	0.2209	0.6326
FALSE	Low	Master Protein	Q8BQM8	Echinoderm microtubule-associated protein-like 5 OS=Mus musculus OX=10090 GN=Eml5 PE=2 SV=2	0.472892	0.19627	0.354072	1	1	1	1	1977	219.966	7.8	0	1
	Checked	Confidence	Sequence	Modifications	Qvality PEP	Qvality q-value	# Protein Groups	# Proteins	# PSMs	Master Protein Accessions	# Missed Cleavages	Theo. MH+ [Da]	Ions Score Mascot	Confidence Mascot	Percolator q-Value Mascot	Percolator PEP Mascot
	FALSE	Low	EDLPQLK		0.647502	0.237674	1	2	1	Q8BQM8	0	842.462	5.52	Low	0.2215	0.6364
FALSE	Low	Master Protein	P10639	Thioredoxin OS=Mus musculus OX=10090 GN=Txn PE=1 SV=3	0.472892	0.195724	8.57143	1	1	1	1	105	11.668	4.92	27.48	1
	Checked	Confidence	Sequence	Modifications	Qvality PEP	Qvality q-value	# Protein Groups	# Proteins	# PSMs	Master Protein Accessions	# Missed Cleavages	Theo. MH+ [Da]	Ions Score Mascot	Confidence Mascot	Percolator q-Value Mascot	Percolator PEP Mascot
	FALSE	Low	VGEFSGANK		0.647502	0.237674	1	1	1	P10639	0	908.447	27.48	Low	0.2215	0.6372
FALSE	Low	Master Protein	Q9QXZ0	Microtubule-actin cross-linking factor 1 OS=Mus musculus OX=10090 GN=Macf1 PE=1 SV=2	0.485549	0.191316	0.326353	3	3	3	1	7354	831.362	5.43	0	3
	Checked	Confidence	Sequence	Modifications	Qvality PEP	Qvality q-value	# Protein Groups	# Proteins	# PSMs	Master Protein Accessions	# Missed Cleavages	Theo. MH+ [Da]	Ions Score Mascot	Confidence Mascot	Percolator q-Value Mascot	Percolator PEP Mascot
	FALSE	Low	EESLANK		0.6544	0.242541	1	1	1	Q9QXZ0	0	790.394	7.36	Low	0.2256	0.6437
	FALSE	Low	LLDENMAR		1	0.671219	1	1	1	Q9QXZ0	0	961.477	1.29	Low	0.6675	1
	FALSE	Low	ISVEMEGQR		1	0.700382	1	1	1	Q9QXZ0	0	1048.51	5.84	Low	0.6943	1
FALSE	Low	Master Protein	E9Q5F9	Histone-lysine N-methyltransferase SETD2 OS=Mus musculus OX=10090 GN=Setd2 PE=1 SV=1	0.485549	0.189499	0.275916	2	2	2	1	2537	285.486	6.3	0	2
	Checked	Confidence	Sequence	Modifications	Qvality PEP	Qvality q-value	# Protein Groups	# Proteins	# PSMs	Master Protein Accessions	# Missed Cleavages	Theo. MH+ [Da]	Ions Score Mascot	Confidence Mascot	Percolator q-Value Mascot	Percolator PEP Mascot
	FALSE	Low	LSTEER		0.656365	0.242778	1	1	1	E9Q5F9	0	734.368	9.38	Low	0.2265	0.6464
	FALSE	Low	LSTEERR		1	0.623608	1	1	1	E9Q5F9	1	890.469	9.62	Low	0.6196	1
FALSE	Low	Master Protein	Q8CBD1	Nuclear receptor-interacting protein 1 OS=Mus musculus OX=10090 GN=Nrip1 PE=1 SV=1	0.485549	0.189447	2.06718	2	2	2	1	1161	126.259	7.97	0	2
	Checked	Confidence	Sequence	Modifications	Qvality PEP	Qvality q-value	# Protein Groups	# Proteins	# PSMs	Master Protein Accessions	# Missed Cleavages	Theo. MH+ [Da]	Ions Score Mascot	Confidence Mascot	Percolator q-Value Mascot	Percolator PEP Mascot
	FALSE	Low	LQAVASMVEK	1xOxidation [M7]	0.660286	0.242778	1	1	1	Q8CBD1	0	1091.58	3.43	Low	0.2265	0.6511
	FALSE	Low	KEALLAGMVDSVPK		0.981729	0.608233	1	1	1	Q8CBD1	1	1457.8	0.28	Low	0.6037	0.9929
FALSE	Low	Master Protein	Q8BI79	Coiled-coil domain-containing protein 40 OS=Mus musculus OX=10090 GN=Ccdc40 PE=1 SV=1	0.485549	0.188291	0.587248	1	1	1	1	1192	136.687	5.05	0	1
	Checked	Confidence	Sequence	Modifications	Qvality PEP	Qvality q-value	# Protein Groups	# Proteins	# PSMs	Master Protein Accessions	# Missed Cleavages	Theo. MH+ [Da]	Ions Score Mascot	Confidence Mascot	Percolator q-Value Mascot	Percolator PEP Mascot
	FALSE	Low	TVMDALR	1xOxidation [M3]	0.658327	0.242778	1	1	1	Q8BI79	0	821.419	10.88	Low	0.2265	0.6482
FALSE	Low	Master Protein	P53347	Oncostatin-M OS=Mus musculus OX=10090 GN=Osm PE=1 SV=1	0.485549	0.187822	6.46388	2	2	2	1	263	30.095	11.78	0	2
	Checked	Confidence	Sequence	Modifications	Qvality PEP	Qvality q-value	# Protein Groups	# Proteins	# PSMs	Master Protein Accessions	# Missed Cleavages	Theo. MH+ [Da]	Ions Score Mascot	Confidence Mascot	Percolator q-Value Mascot	Percolator PEP Mascot
	FALSE	Low	LQNLNTPDLR		0.658327	0.242778	1	1	1	P53347	0	1183.64	1.87	Low	0.2265	0.6489
	FALSE	Low	FMGSVGR		1	0.714714	1	1	1	P53347	0	753.371	10.4	Low	0.7106	1
FALSE	Low	Master Protein	Q0EEE2	Patched domain-containing protein 3 OS=Mus musculus OX=10090 GN=Ptchd3 PE=1 SV=1	0.485549	0.187153	0.883002	1	1	1	1	906	101.747	5.45	0	1
	Checked	Confidence	Sequence	Modifications	Qvality PEP	Qvality q-value	# Protein Groups	# Proteins	# PSMs	Master Protein Accessions	# Missed Cleavages	Theo. MH+ [Da]	Ions Score Mascot	Confidence Mascot	Percolator q-Value Mascot	Percolator PEP Mascot
	FALSE	Low	TSLSESIR		0.659307	0.242778	1	1	1	Q0EEE2	0	892.473	7.57	Low	0.2265	0.6499
FALSE	Low	Master Protein	Q9R269	Periplakin OS=Mus musculus OX=10090 GN=Ppl PE=1 SV=1	0.485549	0.186086	0.911681	2	2	2	1	1755	203.88	5.54	0	2
	Checked	Confidence	Sequence	Modifications	Qvality PEP	Qvality q-value	# Protein Groups	# Proteins	# PSMs	Master Protein Accessions	# Missed Cleavages	Theo. MH+ [Da]	Ions Score Mascot	Confidence Mascot	Percolator q-Value Mascot	Percolator PEP Mascot
	FALSE	Low	KLAALEK		0.661265	0.242778	1	1	1	Q9R269	1	772.493	9.19	Low	0.2265	0.6515
	FALSE	Low	ELEEEIERR		1	0.695587	1	1	1	Q9R269	1	1202.6	4.85	Low	0.6887	1
FALSE	Low	Master Protein	Q8CI75	DIS3-like exonuclease 2 OS=Mus musculus OX=10090 GN=Dis3l2 PE=1 SV=1	0.485549	0.185752	0.91954	1	2	1	1	870	97.713	5.9	0	1
	Checked	Confidence	Sequence	Modifications	Qvality PEP	Qvality q-value	# Protein Groups	# Proteins	# PSMs	Master Protein Accessions	# Missed Cleavages	Theo. MH+ [Da]	Ions Score Mascot	Confidence Mascot	Percolator q-Value Mascot	Percolator PEP Mascot
	FALSE	Low	TIIRSCTK	1xCarbamidomethyl [C6]	0.661265	0.242778	1	1	2	Q8CI75	1	978.54	6.21	Low	0.3176	0.758
FALSE	Low	Master Protein	P70193	Leucine-rich repeats and immunoglobulin-like domains protein 1 OS=Mus musculus OX=10090 GN=Lrig1 PE=1 SV=2	0.485549	0.184622	0.641613	1	1	1	1	1091	119.081	6.86	0	1
	Checked	Confidence	Sequence	Modifications	Qvality PEP	Qvality q-value	# Protein Groups	# Proteins	# PSMs	Master Protein Accessions	# Missed Cleavages	Theo. MH+ [Da]	Ions Score Mascot	Confidence Mascot	Percolator q-Value Mascot	Percolator PEP Mascot
	FALSE	Low	GLATLPR		0.663221	0.242778	1	1	1	P70193	0	727.446	16.11	Low	0.2265	0.6537
FALSE	Low	Master Protein	Q8C0P7	E3 SUMO-protein ligase ZNF451 OS=Mus musculus OX=10090 GN=Znf451 PE=1 SV=1	0.485549	0.182831	0.852273	1	1	1	1	1056	119.992	6.79	0	1
	Checked	Confidence	Sequence	Modifications	Qvality PEP	Qvality q-value	# Protein Groups	# Proteins	# PSMs	Master Protein Accessions	# Missed Cleavages	Theo. MH+ [Da]	Ions Score Mascot	Confidence Mascot	Percolator q-Value Mascot	Percolator PEP Mascot
	FALSE	Low	NLKQPSSQK		0.665173	0.242778	1	1	1	Q8C0P7	1	1029.57	2.1	Low	0.2265	0.6564
FALSE	Low	Master Protein	O88508	DNA (cytosine-5)-methyltransferase 3A OS=Mus musculus OX=10090 GN=Dnmt3a PE=1 SV=2	0.485549	0.181972	0.991189	1	1	1	1	908	101.607	6.65	0	1
	Checked	Confidence	Sequence	Modifications	Qvality PEP	Qvality q-value	# Protein Groups	# Proteins	# PSMs	Master Protein Accessions	# Missed Cleavages	Theo. MH+ [Da]	Ions Score Mascot	Confidence Mascot	Percolator q-Value Mascot	Percolator PEP Mascot
	FALSE	Low	EGEEQEENR		0.667123	0.242778	1	1	1	O88508	0	1119.45	8.17	Low	0.2265	0.6577
FALSE	Low	Master Protein	Q812A2	SLIT-ROBO Rho GTPase-activating protein 3 OS=Mus musculus OX=10090 GN=Srgap3 PE=1 SV=1	0.485549	0.181972	0.636943	1	1	1	1	1099	124.341	6.67	0	1
	Checked	Confidence	Sequence	Modifications	Qvality PEP	Qvality q-value	# Protein Groups	# Proteins	# PSMs	Master Protein Accessions	# Missed Cleavages	Theo. MH+ [Da]	Ions Score Mascot	Confidence Mascot	Percolator q-Value Mascot	Percolator PEP Mascot
	FALSE	Low	LAGAQLR		0.667123	0.242778	1	1	1	Q812A2	0	728.441	17.53	Low	0.2265	0.6577
FALSE	Low	Master Protein	Q9QUN3	B-cell linker protein OS=Mus musculus OX=10090 GN=Blnk PE=1 SV=1	0.487032	0.179667	1.75055	1	1	1	1	457	50.639	8.25	0	1
	Checked	Confidence	Sequence	Modifications	Qvality PEP	Qvality q-value	# Protein Groups	# Proteins	# PSMs	Master Protein Accessions	# Missed Cleavages	Theo. MH+ [Da]	Ions Score Mascot	Confidence Mascot	Percolator q-Value Mascot	Percolator PEP Mascot
	FALSE	Low	SAEEALHR		0.670042	0.243374	1	1	1	Q9QUN3	0	912.453	9.15	Low	0.2285	0.6612
FALSE	Low	Master Protein	P97490	Adenylate cyclase type 8 OS=Mus musculus OX=10090 GN=Adcy8 PE=1 SV=2	0.491379	0.179142	0.480384	1	1	1	1	1249	140.006	6.93	0	1
	Checked	Confidence	Sequence	Modifications	Qvality PEP	Qvality q-value	# Protein Groups	# Proteins	# PSMs	Master Protein Accessions	# Missed Cleavages	Theo. MH+ [Da]	Ions Score Mascot	Confidence Mascot	Percolator q-Value Mascot	Percolator PEP Mascot
	FALSE	Low	FQDIEK		0.671014	0.247442	1	1	1	P97490	0	779.393	2.28	Low	0.2309	0.662
FALSE	Low	Master Protein	P54279	Mismatch repair endonuclease PMS2 OS=Mus musculus OX=10090 GN=Pms2 PE=2 SV=1	0.498567	0.177636	0.814901	1	1	1	1	859	95.165	7.39	23.9	1
	Checked	Confidence	Sequence	Modifications	Qvality PEP	Qvality q-value	# Protein Groups	# Proteins	# PSMs	Master Protein Accessions	# Missed Cleavages	Theo. MH+ [Da]	Ions Score Mascot	Confidence Mascot	Percolator q-Value Mascot	Percolator PEP Mascot
	FALSE	Low	LLLAVLK		0.672955	0.249988	1	1	1	P54279	0	769.555	23.9	Low	0.2346	0.6643
FALSE	Low	Master Protein	P33174	Chromosome-associated kinesin KIF4 OS=Mus musculus OX=10090 GN=Kif4 PE=1 SV=3	0.502857	0.176461	0.893582	1	1	1	1	1231	139.432	6.68	0	1
	Checked	Confidence	Sequence	Modifications	Qvality PEP	Qvality q-value	# Protein Groups	# Proteins	# PSMs	Master Protein Accessions	# Missed Cleavages	Theo. MH+ [Da]	Ions Score Mascot	Confidence Mascot	Percolator q-Value Mascot	Percolator PEP Mascot
	FALSE	Low	MKEEVKGIPVR	1xOxidation [M1]	0.674892	0.251022	1	1	1	P33174	2	1301.72	0.08	Low	0.2356	0.6661
FALSE	Low	Master Protein	Q9JMB0	G kinase-anchoring protein 1 OS=Mus musculus OX=10090 GN=Gkap1 PE=1 SV=1	0.505682	0.174509	3.82514	1	1	1	1	366	41.737	8.82	0	1
	Checked	Confidence	Sequence	Modifications	Qvality PEP	Qvality q-value	# Protein Groups	# Proteins	# PSMs	Master Protein Accessions	# Missed Cleavages	Theo. MH+ [Da]	Ions Score Mascot	Confidence Mascot	Percolator q-Value Mascot	Percolator PEP Mascot
	FALSE	Low	NGQLLKMLQEGEMK	1xOxidation [M13]	0.677792	0.256074	1	1	1	Q9JMB0	1	1634.82	6.41	Low	0.2389	0.6691
FALSE	Low	Master Protein	Q6KCD5	Nipped-B-like protein OS=Mus musculus OX=10090 GN=Nipbl PE=1 SV=1	0.509749	0.172572	1.85847	3	4	3	1	2798	315.253	7.91	0	3
	Checked	Confidence	Sequence	Modifications	Qvality PEP	Qvality q-value	# Protein Groups	# Proteins	# PSMs	Master Protein Accessions	# Missed Cleavages	Theo. MH+ [Da]	Ions Score Mascot	Confidence Mascot	Percolator q-Value Mascot	Percolator PEP Mascot
	FALSE	Low	RTEGNRSK		0.707298	0.27842	1	1	1	Q6KCD5	2	947.502	5.48	Low	0.2623	0.7012
	FALSE	Low	SDDRGESER		0.949141	0.550125	1	1	2	Q6KCD5	1	1050.44	6.5	Low	0.6839	1
	FALSE	Low	PETPKQK		0.986639	0.608233	1	1	1	Q6KCD5	1	827.462	8.14	Low	0.6037	0.9978
FALSE	Low	Master Protein	Q8VHN7	Adhesion G-protein coupled receptor V1 OS=Mus musculus OX=10090 GN=Adgrv1 PE=1 SV=1	0.509749	0.171276	0.127024	1	1	1	1	6298	687.03	4.75	0	1
	Checked	Confidence	Sequence	Modifications	Qvality PEP	Qvality q-value	# Protein Groups	# Proteins	# PSMs	Master Protein Accessions	# Missed Cleavages	Theo. MH+ [Da]	Ions Score Mascot	Confidence Mascot	Percolator q-Value Mascot	Percolator PEP Mascot
	FALSE	Low	SLSLSLAR		0.681648	0.259114	1	1	1	Q8VHN7	0	846.504	19.09	Low	0.2418	0.6741
FALSE	Low	Master Protein	Q8CIE4	Protein mono-ADP-ribosyltransferase PARP10 OS=Mus musculus OX=10090 GN=Parp10 PE=2 SV=1	0.509749	0.17031	1.04167	1	1	1	1	960	103.615	5.02	0	1
	Checked	Confidence	Sequence	Modifications	Qvality PEP	Qvality q-value	# Protein Groups	# Proteins	# PSMs	Master Protein Accessions	# Missed Cleavages	Theo. MH+ [Da]	Ions Score Mascot	Confidence Mascot	Percolator q-Value Mascot	Percolator PEP Mascot
	FALSE	Low	ERLMQSCQQR	1xOxidation [M4]; 1xCarbamidomethyl [C7]	0.683571	0.259638	1	1	1	Q8CIE4	1	1351.62	5.66	Low	0.2424	0.6756
FALSE	Low	Master Protein	Q8BWW4	La-related protein 4 OS=Mus musculus OX=10090 GN=Larp4 PE=1 SV=2	0.509749	0.169796	1.5299	1	1	1	1	719	79.713	6.39	0	1
	Checked	Confidence	Sequence	Modifications	Qvality PEP	Qvality q-value	# Protein Groups	# Proteins	# PSMs	Master Protein Accessions	# Missed Cleavages	Theo. MH+ [Da]	Ions Score Mascot	Confidence Mascot	Percolator q-Value Mascot	Percolator PEP Mascot
	FALSE	Low	ELRSNAVSPTR		0.684531	0.261636	1	1	1	Q8BWW4	1	1229.66	7.44	Low	0.2443	0.6764
FALSE	Low	Master Protein	Q8K394	Inactive phospholipase C-like protein 2 OS=Mus musculus OX=10090 GN=Plcl2 PE=1 SV=2	0.509749	0.169732	0.797872	1	1	1	1	1128	125.692	6.92	17.73	1
	Checked	Confidence	Sequence	Modifications	Qvality PEP	Qvality q-value	# Protein Groups	# Proteins	# PSMs	Master Protein Accessions	# Missed Cleavages	Theo. MH+ [Da]	Ions Score Mascot	Confidence Mascot	Percolator q-Value Mascot	Percolator PEP Mascot
	FALSE	Low	IISGQNFPK		0.684531	0.261636	1	2	1	Q8K394	0	1003.56	17.73	Low	0.2443	0.6765
FALSE	Low	Master Protein	Q9CX97	WD repeat-containing protein 55 OS=Mus musculus OX=10090 GN=Wdr55 PE=1 SV=2	0.516667	0.168578	2.31959	1	1	1	1	388	42.584	4.89	0	1
	Checked	Confidence	Sequence	Modifications	Qvality PEP	Qvality q-value	# Protein Groups	# Proteins	# PSMs	Master Protein Accessions	# Missed Cleavages	Theo. MH+ [Da]	Ions Score Mascot	Confidence Mascot	Percolator q-Value Mascot	Percolator PEP Mascot
	FALSE	Low	KEGPLMDMR	1xOxidation [M8]	0.68549	0.262629	1	1	1	Q9CX97	1	1092.52	12.46	Low	0.2493	0.6783
FALSE	Low	Master Protein	P48298	Eotaxin OS=Mus musculus OX=10090 GN=Ccl11 PE=2 SV=1	0.518006	0.167491	9.27835	1	1	1	1	97	10.886	10.01	0	1
	Checked	Confidence	Sequence	Modifications	Qvality PEP	Qvality q-value	# Protein Groups	# Proteins	# PSMs	Master Protein Accessions	# Missed Cleavages	Theo. MH+ [Da]	Ions Score Mascot	Confidence Mascot	Percolator q-Value Mascot	Percolator PEP Mascot
	FALSE	Low	ITNNRCTLK	1xCarbamidomethyl [C6]	0.687406	0.265092	1	1	1	P48298	1	1119.59	2.49	Low	0.2503	0.68
FALSE	Low	Master Protein	Q0P5X1	Leucine-rich repeat and IQ domain-containing protein 1 OS=Mus musculus OX=10090 GN=Lrriq1 PE=2 SV=2	0.524862	0.166475	1.49432	2	2	2	1	1673	191.693	5.66	0	2
	Checked	Confidence	Sequence	Modifications	Qvality PEP	Qvality q-value	# Protein Groups	# Proteins	# PSMs	Master Protein Accessions	# Missed Cleavages	Theo. MH+ [Da]	Ions Score Mascot	Confidence Mascot	Percolator q-Value Mascot	Percolator PEP Mascot
	FALSE	Low	INENLSK		0.808644	0.376271	1	1	1	Q0P5X1	0	817.441	12.63	Low	0.3635	0.812
	FALSE	Low	ISEEWGFKDISTAQQMLK	1xOxidation [M16]	0.833885	0.3973	1	1	1	Q0P5X1	1	2127.04	1.29	Low	0.3891	0.8394
FALSE	Low	Master Protein	Q8BVL9	Janus kinase and microtubule-interacting protein 1 OS=Mus musculus OX=10090 GN=Jakmip1 PE=1 SV=2	0.526171	0.165134	1.11821	1	1	1	1	626	73.094	6.09	0	1
	Checked	Confidence	Sequence	Modifications	Qvality PEP	Qvality q-value	# Protein Groups	# Proteins	# PSMs	Master Protein Accessions	# Missed Cleavages	Theo. MH+ [Da]	Ions Score Mascot	Confidence Mascot	Percolator q-Value Mascot	Percolator PEP Mascot
	FALSE	Low	ETEVQLK		0.691227	0.271956	1	1	1	Q8BVL9	0	846.457	0.4	Low	0.2552	0.6837
FALSE	Low	Master Protein	Q60967	Bifunctional 3'-phosphoadenosine 5'-phosphosulfate synthase 1 OS=Mus musculus OX=10090 GN=Papss1 PE=1 SV=1	0.526882	0.163613	1.44231	1	1	1	1	624	70.749	6.77	0	1
	Checked	Confidence	Sequence	Modifications	Qvality PEP	Qvality q-value	# Protein Groups	# Proteins	# PSMs	Master Protein Accessions	# Missed Cleavages	Theo. MH+ [Da]	Ions Score Mascot	Confidence Mascot	Percolator q-Value Mascot	Percolator PEP Mascot
	FALSE	Low	PEAPELVLK		0.693132	0.27283	1	1	1	Q60967	0	995.577	3.98	Low	0.2571	0.6861
FALSE	Low	Master Protein	Q3UC65	Arginine/serine-rich protein 1 OS=Mus musculus OX=10090 GN=Rsrp1 PE=1 SV=1	0.526882	0.163106	3.3557	1	1	1	1	298	34.519	11.77	0	1
	Checked	Confidence	Sequence	Modifications	Qvality PEP	Qvality q-value	# Protein Groups	# Proteins	# PSMs	Master Protein Accessions	# Missed Cleavages	Theo. MH+ [Da]	Ions Score Mascot	Confidence Mascot	Percolator q-Value Mascot	Percolator PEP Mascot
	FALSE	Low	NTSEKSSTQR		0.694083	0.27283	1	1	1	Q3UC65	1	1137.55	10.35	Low	0.2571	0.6869
FALSE	Low	Master Protein	Q05920	Pyruvate carboxylase, mitochondrial OS=Mus musculus OX=10090 GN=Pc PE=1 SV=1	0.526882	0.162785	1.44312	2	2	2	1	1178	129.602	6.71	0	2
	Checked	Confidence	Sequence	Modifications	Qvality PEP	Qvality q-value	# Protein Groups	# Proteins	# PSMs	Master Protein Accessions	# Missed Cleavages	Theo. MH+ [Da]	Ions Score Mascot	Confidence Mascot	Percolator q-Value Mascot	Percolator PEP Mascot
	FALSE	Low	FIEKPR		0.74745	0.318327	1	1	1	Q05920	1	789.462	11.23	Low	0.3008	0.7454
	FALSE	Low	QKADEAYLIGR		0.911311	0.51144	1	1	1	Q05920	1	1263.67	2.5	Low	0.5078	0.9222
FALSE	Low	Master Protein	Q60680	Inhibitor of nuclear factor kappa-B kinase subunit alpha OS=Mus musculus OX=10090 GN=Chuk PE=1 SV=1	0.526882	0.162159	1.61074	1	1	1	1	745	84.674	6.77	0	1
	Checked	Confidence	Sequence	Modifications	Qvality PEP	Qvality q-value	# Protein Groups	# Proteins	# PSMs	Master Protein Accessions	# Missed Cleavages	Theo. MH+ [Da]	Ions Score Mascot	Confidence Mascot	Percolator q-Value Mascot	Percolator PEP Mascot
	FALSE	Low	GCDSYMVYLFDK	1xOxidation [M6]; 1xCarbamidomethyl [C2]	0.695033	0.27283	1	1	1	Q60680	0	1513.63	0.34	Low	0.2573	0.6884
FALSE	Low	Master Protein	Q8K339	DNA/RNA-binding protein KIN17 OS=Mus musculus OX=10090 GN=Kin PE=1 SV=1	0.526882	0.162033	3.58056	1	1	1	1	391	44.694	9.04	0	1
	Checked	Confidence	Sequence	Modifications	Qvality PEP	Qvality q-value	# Protein Groups	# Proteins	# PSMs	Master Protein Accessions	# Missed Cleavages	Theo. MH+ [Da]	Ions Score Mascot	Confidence Mascot	Percolator q-Value Mascot	Percolator PEP Mascot
	FALSE	Low	KSALDEIMELEEEK	1xOxidation [M8]	0.695033	0.27283	1	1	1	Q8K339	1	1679.8	8.95	Low	0.2573	0.6886
FALSE	Low	Master Protein	Q6KAS7	Zinc finger protein 521 OS=Mus musculus OX=10090 GN=Znf521 PE=1 SV=2	0.526882	0.161403	1.06789	1	1	1	1	1311	147.569	7.01	0	1
	Checked	Confidence	Sequence	Modifications	Qvality PEP	Qvality q-value	# Protein Groups	# Proteins	# PSMs	Master Protein Accessions	# Missed Cleavages	Theo. MH+ [Da]	Ions Score Mascot	Confidence Mascot	Percolator q-Value Mascot	Percolator PEP Mascot
	FALSE	Low	LQQHIFSAHGQEDK		0.695982	0.27283	1	1	1	Q6KAS7	0	1637.8	0.74	Low	0.2573	0.6896
FALSE	Low	Master Protein	Q91Y20	Protocadherin alpha-10 OS=Mus musculus OX=10090 GN=Pcdha10 PE=2 SV=1	0.526882	0.16134	0.845666	1	1	1	1	946	101.994	5.19	0	1
	Checked	Confidence	Sequence	Modifications	Qvality PEP	Qvality q-value	# Protein Groups	# Proteins	# PSMs	Master Protein Accessions	# Missed Cleavages	Theo. MH+ [Da]	Ions Score Mascot	Confidence Mascot	Percolator q-Value Mascot	Percolator PEP Mascot
	FALSE	Low	IQAEAVDK		0.695982	0.27283	1	1	1	Q91Y20	0	873.468	8.16	Low	0.2573	0.6897
FALSE	Low	Master Protein	Q80U19	Disheveled-associated activator of morphogenesis 2 OS=Mus musculus OX=10090 GN=Daam2 PE=1 SV=4	0.526882	0.161025	0.627803	1	1	1	1	1115	128.289	6.92	0	1
	Checked	Confidence	Sequence	Modifications	Qvality PEP	Qvality q-value	# Protein Groups	# Proteins	# PSMs	Master Protein Accessions	# Missed Cleavages	Theo. MH+ [Da]	Ions Score Mascot	Confidence Mascot	Percolator q-Value Mascot	Percolator PEP Mascot
	FALSE	Low	LAEAKPK		0.696931	0.27283	1	1	1	Q80U19	1	756.461	16.33	Low	0.2573	0.6902
FALSE	Low	Master Protein	O35719	DNA repair protein RAD51 homolog 2 OS=Mus musculus OX=10090 GN=Rad51b PE=2 SV=2	0.533333	0.159706	2	1	1	1	1	350	38.128	7.39	0	1
	Checked	Confidence	Sequence	Modifications	Qvality PEP	Qvality q-value	# Protein Groups	# Proteins	# PSMs	Master Protein Accessions	# Missed Cleavages	Theo. MH+ [Da]	Ions Score Mascot	Confidence Mascot	Percolator q-Value Mascot	Percolator PEP Mascot
	FALSE	Low	VTGLSYR		0.698825	0.275671	1	1	1	O35719	0	795.436	5.33	Low	0.2591	0.6923
FALSE	Low	Master Protein	Q3TLH4	Protein PRRC2C OS=Mus musculus OX=10090 GN=Prrc2c PE=1 SV=3	0.533333	0.15839	0.386507	1	1	1	1	2846	310.703	9.1	0	1
	Checked	Confidence	Sequence	Modifications	Qvality PEP	Qvality q-value	# Protein Groups	# Proteins	# PSMs	Master Protein Accessions	# Missed Cleavages	Theo. MH+ [Da]	Ions Score Mascot	Confidence Mascot	Percolator q-Value Mascot	Percolator PEP Mascot
	FALSE	Low	HEQFMPIPADK		0.700714	0.275671	1	1	1	Q3TLH4	0	1312.64	8.96	Low	0.2591	0.6944
FALSE	Low	Master Protein	Q8C9J3	Sperm flagellar protein 2 OS=Mus musculus OX=10090 GN=Spef2 PE=1 SV=3	0.533333	0.158328	0.348028	1	1	1	1	1724	197.85	5.86	0	1
	Checked	Confidence	Sequence	Modifications	Qvality PEP	Qvality q-value	# Protein Groups	# Proteins	# PSMs	Master Protein Accessions	# Missed Cleavages	Theo. MH+ [Da]	Ions Score Mascot	Confidence Mascot	Percolator q-Value Mascot	Percolator PEP Mascot
	FALSE	Low	LTEEEK		0.700714	0.275671	1	1	1	Q8C9J3	0	748.372	9.3	Low	0.2591	0.6945
FALSE	Low	Master Protein	Q08122	Transducin-like enhancer protein 3 OS=Mus musculus OX=10090 GN=Tle3 PE=1 SV=3	0.535809	0.157141	1.94301	1	1	1	1	772	83.394	7.2	0	1
	Checked	Confidence	Sequence	Modifications	Qvality PEP	Qvality q-value	# Protein Groups	# Proteins	# PSMs	Master Protein Accessions	# Missed Cleavages	Theo. MH+ [Da]	Ions Score Mascot	Confidence Mascot	Percolator q-Value Mascot	Percolator PEP Mascot
	FALSE	Low	ESSTNNSVSPSESLR		0.7026	0.277053	1	1	1	Q08122	0	1593.74	1.46	Low	0.261	0.6964
FALSE	Low	Master Protein	Q52KR3	Protein prune homolog 2 OS=Mus musculus OX=10090 GN=Prune2 PE=1 SV=2	0.538259	0.154406	0.324254	1	1	1	1	3084	339.306	4.46	0	1
	Checked	Confidence	Sequence	Modifications	Qvality PEP	Qvality q-value	# Protein Groups	# Proteins	# PSMs	Master Protein Accessions	# Missed Cleavages	Theo. MH+ [Da]	Ions Score Mascot	Confidence Mascot	Percolator q-Value Mascot	Percolator PEP Mascot
	FALSE	Low	RSVRLDEELR		0.70636	0.27842	1	1	1	Q52KR3	2	1272.7	9.63	Low	0.2623	0.7008
FALSE	Low	Master Protein	Q8K2Q7	BRO1 domain-containing protein BROX OS=Mus musculus OX=10090 GN=Brox PE=1 SV=1	0.543307	0.152736	2.18978	1	1	1	1	411	46.172	7.69	0	1
	Checked	Confidence	Sequence	Modifications	Qvality PEP	Qvality q-value	# Protein Groups	# Proteins	# PSMs	Master Protein Accessions	# Missed Cleavages	Theo. MH+ [Da]	Ions Score Mascot	Confidence Mascot	Percolator q-Value Mascot	Percolator PEP Mascot
	FALSE	Low	LLTPAEKGR		0.70917	0.280763	1	1	1	Q8K2Q7	1	984.584	10.23	Low	0.265	0.7035
FALSE	Low	Master Protein	Q8BMF4	Dihydrolipoyllysine-residue acetyltransferase component of pyruvate dehydrogenase complex, mitochondrial OS=Mus musculus OX=10090 GN=Dlat PE=1 SV=2	0.543307	0.151934	1.24611	1	1	1	1	642	67.899	8.57	0	1
	Checked	Confidence	Sequence	Modifications	Qvality PEP	Qvality q-value	# Protein Groups	# Proteins	# PSMs	Master Protein Accessions	# Missed Cleavages	Theo. MH+ [Da]	Ions Score Mascot	Confidence Mascot	Percolator q-Value Mascot	Percolator PEP Mascot
	FALSE	Low	PTEVTSLK		0.710104	0.281683	1	1	1	Q8BMF4	0	874.488	9.72	Low	0.265	0.7048
FALSE	Low	Master Protein	Q8BPM2	Mitogen-activated protein kinase kinase kinase kinase 5 OS=Mus musculus OX=10090 GN=Map4k5 PE=1 SV=2	0.554974	0.150089	0.826446	1	1	1	1	847	94.985	7.83	0	1
	Checked	Confidence	Sequence	Modifications	Qvality PEP	Qvality q-value	# Protein Groups	# Proteins	# PSMs	Master Protein Accessions	# Missed Cleavages	Theo. MH+ [Da]	Ions Score Mascot	Confidence Mascot	Percolator q-Value Mascot	Percolator PEP Mascot
	FALSE	Low	PAADILR		0.712901	0.284922	1	1	1	Q8BPM2	0	755.441	13.56	Low	0.2693	0.7078
FALSE	Low	Master Protein	Q7SIG6	Arf-GAP with SH3 domain, ANK repeat and PH domain-containing protein 2 OS=Mus musculus OX=10090 GN=Asap2 PE=1 SV=3	0.558747	0.148558	0.835073	1	1	1	1	958	106.738	6.65	29.72	1
	Checked	Confidence	Sequence	Modifications	Qvality PEP	Qvality q-value	# Protein Groups	# Proteins	# PSMs	Master Protein Accessions	# Missed Cleavages	Theo. MH+ [Da]	Ions Score Mascot	Confidence Mascot	Percolator q-Value Mascot	Percolator PEP Mascot
	FALSE	Low	EIISEVQR		0.715689	0.289545	1	1	1	Q7SIG6	0	973.531	29.72	Low	0.2728	0.7103
FALSE	Low	Master Protein	Q562E2	BTB/POZ domain-containing protein KCTD19 OS=Mus musculus OX=10090 GN=Kctd19 PE=1 SV=2	0.559896	0.148008	1.18662	1	1	1	1	927	104.753	6.62	0	1
	Checked	Confidence	Sequence	Modifications	Qvality PEP	Qvality q-value	# Protein Groups	# Proteins	# PSMs	Master Protein Accessions	# Missed Cleavages	Theo. MH+ [Da]	Ions Score Mascot	Confidence Mascot	Percolator q-Value Mascot	Percolator PEP Mascot
	FALSE	Low	AITLKDWGKQR		0.715689	0.289545	1	1	1	Q562E2	2	1315.75	3.44	Low	0.2737	0.7112
FALSE	Low	Master Protein	Q7TN84	Synaptotagmin-14 OS=Mus musculus OX=10090 GN=Syt14 PE=2 SV=1	0.561856	0.14691	1.26126	1	1	1	1	555	62.004	6.74	0	1
	Checked	Confidence	Sequence	Modifications	Qvality PEP	Qvality q-value	# Protein Groups	# Proteins	# PSMs	Master Protein Accessions	# Missed Cleavages	Theo. MH+ [Da]	Ions Score Mascot	Confidence Mascot	Percolator q-Value Mascot	Percolator PEP Mascot
	FALSE	Low	LSAEVIK		0.717541	0.291334	1	1	1	Q7TN84	0	759.461	4.72	Low	0.2754	0.713
FALSE	Low	Master Protein	G3UZ78	Androglobin OS=Mus musculus OX=10090 GN=Adgb PE=1 SV=1	0.561856	0.146728	0.54315	1	1	1	1	1657	188.438	8.13	0	1
	Checked	Confidence	Sequence	Modifications	Qvality PEP	Qvality q-value	# Protein Groups	# Proteins	# PSMs	Master Protein Accessions	# Missed Cleavages	Theo. MH+ [Da]	Ions Score Mascot	Confidence Mascot	Percolator q-Value Mascot	Percolator PEP Mascot
	FALSE	Low	INSAHGSDK		0.718466	0.291586	1	1	1	G3UZ78	0	928.448	2.02	Low	0.2754	0.7133
FALSE	Low	Master Protein	Q6RI63	Constitutive coactivator of peroxisome proliferator-activated receptor gamma OS=Mus musculus OX=10090 GN=Fam120b PE=1 SV=1	0.561856	0.146241	1.52672	1	1	1	1	786	89.255	6.52	0	1
	Checked	Confidence	Sequence	Modifications	Qvality PEP	Qvality q-value	# Protein Groups	# Proteins	# PSMs	Master Protein Accessions	# Missed Cleavages	Theo. MH+ [Da]	Ions Score Mascot	Confidence Mascot	Percolator q-Value Mascot	Percolator PEP Mascot
	FALSE	Low	KIEEMLPLGPNK	1xOxidation [M5]	0.718466	0.291586	1	1	1	Q6RI63	1	1384.75	5.47	Low	0.2754	0.7141
FALSE	Low	Master Protein	Q5BJ29	F-box/LRR-repeat protein 7 OS=Mus musculus OX=10090 GN=Fbxl7 PE=1 SV=1	0.570694	0.145876	1.42566	1	1	1	1	491	54.611	8.28	0	1
	Checked	Confidence	Sequence	Modifications	Qvality PEP	Qvality q-value	# Protein Groups	# Proteins	# PSMs	Master Protein Accessions	# Missed Cleavages	Theo. MH+ [Da]	Ions Score Mascot	Confidence Mascot	Percolator q-Value Mascot	Percolator PEP Mascot
	FALSE	Low	LTDEGLR		0.71939	0.291586	1	1	1	Q5BJ29	0	803.426	10.02	Low	0.2784	0.7147
FALSE	Low	Master Protein	Q9DAP7	Histone chaperone ASF1B OS=Mus musculus OX=10090 GN=Asf1b PE=1 SV=1	0.572519	0.145026	3.9604	1	1	1	1	202	22.45	4.44	0	1
	Checked	Confidence	Sequence	Modifications	Qvality PEP	Qvality q-value	# Protein Groups	# Proteins	# PSMs	Master Protein Accessions	# Missed Cleavages	Theo. MH+ [Da]	Ions Score Mascot	Confidence Mascot	Percolator q-Value Mascot	Percolator PEP Mascot
	FALSE	Low	PDFSQLQR		0.720312	0.29524	1	1	1	Q9DAP7	0	990.5	7.84	Low	0.2805	0.7161
FALSE	Low	Master Protein	Q5RJI2	Choline transporter-like protein 5 OS=Mus musculus OX=10090 GN=Slc44a5 PE=2 SV=1	0.572519	0.144299	1.26761	1	1	1	1	710	81.375	8.51	0	1
	Checked	Confidence	Sequence	Modifications	Qvality PEP	Qvality q-value	# Protein Groups	# Proteins	# PSMs	Master Protein Accessions	# Missed Cleavages	Theo. MH+ [Da]	Ions Score Mascot	Confidence Mascot	Percolator q-Value Mascot	Percolator PEP Mascot
	FALSE	Low	PPSSQGDPR		0.722154	0.296984	1	1	1	Q5RJI2	0	940.448	5.95	Low	0.2809	0.7173
FALSE	Low	Master Protein	O70445	BRCA1-associated RING domain protein 1 OS=Mus musculus OX=10090 GN=Bard1 PE=2 SV=1	0.572519	0.143997	1.04575	1	1	1	1	765	84.201	8.37	0	1
	Checked	Confidence	Sequence	Modifications	Qvality PEP	Qvality q-value	# Protein Groups	# Proteins	# PSMs	Master Protein Accessions	# Missed Cleavages	Theo. MH+ [Da]	Ions Score Mascot	Confidence Mascot	Percolator q-Value Mascot	Percolator PEP Mascot
	FALSE	Low	INREENLR		0.722154	0.296984	1	1	1	O70445	1	1043.56	9.73	Low	0.2809	0.7178
FALSE	Low	Master Protein	Q9JM52	Misshapen-like kinase 1 OS=Mus musculus OX=10090 GN=Mink1 PE=1 SV=3	0.572519	0.143513	0.840979	1	1	1	1	1308	147.203	7.44	0	1
	Checked	Confidence	Sequence	Modifications	Qvality PEP	Qvality q-value	# Protein Groups	# Proteins	# PSMs	Master Protein Accessions	# Missed Cleavages	Theo. MH+ [Da]	Ions Score Mascot	Confidence Mascot	Percolator q-Value Mascot	Percolator PEP Mascot
	FALSE	Low	REFLRLQQENK		0.723074	0.29734	1	1	1	Q9JM52	2	1460.8	1.32	Low	0.2818	0.7186
FALSE	Low	Master Protein	Q6PAV2	Probable E3 ubiquitin-protein ligase HERC4 OS=Mus musculus OX=10090 GN=Herc4 PE=1 SV=2	0.576142	0.142607	1.2299	1	1	1	1	1057	118.336	6.29	0	1
	Checked	Confidence	Sequence	Modifications	Qvality PEP	Qvality q-value	# Protein Groups	# Proteins	# PSMs	Master Protein Accessions	# Missed Cleavages	Theo. MH+ [Da]	Ions Score Mascot	Confidence Mascot	Percolator q-Value Mascot	Percolator PEP Mascot
	FALSE	Low	RENIVGDAMEVLR		0.723992	0.29734	1	1	1	Q6PAV2	1	1501.78	3.11	Low	0.2851	0.7201
FALSE	Low	Master Protein	Q80X85	28S ribosomal protein S7, mitochondrial OS=Mus musculus OX=10090 GN=Mrps7 PE=1 SV=1	0.578283	0.141403	2.89256	1	1	1	1	242	28.045	9.94	0	1
	Checked	Confidence	Sequence	Modifications	Qvality PEP	Qvality q-value	# Protein Groups	# Proteins	# PSMs	Master Protein Accessions	# Missed Cleavages	Theo. MH+ [Da]	Ions Score Mascot	Confidence Mascot	Percolator q-Value Mascot	Percolator PEP Mascot
	FALSE	Low	MAAPALR	1xOxidation [M1]; 1xAcetyl [N-Term]	0.725824	0.300438	1	1	1	Q80X85	0	787.413	10.91	Low	0.2868	0.7221
FALSE	Low	Master Protein	Q641K5	NUAK family SNF1-like kinase 1 OS=Mus musculus OX=10090 GN=Nuak1 PE=1 SV=1	0.581864	0.139004	2.43161	2	2	2	1	658	73.616	8.68	0	2
	Checked	Confidence	Sequence	Modifications	Qvality PEP	Qvality q-value	# Protein Groups	# Proteins	# PSMs	Master Protein Accessions	# Missed Cleavages	Theo. MH+ [Da]	Ions Score Mascot	Confidence Mascot	Percolator q-Value Mascot	Percolator PEP Mascot
	FALSE	Low	WMLMVNPDR		0.729476	0.305402	1	1	1	Q641K5	0	1161.55	0.27	Low	0.2889	0.7261
	FALSE	Low	LSERETR		1	0.623608	1	1	1	Q641K5	1	890.469	9.62	Low	0.6196	1
FALSE	Low	Master Protein	P59997	Lysine-specific demethylase 2A OS=Mus musculus OX=10090 GN=Kdm2a PE=1 SV=2	0.590452	0.13779	2.49785	3	3	3	1	1161	132.594	7.44	0	3
	Checked	Confidence	Sequence	Modifications	Qvality PEP	Qvality q-value	# Protein Groups	# Proteins	# PSMs	Master Protein Accessions	# Missed Cleavages	Theo. MH+ [Da]	Ions Score Mascot	Confidence Mascot	Percolator q-Value Mascot	Percolator PEP Mascot
	FALSE	Low	KELCECMRVCK	1xOxidation [M7]; 3xCarbamidomethyl [C4; C6; C10]	0.770914	0.349716	1	1	1	P59997	2	1528.67	3.51	Low	0.3351	0.771
	FALSE	Low	IYSIEDR		0.932978	0.533568	1	1	1	P59997	0	895.452	4.96	Low	0.5281	0.9444
	FALSE	Low	GIEMTMAQWTR		1	0.639993	1	1	1	P59997	0	1323.62	9.17	Low	0.6348	1
FALSE	Low	Master Protein	Q9JJC6	RILP-like protein 1 OS=Mus musculus OX=10090 GN=Rilpl1 PE=1 SV=1	0.595588	0.1346	2.21675	1	1	1	1	406	47.294	5.16	0	1
	Checked	Confidence	Sequence	Modifications	Qvality PEP	Qvality q-value	# Protein Groups	# Proteins	# PSMs	Master Protein Accessions	# Missed Cleavages	Theo. MH+ [Da]	Ions Score Mascot	Confidence Mascot	Percolator q-Value Mascot	Percolator PEP Mascot
	FALSE	Low	VTVVEAQGK		0.736724	0.31285	1	1	1	Q9JJC6	0	930.525	11.54	Low	0.295	0.7335
FALSE	Low	Master Protein	Q8K2G4	Bardet-Biedl syndrome 7 protein homolog OS=Mus musculus OX=10090 GN=Bbs7 PE=1 SV=1	0.595588	0.134541	0.979021	1	1	1	1	715	80.269	5.81	0	1
	Checked	Confidence	Sequence	Modifications	Qvality PEP	Qvality q-value	# Protein Groups	# Proteins	# PSMs	Master Protein Accessions	# Missed Cleavages	Theo. MH+ [Da]	Ions Score Mascot	Confidence Mascot	Percolator q-Value Mascot	Percolator PEP Mascot
	FALSE	Low	MDLTLSR	1xOxidation [M1]	0.736724	0.31285	1	1	1	Q8K2G4	0	851.429	7.49	Low	0.295	0.7336
FALSE	Low	Master Protein	Q925I1	ATPase family AAA domain-containing protein 3 OS=Mus musculus OX=10090 GN=Atad3 PE=1 SV=1	0.595588	0.133063	1.69205	1	2	1	1	591	66.701	9.29	0	1
	Checked	Confidence	Sequence	Modifications	Qvality PEP	Qvality q-value	# Protein Groups	# Proteins	# PSMs	Master Protein Accessions	# Missed Cleavages	Theo. MH+ [Da]	Ions Score Mascot	Confidence Mascot	Percolator q-Value Mascot	Percolator PEP Mascot
	FALSE	Low	EYEAAVEQLK		0.738524	0.31285	1	1	2	Q925I1	0	1179.59	5.79	Low	0.4595	0.8938
FALSE	Low	Master Protein	Q9D2L6	Adhesion G protein-coupled receptor F4 OS=Mus musculus OX=10090 GN=Adgrf4 PE=2 SV=2	0.595588	0.132012	2.29226	2	2	2	1	698	77.281	8.88	0	2
	Checked	Confidence	Sequence	Modifications	Qvality PEP	Qvality q-value	# Protein Groups	# Proteins	# PSMs	Master Protein Accessions	# Missed Cleavages	Theo. MH+ [Da]	Ions Score Mascot	Confidence Mascot	Percolator q-Value Mascot	Percolator PEP Mascot
	FALSE	Low	KLQIQGK		0.786848	0.367609	1	1	1	Q9D2L6	1	814.515	14.09	Low	0.3518	0.788
	FALSE	Low	HEFRPRQGK		0.925031	0.529041	1	1	1	Q9D2L6	2	1154.62	1.11	Low	0.5262	0.9364
FALSE	Low	Master Protein	Q6ZWR6	Nesprin-1 OS=Mus musculus OX=10090 GN=Syne1 PE=1 SV=2	0.595588	0.131945	0.295488	3	3	3	1	8799	1009.29	5.59	0	3
	Checked	Confidence	Sequence	Modifications	Qvality PEP	Qvality q-value	# Protein Groups	# Proteins	# PSMs	Master Protein Accessions	# Missed Cleavages	Theo. MH+ [Da]	Ions Score Mascot	Confidence Mascot	Percolator q-Value Mascot	Percolator PEP Mascot
	FALSE	Low	EILDSR		0.759734	0.334582	1	4	3	Q6ZWR6	0	732.389	17.84	Low	0.3176	0.7584
	FALSE	Low	VDTAALR		0.965724	0.586739	1	1	1	Q6ZWR6	0	745.42	3.06	Low	0.5825	0.9773
	FALSE	Low	YLIDISSENEAQK		0.984549	0.608233	1	1	1	Q6ZWR6	0	1509.74	2.6	Low	0.6037	0.9957
FALSE	Low	Master Protein	Q9D6G5	Transmembrane protein 138 OS=Mus musculus OX=10090 GN=Tmem138 PE=2 SV=1	0.595588	0.131944	3.7037	1	1	1	1	162	19.137	9.99	0	1
	Checked	Confidence	Sequence	Modifications	Qvality PEP	Qvality q-value	# Protein Groups	# Proteins	# PSMs	Master Protein Accessions	# Missed Cleavages	Theo. MH+ [Da]	Ions Score Mascot	Confidence Mascot	Percolator q-Value Mascot	Percolator PEP Mascot
	FALSE	Low	EFMQVR		0.740319	0.316427	1	1	1	Q9D6G5	0	809.397	0.82	Low	0.2987	0.738
FALSE	Low	Master Protein	P98203	Armadillo repeat protein deleted in velo-cardio-facial syndrome homolog OS=Mus musculus OX=10090 GN=Arvcf PE=1 SV=2	0.595588	0.131767	0.935551	1	1	1	1	962	105.002	6.64	0	1
	Checked	Confidence	Sequence	Modifications	Qvality PEP	Qvality q-value	# Protein Groups	# Proteins	# PSMs	Master Protein Accessions	# Missed Cleavages	Theo. MH+ [Da]	Ions Score Mascot	Confidence Mascot	Percolator q-Value Mascot	Percolator PEP Mascot
	FALSE	Low	DAEWTTVFK		0.741214	0.316427	1	1	1	P98203	0	1096.53	5.3	Low	0.2987	0.7383
FALSE	Low	Master Protein	Q9JJ59	ATP-binding cassette sub-family B member 9 OS=Mus musculus OX=10090 GN=Abcb9 PE=2 SV=1	0.595588	0.131003	0.918635	1	1	1	1	762	83.91	7.62	0	1
	Checked	Confidence	Sequence	Modifications	Qvality PEP	Qvality q-value	# Protein Groups	# Proteins	# PSMs	Master Protein Accessions	# Missed Cleavages	Theo. MH+ [Da]	Ions Score Mascot	Confidence Mascot	Percolator q-Value Mascot	Percolator PEP Mascot
	FALSE	Low	NSALGPR		0.742109	0.316427	1	1	1	Q9JJ59	0	714.389	13.03	Low	0.2998	0.7396
FALSE	Low	Master Protein	P59764	Dedicator of cytokinesis protein 4 OS=Mus musculus OX=10090 GN=Dock4 PE=1 SV=1	0.595588	0.130752	0.303337	1	2	1	1	1978	226.406	7.65	0	1
	Checked	Confidence	Sequence	Modifications	Qvality PEP	Qvality q-value	# Protein Groups	# Proteins	# PSMs	Master Protein Accessions	# Missed Cleavages	Theo. MH+ [Da]	Ions Score Mascot	Confidence Mascot	Percolator q-Value Mascot	Percolator PEP Mascot
	FALSE	Low	PEMFPK	1xOxidation [M3]	0.807855	0.376271	1	1	1	P59764	0	764.365	8.61	Low	0.3635	0.8109
	FALSE	Low	PEMFPK		0.902336	0.485419	1	1	1	P59764	0	748.37	12.73	Low	0.481	0.9126
FALSE	Low	Master Protein	P57785	Left-right determination factor 2 OS=Mus musculus OX=10090 GN=Lefty2 PE=2 SV=2	0.596577	0.130182	2.17391	1	1	1	1	368	41.149	6.92	0	1
	Checked	Confidence	Sequence	Modifications	Qvality PEP	Qvality q-value	# Protein Groups	# Proteins	# PSMs	Master Protein Accessions	# Missed Cleavages	Theo. MH+ [Da]	Ions Score Mascot	Confidence Mascot	Percolator q-Value Mascot	Percolator PEP Mascot
	FALSE	Low	VREDGSNR		0.743002	0.316427	1	1	1	P57785	1	932.454	6.39	Low	0.2998	0.741
FALSE	Low	Master Protein	Q3UEB3	Poly(U)-binding-splicing factor PUF60 OS=Mus musculus OX=10090 GN=Puf60 PE=1 SV=2	0.601942	0.128602	1.95035	1	1	1	1	564	60.211	5.29	0	1
	Checked	Confidence	Sequence	Modifications	Qvality PEP	Qvality q-value	# Protein Groups	# Proteins	# PSMs	Master Protein Accessions	# Missed Cleavages	Theo. MH+ [Da]	Ions Score Mascot	Confidence Mascot	Percolator q-Value Mascot	Percolator PEP Mascot
	FALSE	Low	KVVAEVYDQER		0.745674	0.318327	1	1	1	Q3UEB3	1	1335.69	0.17	Low	0.3008	0.7437
FALSE	Low	Master Protein	Q6NV66	Zinc finger protein 646 OS=Mus musculus OX=10090 GN=Zfp646 PE=1 SV=1	0.601942	0.12796	0.447427	1	1	1	1	1788	196.68	6.8	0	1
	Checked	Confidence	Sequence	Modifications	Qvality PEP	Qvality q-value	# Protein Groups	# Proteins	# PSMs	Master Protein Accessions	# Missed Cleavages	Theo. MH+ [Da]	Ions Score Mascot	Confidence Mascot	Percolator q-Value Mascot	Percolator PEP Mascot
	FALSE	Low	VDGSQGDR		0.746563	0.318327	1	1	1	Q6NV66	0	833.375	2.67	Low	0.3008	0.7448
FALSE	Low	Master Protein	Q9QYI6	DnaJ homolog subfamily B member 9 OS=Mus musculus OX=10090 GN=Dnajb9 PE=1 SV=2	0.601942	0.127845	7.20721	1	2	1	1	222	25.6	8.28	0	1
	Checked	Confidence	Sequence	Modifications	Qvality PEP	Qvality q-value	# Protein Groups	# Proteins	# PSMs	Master Protein Accessions	# Missed Cleavages	Theo. MH+ [Da]	Ions Score Mascot	Confidence Mascot	Percolator q-Value Mascot	Percolator PEP Mascot
	FALSE	Low	EIAEAYETLSDANSRK		0.757123	0.333601	1	1	2	Q9QYI6	1	1796.87	0.62	Low	0.6013	0.9861
FALSE	Low	Master Protein	Q2TV84	Transient receptor potential cation channel subfamily M member 1 OS=Mus musculus OX=10090 GN=Trpm1 PE=2 SV=2	0.603865	0.126505	0.431566	1	1	1	1	1622	183.41	7.87	0	1
	Checked	Confidence	Sequence	Modifications	Qvality PEP	Qvality q-value	# Protein Groups	# Proteins	# PSMs	Master Protein Accessions	# Missed Cleavages	Theo. MH+ [Da]	Ions Score Mascot	Confidence Mascot	Percolator q-Value Mascot	Percolator PEP Mascot
	FALSE	Low	LEEINER		0.74922	0.321802	1	2	2	Q2TV84	0	902.458	21.56	Low	0.3036	0.7473
FALSE	Low	Master Protein	Q8BGZ4	Cell division cycle protein 23 homolog OS=Mus musculus OX=10090 GN=Cdc23 PE=1 SV=2	0.604819	0.126215	1.34003	1	2	1	1	597	68.518	7.18	0	1
	Checked	Confidence	Sequence	Modifications	Qvality PEP	Qvality q-value	# Protein Groups	# Proteins	# PSMs	Master Protein Accessions	# Missed Cleavages	Theo. MH+ [Da]	Ions Score Mascot	Confidence Mascot	Percolator q-Value Mascot	Percolator PEP Mascot
	FALSE	Low	LNQLVEAK		0.750103	0.3226	1	1	2	Q8BGZ4	0	914.531	6.62	Low	0.4256	0.8668
FALSE	Low	Master Protein	Q60751	Insulin-like growth factor 1 receptor OS=Mus musculus OX=10090 GN=Igf1r PE=1 SV=3	0.618605	0.124476	1.38383	1	2	1	1	1373	155.688	5.74	0	1
	Checked	Confidence	Sequence	Modifications	Qvality PEP	Qvality q-value	# Protein Groups	# Proteins	# PSMs	Master Protein Accessions	# Missed Cleavages	Theo. MH+ [Da]	Ions Score Mascot	Confidence Mascot	Percolator q-Value Mascot	Percolator PEP Mascot
	FALSE	Low	MIQMAGEIADGMAYLNANK	1xOxidation [M1]	0.797468	0.372056	1	1	2	Q60751	0	2056.95	4.27	Low	0.3572	0.8
FALSE	Low	Master Protein	P45700	Mannosyl-oligosaccharide 1,2-alpha-mannosidase IA OS=Mus musculus OX=10090 GN=Man1a1 PE=1 SV=1	0.618605	0.123147	1.22137	1	1	1	1	655	73.23	6.81	0	1
	Checked	Confidence	Sequence	Modifications	Qvality PEP	Qvality q-value	# Protein Groups	# Proteins	# PSMs	Master Protein Accessions	# Missed Cleavages	Theo. MH+ [Da]	Ions Score Mascot	Confidence Mascot	Percolator q-Value Mascot	Percolator PEP Mascot
	FALSE	Low	KEIDGKEK		0.7545	0.333488	1	1	1	P45700	2	946.52	4.99	Low	0.3176	0.7531
FALSE	Low	Master Protein	Q8C196	Carbamoyl-phosphate synthase [ammonia], mitochondrial OS=Mus musculus OX=10090 GN=Cps1 PE=1 SV=2	0.618605	0.122571	0.466667	1	1	1	1	1500	164.514	6.92	0	1
	Checked	Confidence	Sequence	Modifications	Qvality PEP	Qvality q-value	# Protein Groups	# Proteins	# PSMs	Master Protein Accessions	# Missed Cleavages	Theo. MH+ [Da]	Ions Score Mascot	Confidence Mascot	Percolator q-Value Mascot	Percolator PEP Mascot
	FALSE	Low	LNEINEK		0.755376	0.333601	1	1	1	Q8C196	0	859.452	5.74	Low	0.3176	0.7541
FALSE	Low	Master Protein	P51960	Myb-related protein A OS=Mus musculus OX=10090 GN=Mybl1 PE=1 SV=2	0.618605	0.122111	2.92943	2	2	2	1	751	85.675	7.52	0	2
	Checked	Confidence	Sequence	Modifications	Qvality PEP	Qvality q-value	# Protein Groups	# Proteins	# PSMs	Master Protein Accessions	# Missed Cleavages	Theo. MH+ [Da]	Ions Score Mascot	Confidence Mascot	Percolator q-Value Mascot	Percolator PEP Mascot
	FALSE	Low	RLGNRWAEIAK		0.75625	0.333601	1	2	1	P51960	2	1313.74	8.79	Low	0.3176	0.7549
	FALSE	Low	ENVGFRTPTIR		1	0.710488	1	1	1	P51960	1	1289.7	5.82	Low	0.7055	1
FALSE	Low	Master Protein	Q8CDJ8	Stonin-1 OS=Mus musculus OX=10090 GN=Ston1 PE=1 SV=2	0.618605	0.121388	3.0137	2	2	2	1	730	81.741	6.35	0	2
	Checked	Confidence	Sequence	Modifications	Qvality PEP	Qvality q-value	# Protein Groups	# Proteins	# PSMs	Master Protein Accessions	# Missed Cleavages	Theo. MH+ [Da]	Ions Score Mascot	Confidence Mascot	Percolator q-Value Mascot	Percolator PEP Mascot
	FALSE	Low	LTLPTLR		0.776841	0.35059	1	1	1	Q8CDJ8	0	813.519	9.49	Low	0.3351	0.7773
	FALSE	Low	KNMMSSRQWGPIFLK	2xOxidation [M3; M4]	0.961349	0.581517	1	1	1	Q8CDJ8	2	1854.94	1.3	Low	0.5771	0.9728
FALSE	Low	Master Protein	P97298	Pigment epithelium-derived factor OS=Mus musculus OX=10090 GN=Serpinf1 PE=1 SV=2	0.618605	0.121306	1.67866	1	1	1	1	417	46.205	6.98	0	1
	Checked	Confidence	Sequence	Modifications	Qvality PEP	Qvality q-value	# Protein Groups	# Proteins	# PSMs	Master Protein Accessions	# Missed Cleavages	Theo. MH+ [Da]	Ions Score Mascot	Confidence Mascot	Percolator q-Value Mascot	Percolator PEP Mascot
	FALSE	Low	ILTGNPR		0.757123	0.333601	1	1	1	P97298	0	770.452	19.76	Low	0.3176	0.7563
FALSE	Low	Master Protein	Q8CEE7	Retinol dehydrogenase 13 OS=Mus musculus OX=10090 GN=Rdh13 PE=1 SV=1	0.618605	0.120847	4.19162	1	1	1	1	334	36.441	8.85	0	1
	Checked	Confidence	Sequence	Modifications	Qvality PEP	Qvality q-value	# Protein Groups	# Proteins	# PSMs	Master Protein Accessions	# Missed Cleavages	Theo. MH+ [Da]	Ions Score Mascot	Confidence Mascot	Percolator q-Value Mascot	Percolator PEP Mascot
	FALSE	Low	RGGNVILACRDMEK	1xCarbamidomethyl [C9]	0.757995	0.334366	1	1	1	Q8CEE7	2	1618.82	1.6	Low	0.3176	0.7571
FALSE	Low	Master Protein	Q8BZI0	Actin filament-associated protein 1-like 1 OS=Mus musculus OX=10090 GN=Afap1l1 PE=1 SV=1	0.618605	0.120503	0.911458	1	1	1	1	768	86.584	6.77	0	1
	Checked	Confidence	Sequence	Modifications	Qvality PEP	Qvality q-value	# Protein Groups	# Proteins	# PSMs	Master Protein Accessions	# Missed Cleavages	Theo. MH+ [Da]	Ions Score Mascot	Confidence Mascot	Percolator q-Value Mascot	Percolator PEP Mascot
	FALSE	Low	LVAVKER		0.758865	0.334582	1	1	1	Q8BZI0	1	814.515	11.52	Low	0.3176	0.7577
FALSE	Low	Master Protein	A2AGT5	Cytoskeleton-associated protein 5 OS=Mus musculus OX=10090 GN=Ckap5 PE=1 SV=1	0.623769	0.116963	0.590551	1	1	1	1	2032	225.492	7.96	0	1
	Checked	Confidence	Sequence	Modifications	Qvality PEP	Qvality q-value	# Protein Groups	# Proteins	# PSMs	Master Protein Accessions	# Missed Cleavages	Theo. MH+ [Da]	Ions Score Mascot	Confidence Mascot	Percolator q-Value Mascot	Percolator PEP Mascot
	FALSE	Low	HSMDQTGSKSDK		0.764061	0.339654	1	1	1	A2AGT5	1	1320.58	2.19	Low	0.326	0.7639
FALSE	Low	Master Protein	Q6P5U7	NACHT and WD repeat domain-containing protein 2 OS=Mus musculus OX=10090 GN=Nwd2 PE=1 SV=2	0.623769	0.116608	1.26292	3	3	3	1	1742	197.288	6.15	0	3
	Checked	Confidence	Sequence	Modifications	Qvality PEP	Qvality q-value	# Protein Groups	# Proteins	# PSMs	Master Protein Accessions	# Missed Cleavages	Theo. MH+ [Da]	Ions Score Mascot	Confidence Mascot	Percolator q-Value Mascot	Percolator PEP Mascot
	FALSE	Low	IILSTLPNK		0.881247	0.459876	1	1	1	Q6P5U7	0	998.624	9.33	Low	0.4545	0.8905
	FALSE	Low	LLEECLK	1xCarbamidomethyl [C5]	0.904051	0.489753	1	1	1	Q6P5U7	0	904.481	3.37	Low	0.4849	0.9146
	FALSE	Low	ETVYPK		0.927554	0.533568	1	1	1	Q6P5U7	0	736.388	3.35	Low	0.5281	0.9387
FALSE	Low	Master Protein	Q8C5V8	Coiled-coil domain-containing protein 187 OS=Mus musculus OX=10090 GN=Ccdc187 PE=2 SV=1	0.623769	0.115545	0.835073	1	1	1	1	958	104.891	9.8	0	1
	Checked	Confidence	Sequence	Modifications	Qvality PEP	Qvality q-value	# Protein Groups	# Proteins	# PSMs	Master Protein Accessions	# Missed Cleavages	Theo. MH+ [Da]	Ions Score Mascot	Confidence Mascot	Percolator q-Value Mascot	Percolator PEP Mascot
	FALSE	Low	KVKNASCK	1xCarbamidomethyl [C7]	0.766641	0.342988	1	1	1	Q8C5V8	2	934.514	5.64	Low	0.3267	0.7664
FALSE	Low	Master Protein	P48985	Protein atonal homolog 1 OS=Mus musculus OX=10090 GN=Atoh1 PE=1 SV=1	0.623769	0.114865	3.1339	1	1	1	1	351	37.831	7.85	0	1
	Checked	Confidence	Sequence	Modifications	Qvality PEP	Qvality q-value	# Protein Groups	# Proteins	# PSMs	Master Protein Accessions	# Missed Cleavages	Theo. MH+ [Da]	Ions Score Mascot	Confidence Mascot	Percolator q-Value Mascot	Percolator PEP Mascot
	FALSE	Low	LLHAEEWAEVK		0.767498	0.343727	1	1	1	P48985	0	1324.69	3.38	Low	0.3298	0.7676
FALSE	Low	Master Protein	Q8BWQ4	Cap-specific mRNA (nucleoside-2'-O-)-methyltransferase 2 OS=Mus musculus OX=10090 GN=Cmtr2 PE=2 SV=1	0.623769	0.113035	2.9987	2	2	2	1	767	87.086	7.08	0	2
	Checked	Confidence	Sequence	Modifications	Qvality PEP	Qvality q-value	# Protein Groups	# Proteins	# PSMs	Master Protein Accessions	# Missed Cleavages	Theo. MH+ [Da]	Ions Score Mascot	Confidence Mascot	Percolator q-Value Mascot	Percolator PEP Mascot
	FALSE	Low	LDEWHR		0.794225	0.367809	1	1	1	Q8BWQ4	0	855.411	10.29	Low	0.3518	0.7969
	FALSE	Low	LFESMGTGEQERLNNLR		0.955583	0.56889	1	1	1	Q8BWQ4	1	1993.98	3.28	Low	0.5668	0.9673
FALSE	Low	Master Protein	Q8C0V0	Serine/threonine-protein kinase tousled-like 1 OS=Mus musculus OX=10090 GN=Tlk1 PE=1 SV=2	0.623769	0.11272	1.04439	1	1	1	1	766	86.57	8.79	0	1
	Checked	Confidence	Sequence	Modifications	Qvality PEP	Qvality q-value	# Protein Groups	# Proteins	# PSMs	Master Protein Accessions	# Missed Cleavages	Theo. MH+ [Da]	Ions Score Mascot	Confidence Mascot	Percolator q-Value Mascot	Percolator PEP Mascot
	FALSE	Low	LLEKYKER		0.770914	0.349716	1	1	1	Q8C0V0	2	1078.63	0.9	Low	0.3351	0.7714
FALSE	Low	Master Protein	Q9DCM0	Persulfide dioxygenase ETHE1, mitochondrial OS=Mus musculus OX=10090 GN=Ethe1 PE=1 SV=2	0.623769	0.112551	2.3622	1	1	1	1	254	27.721	7.23	0	1
	Checked	Confidence	Sequence	Modifications	Qvality PEP	Qvality q-value	# Protein Groups	# Proteins	# PSMs	Master Protein Accessions	# Missed Cleavages	Theo. MH+ [Da]	Ions Score Mascot	Confidence Mascot	Percolator q-Value Mascot	Percolator PEP Mascot
	FALSE	Low	QMFEPK		0.771765	0.349716	1	1	1	Q9DCM0	0	779.376	8.62	Low	0.3351	0.7717
FALSE	Low	Master Protein	Q9D4K7	Coiled-coil domain-containing protein 105 OS=Mus musculus OX=10090 GN=Ccdc105 PE=1 SV=3	0.623769	0.111989	1.40281	1	1	1	1	499	57.268	9.82	0	1
	Checked	Confidence	Sequence	Modifications	Qvality PEP	Qvality q-value	# Protein Groups	# Proteins	# PSMs	Master Protein Accessions	# Missed Cleavages	Theo. MH+ [Da]	Ions Score Mascot	Confidence Mascot	Percolator q-Value Mascot	Percolator PEP Mascot
	FALSE	Low	AHLLTDR		0.772614	0.349716	1	1	1	Q9D4K7	0	825.458	7.28	Low	0.3351	0.7727
FALSE	Low	Master Protein	P35123	Ubiquitin carboxyl-terminal hydrolase 4 OS=Mus musculus OX=10090 GN=Usp4 PE=1 SV=3	0.623769	0.111764	0.727651	1	1	1	1	962	108.274	5.64	0	1
	Checked	Confidence	Sequence	Modifications	Qvality PEP	Qvality q-value	# Protein Groups	# Proteins	# PSMs	Master Protein Accessions	# Missed Cleavages	Theo. MH+ [Da]	Ions Score Mascot	Confidence Mascot	Percolator q-Value Mascot	Percolator PEP Mascot
	FALSE	Low	PDAVVAK		0.772614	0.349716	1	1	1	P35123	0	699.404	9.9	Low	0.3351	0.7731
FALSE	Low	Master Protein	Q9Z110	Delta-1-pyrroline-5-carboxylate synthase OS=Mus musculus OX=10090 GN=Aldh18a1 PE=1 SV=2	0.623769	0.111147	1.00629	1	1	1	1	795	87.212	7.55	28.89	1
	Checked	Confidence	Sequence	Modifications	Qvality PEP	Qvality q-value	# Protein Groups	# Proteins	# PSMs	Master Protein Accessions	# Missed Cleavages	Theo. MH+ [Da]	Ions Score Mascot	Confidence Mascot	Percolator q-Value Mascot	Percolator PEP Mascot
	FALSE	Low	LGSAVVTR		0.773462	0.349716	1	1	1	Q9Z110	0	802.478	28.89	Low	0.3351	0.7742
FALSE	Low	Master Protein	Q9CZ30	Obg-like ATPase 1 OS=Mus musculus OX=10090 GN=Ola1 PE=1 SV=1	0.623769	0.110979	2.77778	1	1	1	1	396	44.701	7.81	0	1
	Checked	Confidence	Sequence	Modifications	Qvality PEP	Qvality q-value	# Protein Groups	# Proteins	# PSMs	Master Protein Accessions	# Missed Cleavages	Theo. MH+ [Da]	Ions Score Mascot	Confidence Mascot	Percolator q-Value Mascot	Percolator PEP Mascot
	FALSE	Low	KLKPEYDIMCK	1xOxidation [M9]; 1xCarbamidomethyl [C10]	0.774309	0.349716	1	1	1	Q9CZ30	2	1440.72	3.82	Low	0.3351	0.7745
FALSE	Low	Master Protein	A2A259	Polycystic kidney disease 2-like 1 protein OS=Mus musculus OX=10090 GN=Pkd2l1 PE=1 SV=1	0.623769	0.110306	0.789474	1	1	1	1	760	87.179	5.31	0	1
	Checked	Confidence	Sequence	Modifications	Qvality PEP	Qvality q-value	# Protein Groups	# Proteins	# PSMs	Master Protein Accessions	# Missed Cleavages	Theo. MH+ [Da]	Ions Score Mascot	Confidence Mascot	Percolator q-Value Mascot	Percolator PEP Mascot
	FALSE	Low	YISFNK		0.775154	0.349716	1	1	1	A2A259	0	771.404	7.3	Low	0.3351	0.7757
FALSE	Low	Master Protein	Q8BXC6	COMM domain-containing protein 2 OS=Mus musculus OX=10090 GN=Commd2 PE=1 SV=1	0.623769	0.109691	4.0201	1	1	1	1	199	22.834	6.62	0	1
	Checked	Confidence	Sequence	Modifications	Qvality PEP	Qvality q-value	# Protein Groups	# Proteins	# PSMs	Master Protein Accessions	# Missed Cleavages	Theo. MH+ [Da]	Ions Score Mascot	Confidence Mascot	Percolator q-Value Mascot	Percolator PEP Mascot
	FALSE	Low	IAVEFLRR		0.775998	0.350431	1	1	1	Q8BXC6	1	1003.6	2.47	Low	0.3351	0.7768
FALSE	Low	Master Protein	Q68FG3	Protein SPT2 homolog OS=Mus musculus OX=10090 GN=Spty2d1 PE=2 SV=1	0.623769	0.109523	1.17302	1	1	1	1	682	74.773	9.76	0	1
	Checked	Confidence	Sequence	Modifications	Qvality PEP	Qvality q-value	# Protein Groups	# Proteins	# PSMs	Master Protein Accessions	# Missed Cleavages	Theo. MH+ [Da]	Ions Score Mascot	Confidence Mascot	Percolator q-Value Mascot	Percolator PEP Mascot
	FALSE	Low	PLTAEELR		0.776841	0.35059	1	1	1	Q68FG3	0	928.51	6.33	Low	0.3351	0.7771
FALSE	Low	Master Protein	Q8CDG5	CREB3 regulatory factor OS=Mus musculus OX=10090 GN=Crebrf PE=2 SV=1	0.623769	0.108853	1.40625	1	1	1	1	640	72.553	4.89	0	1
	Checked	Confidence	Sequence	Modifications	Qvality PEP	Qvality q-value	# Protein Groups	# Proteins	# PSMs	Master Protein Accessions	# Missed Cleavages	Theo. MH+ [Da]	Ions Score Mascot	Confidence Mascot	Percolator q-Value Mascot	Percolator PEP Mascot
	FALSE	Low	LLQIGNELR		0.777682	0.350747	1	1	1	Q8CDG5	0	1055.62	16.24	Low	0.3351	0.7783
FALSE	Low	Master Protein	Q01853	Transitional endoplasmic reticulum ATPase OS=Mus musculus OX=10090 GN=Vcp PE=1 SV=4	0.623769	0.107961	0.992556	1	1	1	1	806	89.266	5.26	0	1
	Checked	Confidence	Sequence	Modifications	Qvality PEP	Qvality q-value	# Protein Groups	# Proteins	# PSMs	Master Protein Accessions	# Missed Cleavages	Theo. MH+ [Da]	Ions Score Mascot	Confidence Mascot	Percolator q-Value Mascot	Percolator PEP Mascot
	FALSE	Low	SVSDNDIR		0.779361	0.354121	1	1	1	Q01853	0	905.432	1.23	Low	0.3383	0.7799
FALSE	Low	Master Protein	P13808	Anion exchange protein 2 OS=Mus musculus OX=10090 GN=Slc4a2 PE=1 SV=1	0.623769	0.107961	0.485044	1	1	1	1	1237	136.728	6.14	0	1
	Checked	Confidence	Sequence	Modifications	Qvality PEP	Qvality q-value	# Protein Groups	# Proteins	# PSMs	Master Protein Accessions	# Missed Cleavages	Theo. MH+ [Da]	Ions Score Mascot	Confidence Mascot	Percolator q-Value Mascot	Percolator PEP Mascot
	FALSE	Low	MVVLTR		0.779361	0.354121	1	1	1	P13808	0	718.428	21.73	Low	0.3383	0.7799
FALSE	Low	Master Protein	Q99JP7	Glutathione hydrolase 7 OS=Mus musculus OX=10090 GN=Ggt7 PE=1 SV=2	0.623769	0.107905	1.0574	1	1	1	1	662	70.208	5.06	0	1
	Checked	Confidence	Sequence	Modifications	Qvality PEP	Qvality q-value	# Protein Groups	# Proteins	# PSMs	Master Protein Accessions	# Missed Cleavages	Theo. MH+ [Da]	Ions Score Mascot	Confidence Mascot	Percolator q-Value Mascot	Percolator PEP Mascot
	FALSE	Low	VEAANFR		0.779361	0.354121	1	1	1	Q99JP7	0	806.416	22.63	Low	0.3383	0.78
FALSE	Low	Master Protein	Q9R1T4	Septin-6 OS=Mus musculus OX=10090 GN=Septin6 PE=1 SV=4	0.623769	0.106571	1.6129	1	1	1	1	434	49.588	6.43	0	1
	Checked	Confidence	Sequence	Modifications	Qvality PEP	Qvality q-value	# Protein Groups	# Proteins	# PSMs	Master Protein Accessions	# Missed Cleavages	Theo. MH+ [Da]	Ions Score Mascot	Confidence Mascot	Percolator q-Value Mascot	Percolator PEP Mascot
	FALSE	Low	IGNKMMR		0.781034	0.354821	1	1	1	Q9R1T4	1	849.443	13.13	Low	0.3408	0.7824
FALSE	Low	Master Protein	P59279	Ras-related protein Rab-2B OS=Mus musculus OX=10090 GN=Rab2b PE=1 SV=1	0.623769	0.106294	5.55556	1	1	1	1	216	24.183	6.68	0	1
	Checked	Confidence	Sequence	Modifications	Qvality PEP	Qvality q-value	# Protein Groups	# Proteins	# PSMs	Master Protein Accessions	# Missed Cleavages	Theo. MH+ [Da]	Ions Score Mascot	Confidence Mascot	Percolator q-Value Mascot	Percolator PEP Mascot
	FALSE	Low	EHGLIFMETSAK	1xOxidation [M7]	0.781869	0.35677	1	2	1	P59279	0	1378.67	1.01	Low	0.3408	0.7829
FALSE	Low	Master Protein	Q3TBD2	Rho GTPase-activating protein 45 OS=Mus musculus OX=10090 GN=Arhgap45 PE=1 SV=2	0.623769	0.104652	1.5233	2	2	2	1	1116	122.825	5.94	0	2
	Checked	Confidence	Sequence	Modifications	Qvality PEP	Qvality q-value	# Protein Groups	# Proteins	# PSMs	Master Protein Accessions	# Missed Cleavages	Theo. MH+ [Da]	Ions Score Mascot	Confidence Mascot	Percolator q-Value Mascot	Percolator PEP Mascot
	FALSE	Low	LEHERRR		0.795849	0.369676	1	1	1	Q3TBD2	2	995.549	7.65	Low	0.3547	0.7984
	FALSE	Low	RTTLEMEFAK		0.972993	0.601053	1	1	1	Q3TBD2	1	1225.62	4.32	Low	0.5969	0.9843
FALSE	Low	Master Protein	P0C605	cGMP-dependent protein kinase 1 OS=Mus musculus OX=10090 GN=Prkg1 PE=1 SV=1	0.623769	0.104633	0.894188	1	1	1	1	671	76.302	6.04	0	1
	Checked	Confidence	Sequence	Modifications	Qvality PEP	Qvality q-value	# Protein Groups	# Proteins	# PSMs	Master Protein Accessions	# Missed Cleavages	Theo. MH+ [Da]	Ions Score Mascot	Confidence Mascot	Percolator q-Value Mascot	Percolator PEP Mascot
	FALSE	Low	SFHDLR		0.784365	0.364394	1	1	1	P0C605	0	774.389	7.55	Low	0.349	0.7859
FALSE	Low	Master Protein	Q8BTM8	Filamin-A OS=Mus musculus OX=10090 GN=Flna PE=1 SV=5	0.623769	0.102428	0.340008	1	2	1	1	2647	281.046	6.04	0	1
	Checked	Confidence	Sequence	Modifications	Qvality PEP	Qvality q-value	# Protein Groups	# Proteins	# PSMs	Master Protein Accessions	# Missed Cleavages	Theo. MH+ [Da]	Ions Score Mascot	Confidence Mascot	Percolator q-Value Mascot	Percolator PEP Mascot
	FALSE	Low	LSPFMADIR	1xOxidation [M5]	0.788497	0.367609	1	1	1	Q8BTM8	0	1065.54	4.22	Low	0.3518	0.7899
	FALSE	Low	LSPFMADIR		1	0.646898	1	1	1	Q8BTM8	0	1049.54	2.53	Low	0.6423	1
FALSE	Low	Master Protein	Q8BK06	F-box only protein 9 OS=Mus musculus OX=10090 GN=Fbxo9 PE=1 SV=1	0.623769	0.101824	3.20366	1	1	1	1	437	50.727	6.84	0	1
	Checked	Confidence	Sequence	Modifications	Qvality PEP	Qvality q-value	# Protein Groups	# Proteins	# PSMs	Master Protein Accessions	# Missed Cleavages	Theo. MH+ [Da]	Ions Score Mascot	Confidence Mascot	Percolator q-Value Mascot	Percolator PEP Mascot
	FALSE	Low	SAEAEEDCHSDADR	1xCarbamidomethyl [C8]; 1xAcetyl [N-Term]	0.789319	0.367609	1	1	1	Q8BK06	0	1633.6	5.21	Low	0.3518	0.791
FALSE	Low	Master Protein	Q91VH2	Sorting nexin-9 OS=Mus musculus OX=10090 GN=Snx9 PE=1 SV=1	0.623769	0.10133	1.17647	1	1	1	1	595	66.504	5.52	0	1
	Checked	Confidence	Sequence	Modifications	Qvality PEP	Qvality q-value	# Protein Groups	# Proteins	# PSMs	Master Protein Accessions	# Missed Cleavages	Theo. MH+ [Da]	Ions Score Mascot	Confidence Mascot	Percolator q-Value Mascot	Percolator PEP Mascot
	FALSE	Low	LQAWMTR		0.79014	0.367609	1	1	1	Q91VH2	0	905.466	1.98	Low	0.3518	0.7919
FALSE	Low	Master Protein	P70122	Ribosome maturation protein SBDS OS=Mus musculus OX=10090 GN=Sbds PE=1 SV=4	0.623769	0.100836	7.2	2	2	2	1	250	28.762	8.76	0	2
	Checked	Confidence	Sequence	Modifications	Qvality PEP	Qvality q-value	# Protein Groups	# Proteins	# PSMs	Master Protein Accessions	# Missed Cleavages	Theo. MH+ [Da]	Ions Score Mascot	Confidence Mascot	Percolator q-Value Mascot	Percolator PEP Mascot
	FALSE	Low	MSIFTPTNQIR		0.79096	0.367609	1	1	1	P70122	0	1307.68	0.02	Low	0.3518	0.7928
	FALSE	Low	IERAHMR		1	0.623608	1	1	1	P70122	1	912.483	2.23	Low	0.6185	1
FALSE	Low	Master Protein	Q5PRF0	HEAT repeat-containing protein 5A OS=Mus musculus OX=10090 GN=Heatr5a PE=1 SV=2	0.623769	0.100678	1.42296	3	3	3	1	2038	219.754	6.76	0	3
	Checked	Confidence	Sequence	Modifications	Qvality PEP	Qvality q-value	# Protein Groups	# Proteins	# PSMs	Master Protein Accessions	# Missed Cleavages	Theo. MH+ [Da]	Ions Score Mascot	Confidence Mascot	Percolator q-Value Mascot	Percolator PEP Mascot
	FALSE	Low	ILANGFTDTVVNILK		0.841214	0.40488	1	1	1	Q5PRF0	0	1617.92	1.87	Low	0.398	0.8474
	FALSE	Low	LLGTVLAK		0.948702	0.549638	1	1	1	Q5PRF0	0	814.54	11.61	Low	0.5472	0.9604
	FALSE	Low	LQDIAR		0.962955	0.582127	1	1	1	Q5PRF0	0	715.41	7.26	Low	0.5782	0.9745
FALSE	Low	Master Protein	Q8BW49	Tetratricopeptide repeat protein 12 OS=Mus musculus OX=10090 GN=Ttc12 PE=1 SV=1	0.623769	0.100508	0.994318	1	1	1	1	704	78.703	5.64	0	1
	Checked	Confidence	Sequence	Modifications	Qvality PEP	Qvality q-value	# Protein Groups	# Proteins	# PSMs	Master Protein Accessions	# Missed Cleavages	Theo. MH+ [Da]	Ions Score Mascot	Confidence Mascot	Percolator q-Value Mascot	Percolator PEP Mascot
	FALSE	Low	VLADALK		0.791778	0.367609	1	1	1	Q8BW49	0	729.451	0.88	Low	0.3518	0.7934
FALSE	Low	Master Protein	Q0ZLH2	Pejvakin OS=Mus musculus OX=10090 GN=Pjvk PE=1 SV=1	0.623769	0.100289	1.98864	1	1	1	1	352	39.832	8.95	26.26	1
	Checked	Confidence	Sequence	Modifications	Qvality PEP	Qvality q-value	# Protein Groups	# Proteins	# PSMs	Master Protein Accessions	# Missed Cleavages	Theo. MH+ [Da]	Ions Score Mascot	Confidence Mascot	Percolator q-Value Mascot	Percolator PEP Mascot
	FALSE	Low	DILLGDR		0.791778	0.367609	1	1	1	Q0ZLH2	0	801.446	26.26	Low	0.3518	0.7938
FALSE	Low	Master Protein	Q9DB77	Cytochrome b-c1 complex subunit 2, mitochondrial OS=Mus musculus OX=10090 GN=Uqcrc2 PE=1 SV=1	0.623769	0.100179	1.54525	1	1	1	1	453	48.205	9.25	0	1
	Checked	Confidence	Sequence	Modifications	Qvality PEP	Qvality q-value	# Protein Groups	# Proteins	# PSMs	Master Protein Accessions	# Missed Cleavages	Theo. MH+ [Da]	Ions Score Mascot	Confidence Mascot	Percolator q-Value Mascot	Percolator PEP Mascot
	FALSE	Low	LSVTATR		0.791778	0.367609	1	1	1	Q9DB77	0	747.436	8.04	Low	0.3518	0.794
FALSE	Low	Master Protein	Q3V3I2	Guanine nucleotide-binding protein G(t) subunit alpha-3 OS=Mus musculus OX=10090 GN=Gnat3 PE=1 SV=2	0.623769	0.0997968	1.69492	1	1	1	1	354	40.29	5.87	0	1
	Checked	Confidence	Sequence	Modifications	Qvality PEP	Qvality q-value	# Protein Groups	# Proteins	# PSMs	Master Protein Accessions	# Missed Cleavages	Theo. MH+ [Da]	Ions Score Mascot	Confidence Mascot	Percolator q-Value Mascot	Percolator PEP Mascot
	FALSE	Low	DLFQEK		0.792595	0.367609	1	1	1	Q3V3I2	0	779.393	11.19	Low	0.3518	0.7947
FALSE	Low	Master Protein	Q7M750	Opalin OS=Mus musculus OX=10090 GN=Opalin PE=1 SV=1	0.623769	0.0996329	4.1958	1	1	1	1	143	15.823	4.88	0	1
	Checked	Confidence	Sequence	Modifications	Qvality PEP	Qvality q-value	# Protein Groups	# Proteins	# PSMs	Master Protein Accessions	# Missed Cleavages	Theo. MH+ [Da]	Ions Score Mascot	Confidence Mascot	Percolator q-Value Mascot	Percolator PEP Mascot
	FALSE	Low	ISENPR		0.792595	0.367609	1	1	1	Q7M750	0	715.373	0.29	Low	0.3518	0.795
FALSE	Low	Master Protein	Q64691	Calpain-3 OS=Mus musculus OX=10090 GN=Capn3 PE=1 SV=2	0.623769	0.0995782	0.974421	1	1	1	1	821	94.182	6.14	0	1
	Checked	Confidence	Sequence	Modifications	Qvality PEP	Qvality q-value	# Protein Groups	# Proteins	# PSMs	Master Protein Accessions	# Missed Cleavages	Theo. MH+ [Da]	Ions Score Mascot	Confidence Mascot	Percolator q-Value Mascot	Percolator PEP Mascot
	FALSE	Low	NMDNSLLR	1xOxidation [M2]	0.792595	0.367609	1	1	1	Q64691	0	978.467	1.73	Low	0.3518	0.7951
FALSE	Low	Master Protein	Q9DC22	DDB1- and CUL4-associated factor 6 OS=Mus musculus OX=10090 GN=Dcaf6 PE=1 SV=1	0.623769	0.0994144	1.36986	1	1	1	1	876	97.527	5.22	0	1
	Checked	Confidence	Sequence	Modifications	Qvality PEP	Qvality q-value	# Protein Groups	# Proteins	# PSMs	Master Protein Accessions	# Missed Cleavages	Theo. MH+ [Da]	Ions Score Mascot	Confidence Mascot	Percolator q-Value Mascot	Percolator PEP Mascot
	FALSE	Low	FIPSHLSNKSCR	1xCarbamidomethyl [C11]	0.793411	0.367709	1	1	1	Q9DC22	1	1445.73	0.65	Low	0.3518	0.7954
FALSE	Low	Master Protein	Q8R0W5	Carboxylesterase 4A OS=Mus musculus OX=10090 GN=Ces4a PE=2 SV=2	0.623769	0.0972902	1.06572	1	1	1	1	563	62.842	8.54	0	1
	Checked	Confidence	Sequence	Modifications	Qvality PEP	Qvality q-value	# Protein Groups	# Proteins	# PSMs	Master Protein Accessions	# Missed Cleavages	Theo. MH+ [Da]	Ions Score Mascot	Confidence Mascot	Percolator q-Value Mascot	Percolator PEP Mascot
	FALSE	Low	FDKDEK		0.796659	0.370978	1	1	1	Q8R0W5	1	781.373	12.1	Low	0.3572	0.7993
FALSE	Low	Master Protein	Q9D4G9	RecQ-mediated genome instability protein 1 OS=Mus musculus OX=10090 GN=Rmi1 PE=2 SV=1	0.623769	0.0972359	1.13636	1	1	1	1	616	68.421	5.41	21.22	1
	Checked	Confidence	Sequence	Modifications	Qvality PEP	Qvality q-value	# Protein Groups	# Proteins	# PSMs	Master Protein Accessions	# Missed Cleavages	Theo. MH+ [Da]	Ions Score Mascot	Confidence Mascot	Percolator q-Value Mascot	Percolator PEP Mascot
	FALSE	Low	LGVLLLK		0.796659	0.370978	1	1	1	Q9D4G9	0	755.539	21.22	Low	0.3572	0.7994
FALSE	Low	Master Protein	Q8K411	Presequence protease, mitochondrial OS=Mus musculus OX=10090 GN=Pitrm1 PE=1 SV=1	0.623769	0.09691	0.772201	1	1	1	1	1036	117.297	7.2	0	1
	Checked	Confidence	Sequence	Modifications	Qvality PEP	Qvality q-value	# Protein Groups	# Proteins	# PSMs	Master Protein Accessions	# Missed Cleavages	Theo. MH+ [Da]	Ions Score Mascot	Confidence Mascot	Percolator q-Value Mascot	Percolator PEP Mascot
	FALSE	Low	TIEEVIEK		0.797468	0.372056	1	1	1	Q8K411	0	960.525	4.12	Low	0.3572	0.8
FALSE	Low	Master Protein	Q921B4	Neurotrophin receptor-interacting factor 2 OS=Mus musculus OX=10090 GN=Nrif2 PE=1 SV=1	0.623769	0.0967047	1.57767	2	2	2	1	824	93.185	9.32	0	2
	Checked	Confidence	Sequence	Modifications	Qvality PEP	Qvality q-value	# Protein Groups	# Proteins	# PSMs	Master Protein Accessions	# Missed Cleavages	Theo. MH+ [Da]	Ions Score Mascot	Confidence Mascot	Percolator q-Value Mascot	Percolator PEP Mascot
	FALSE	Low	SAASQHLR		0.843383	0.412852	1	1	1	Q921B4	0	869.459	1.9	Low	0.4049	0.8502
	FALSE	Low	TFSDRSAASQHLR		0.93004	0.533568	1	1	1	Q921B4	1	1475.73	4.24	Low	0.5281	0.9414
FALSE	Low	Master Protein	Q9QXE2	DNA polymerase lambda OS=Mus musculus OX=10090 GN=Poll PE=2 SV=1	0.623769	0.0965302	2.44328	1	1	1	1	573	62.903	8	0	1
	Checked	Confidence	Sequence	Modifications	Qvality PEP	Qvality q-value	# Protein Groups	# Proteins	# PSMs	Master Protein Accessions	# Missed Cleavages	Theo. MH+ [Da]	Ions Score Mascot	Confidence Mascot	Percolator q-Value Mascot	Percolator PEP Mascot
	FALSE	Low	LTDTEGFSLPMPKR		0.798275	0.372056	1	1	1	Q9QXE2	1	1591.81	1.97	Low	0.3575	0.8007
FALSE	Low	Master Protein	Q8BTH8	Casein kinase I isoform gamma-1 OS=Mus musculus OX=10090 GN=Csnk1g1 PE=1 SV=2	0.623769	0.0963675	2.17865	1	1	1	1	459	52.711	9.01	0	1
	Checked	Confidence	Sequence	Modifications	Qvality PEP	Qvality q-value	# Protein Groups	# Proteins	# PSMs	Master Protein Accessions	# Missed Cleavages	Theo. MH+ [Da]	Ions Score Mascot	Confidence Mascot	Percolator q-Value Mascot	Percolator PEP Mascot
	FALSE	Low	DHSNREKDDR		0.798275	0.372056	1	1	1	Q8BTH8	2	1271.57	0.53	Low	0.3575	0.801
FALSE	Low	Master Protein	Q8VCX5	Calcium uptake protein 1, mitochondrial OS=Mus musculus OX=10090 GN=Micu1 PE=1 SV=1	0.623769	0.0963133	1.25786	1	1	1	1	477	54.318	8.59	0	1
	Checked	Confidence	Sequence	Modifications	Qvality PEP	Qvality q-value	# Protein Groups	# Proteins	# PSMs	Master Protein Accessions	# Missed Cleavages	Theo. MH+ [Da]	Ions Score Mascot	Confidence Mascot	Percolator q-Value Mascot	Percolator PEP Mascot
	FALSE	Low	HFKDGK		0.798275	0.372056	1	1	1	Q8VCX5	1	731.383	19.34	Low	0.3575	0.8011
FALSE	Low	Master Protein	P33175	Kinesin heavy chain isoform 5A OS=Mus musculus OX=10090 GN=Kif5a PE=1 SV=3	0.623769	0.0960423	1.16845	2	2	2	1	1027	116.946	5.94	0	2
	Checked	Confidence	Sequence	Modifications	Qvality PEP	Qvality q-value	# Protein Groups	# Proteins	# PSMs	Master Protein Accessions	# Missed Cleavages	Theo. MH+ [Da]	Ions Score Mascot	Confidence Mascot	Percolator q-Value Mascot	Percolator PEP Mascot
	FALSE	Low	TIDELK		0.799081	0.372056	1	1	1	P33175	0	718.398	10.82	Low	0.3587	0.8016
	FALSE	Low	YEEEIR		1	0.623608	1	2	2	P33175	0	838.394	1.92	Low	0.6196	1
FALSE	Low	Master Protein	A0JLY1	Coiled-coil domain-containing protein 173 OS=Mus musculus OX=10090 GN=Ccdc173 PE=2 SV=1	0.623769	0.0960423	1.64534	1	1	1	1	547	65.092	8.97	0	1
	Checked	Confidence	Sequence	Modifications	Qvality PEP	Qvality q-value	# Protein Groups	# Proteins	# PSMs	Master Protein Accessions	# Missed Cleavages	Theo. MH+ [Da]	Ions Score Mascot	Confidence Mascot	Percolator q-Value Mascot	Percolator PEP Mascot
	FALSE	Low	FGRRSGQAK		0.799081	0.372056	1	1	1	A0JLY1	2	1006.55	5.52	Low	0.3587	0.8016
FALSE	Low	Master Protein	Q5F201	Cilia- and flagella-associated protein 52 OS=Mus musculus OX=10090 GN=Cfap52 PE=1 SV=1	0.623769	0.095555	1.6129	1	1	1	1	620	68.196	6.81	0	1
	Checked	Confidence	Sequence	Modifications	Qvality PEP	Qvality q-value	# Protein Groups	# Proteins	# PSMs	Master Protein Accessions	# Missed Cleavages	Theo. MH+ [Da]	Ions Score Mascot	Confidence Mascot	Percolator q-Value Mascot	Percolator PEP Mascot
	FALSE	Low	LMYTINSAHR	1xOxidation [M2]	0.799886	0.372056	1	1	1	Q5F201	0	1221.6	1.31	Low	0.359	0.8025
FALSE	Low	Master Protein	Q6RUT8	Coiled-coil domain-containing protein 154 OS=Mus musculus OX=10090 GN=Ccdc154 PE=2 SV=3	0.623769	0.0953385	1.35542	1	1	1	1	664	76.081	6.29	0	1
	Checked	Confidence	Sequence	Modifications	Qvality PEP	Qvality q-value	# Protein Groups	# Proteins	# PSMs	Master Protein Accessions	# Missed Cleavages	Theo. MH+ [Da]	Ions Score Mascot	Confidence Mascot	Percolator q-Value Mascot	Percolator PEP Mascot
	FALSE	Low	LENSLQANK		0.799886	0.372056	1	1	1	Q6RUT8	0	1016.54	5.38	Low	0.359	0.8029
FALSE	Low	Master Protein	Q9D479	UV-stimulated scaffold protein A OS=Mus musculus OX=10090 GN=Uvssa PE=1 SV=2	0.623769	0.094366	1.3947	1	1	1	1	717	81.708	6.61	0	1
	Checked	Confidence	Sequence	Modifications	Qvality PEP	Qvality q-value	# Protein Groups	# Proteins	# PSMs	Master Protein Accessions	# Missed Cleavages	Theo. MH+ [Da]	Ions Score Mascot	Confidence Mascot	Percolator q-Value Mascot	Percolator PEP Mascot
	FALSE	Low	CPFHGKIIPR	1xCarbamidomethyl [C1]	0.801491	0.375065	1	1	1	Q9D479	1	1224.67	6.33	Low	0.3629	0.8047
FALSE	Low	Master Protein	O54988	STE20-like serine/threonine-protein kinase OS=Mus musculus OX=10090 GN=Slk PE=1 SV=2	0.623769	0.0942212	1.45985	2	2	2	1	1233	141.37	5.14	0	2
	Checked	Confidence	Sequence	Modifications	Qvality PEP	Qvality q-value	# Protein Groups	# Proteins	# PSMs	Master Protein Accessions	# Missed Cleavages	Theo. MH+ [Da]	Ions Score Mascot	Confidence Mascot	Percolator q-Value Mascot	Percolator PEP Mascot
	FALSE	Low	KEVMNEVEK	1xOxidation [M4]	0.87871	0.457949	1	1	1	O54988	1	1121.55	1.4	Low	0.4505	0.8878
	FALSE	Low	LVVTGAEAR		0.896515	0.475722	1	1	1	O54988	0	915.526	6.51	Low	0.4695	0.9067
FALSE	Low	Master Protein	Q99NA2	Protein atonal homolog 8 OS=Mus musculus OX=10090 GN=Atoh8 PE=1 SV=1	0.623769	0.0938805	3.41615	1	1	1	1	322	34.763	10.1	0	1
	Checked	Confidence	Sequence	Modifications	Qvality PEP	Qvality q-value	# Protein Groups	# Proteins	# PSMs	Master Protein Accessions	# Missed Cleavages	Theo. MH+ [Da]	Ions Score Mascot	Confidence Mascot	Percolator q-Value Mascot	Percolator PEP Mascot
	FALSE	Low	TVCVKELNGLK	1xCarbamidomethyl [C3]	0.802291	0.376271	1	1	1	Q99NA2	1	1260.7	0.58	Low	0.3635	0.8056
FALSE	Low	Master Protein	Q61288	Serine/threonine-protein kinase receptor R3 OS=Mus musculus OX=10090 GN=Acvrl1 PE=1 SV=2	0.623769	0.0936111	2.98805	1	1	1	1	502	56.483	7.72	0	1
	Checked	Confidence	Sequence	Modifications	Qvality PEP	Qvality q-value	# Protein Groups	# Proteins	# PSMs	Master Protein Accessions	# Missed Cleavages	Theo. MH+ [Da]	Ions Score Mascot	Confidence Mascot	Percolator q-Value Mascot	Percolator PEP Mascot
	FALSE	Low	KVVCVDQQTPTIPNR	1xCarbamidomethyl [C4]	0.80309	0.376271	1	1	1	Q61288	1	1754.92	1.92	Low	0.3635	0.8061
FALSE	Low	Master Protein	Q99J31	Oligophrenin-1 OS=Mus musculus OX=10090 GN=Ophn1 PE=1 SV=1	0.623769	0.090551	1.37157	1	1	1	1	802	91.927	7.96	0	1
	Checked	Confidence	Sequence	Modifications	Qvality PEP	Qvality q-value	# Protein Groups	# Proteins	# PSMs	Master Protein Accessions	# Missed Cleavages	Theo. MH+ [Da]	Ions Score Mascot	Confidence Mascot	Percolator q-Value Mascot	Percolator PEP Mascot
	FALSE	Low	LQDGGTKATPK		0.808644	0.376271	1	1	1	Q99J31	1	1115.61	2.27	Low	0.3635	0.8118
FALSE	Low	Master Protein	Q9JIG7	Coiled-coil domain-containing protein 22 OS=Mus musculus OX=10090 GN=Ccdc22 PE=1 SV=1	0.623769	0.089856	0.956938	1	1	1	1	627	70.8	6.01	0	1
	Checked	Confidence	Sequence	Modifications	Qvality PEP	Qvality q-value	# Protein Groups	# Proteins	# PSMs	Master Protein Accessions	# Missed Cleavages	Theo. MH+ [Da]	Ions Score Mascot	Confidence Mascot	Percolator q-Value Mascot	Percolator PEP Mascot
	FALSE	Low	ELESSR		0.809432	0.376271	1	1	1	Q9JIG7	0	720.352	7.25	Low	0.3635	0.8131
FALSE	Low	Master Protein	Q9ERC8	Down syndrome cell adhesion molecule homolog OS=Mus musculus OX=10090 GN=Dscam PE=1 SV=1	0.623769	0.0898026	0.596125	1	1	1	1	2013	222.13	7.74	0	1
	Checked	Confidence	Sequence	Modifications	Qvality PEP	Qvality q-value	# Protein Groups	# Proteins	# PSMs	Master Protein Accessions	# Missed Cleavages	Theo. MH+ [Da]	Ions Score Mascot	Confidence Mascot	Percolator q-Value Mascot	Percolator PEP Mascot
	FALSE	Low	IQVLSNGSLLIK		0.809432	0.376271	1	1	1	Q9ERC8	0	1284.79	6.95	Low	0.3635	0.8132
FALSE	Low	Master Protein	Q5DU25	IQ motif and SEC7 domain-containing protein 2 OS=Mus musculus OX=10090 GN=Iqsec2 PE=1 SV=3	0.623769	0.0895357	0.473613	1	1	1	1	1478	161.687	8.56	0	1
	Checked	Confidence	Sequence	Modifications	Qvality PEP	Qvality q-value	# Protein Groups	# Proteins	# PSMs	Master Protein Accessions	# Missed Cleavages	Theo. MH+ [Da]	Ions Score Mascot	Confidence Mascot	Percolator q-Value Mascot	Percolator PEP Mascot
	FALSE	Low	IQGRELR		0.810219	0.376271	1	1	1	Q5DU25	1	871.511	1.08	Low	0.3635	0.8137
FALSE	Low	Master Protein	P58854	Gamma-tubulin complex component 3 OS=Mus musculus OX=10090 GN=Tubgcp3 PE=1 SV=2	0.623769	0.0891622	0.994475	1	1	1	1	905	103.404	8.32	0	1
	Checked	Confidence	Sequence	Modifications	Qvality PEP	Qvality q-value	# Protein Groups	# Proteins	# PSMs	Master Protein Accessions	# Missed Cleavages	Theo. MH+ [Da]	Ions Score Mascot	Confidence Mascot	Percolator q-Value Mascot	Percolator PEP Mascot
	FALSE	Low	VSLGSRGRR		0.811004	0.376271	1	1	1	P58854	2	987.581	2.6	Low	0.3645	0.8144
FALSE	Low	Master Protein	Q8BLN6	Protein unc-80 homolog OS=Mus musculus OX=10090 GN=Unc80 PE=1 SV=2	0.623769	0.0890556	0.367985	1	1	1	1	3261	363.275	6.89	0	1
	Checked	Confidence	Sequence	Modifications	Qvality PEP	Qvality q-value	# Protein Groups	# Proteins	# PSMs	Master Protein Accessions	# Missed Cleavages	Theo. MH+ [Da]	Ions Score Mascot	Confidence Mascot	Percolator q-Value Mascot	Percolator PEP Mascot
	FALSE	Low	VALSALLDSAEK		0.811004	0.376271	1	1	1	Q8BLN6	0	1216.68	1.95	Low	0.3645	0.8146
FALSE	Low	Master Protein	Q62018	RNA polymerase-associated protein CTR9 homolog OS=Mus musculus OX=10090 GN=Ctr9 PE=1 SV=2	0.623769	0.0888957	0.59676	1	1	1	1	1173	133.326	6.49	0	1
	Checked	Confidence	Sequence	Modifications	Qvality PEP	Qvality q-value	# Protein Groups	# Proteins	# PSMs	Master Protein Accessions	# Missed Cleavages	Theo. MH+ [Da]	Ions Score Mascot	Confidence Mascot	Percolator q-Value Mascot	Percolator PEP Mascot
	FALSE	Low	YFSYLSK		0.811004	0.376271	1	1	1	Q62018	0	907.456	11.09	Low	0.3645	0.8149
FALSE	Low	Master Protein	Q922Y2	Tripartite motif-containing protein 59 OS=Mus musculus OX=10090 GN=Trim59 PE=1 SV=2	0.623769	0.0887891	1.48883	1	1	1	1	403	47.207	6.52	0	1
	Checked	Confidence	Sequence	Modifications	Qvality PEP	Qvality q-value	# Protein Groups	# Proteins	# PSMs	Master Protein Accessions	# Missed Cleavages	Theo. MH+ [Da]	Ions Score Mascot	Confidence Mascot	Percolator q-Value Mascot	Percolator PEP Mascot
	FALSE	Low	EMELFK	1xOxidation [M2]	0.811004	0.376271	1	1	1	Q922Y2	0	812.386	4.04	Low	0.3645	0.8151
FALSE	Low	Master Protein	Q9ERU9	E3 SUMO-protein ligase RanBP2 OS=Mus musculus OX=10090 GN=Ranbp2 PE=1 SV=2	0.623769	0.0884381	0.655093	3	3	3	1	3053	340.907	6.18	0	3
	Checked	Confidence	Sequence	Modifications	Qvality PEP	Qvality q-value	# Protein Groups	# Proteins	# PSMs	Master Protein Accessions	# Missed Cleavages	Theo. MH+ [Da]	Ions Score Mascot	Confidence Mascot	Percolator q-Value Mascot	Percolator PEP Mascot
	FALSE	Low	IEHLAVR		0.82108	0.384245	1	1	1	Q9ERU9	0	837.494	7.73	Low	0.3708	0.8255
	FALSE	Low	SVDSDFR		0.976687	0.608233	1	1	1	Q9ERU9	0	825.374	0.31	Low	0.6033	0.9882
	FALSE	Low	RDQVIK		1	0.695723	1	2	2	Q9ERU9	1	758.452	20.43	Low	0.6887	1
FALSE	Low	Master Protein	Q9D5J6	Sedoheptulokinase OS=Mus musculus OX=10090 GN=Shpk PE=1 SV=1	0.623769	0.087406	2.10084	1	1	1	1	476	51.27	6.24	0	1
	Checked	Confidence	Sequence	Modifications	Qvality PEP	Qvality q-value	# Protein Groups	# Proteins	# PSMs	Master Protein Accessions	# Missed Cleavages	Theo. MH+ [Da]	Ions Score Mascot	Confidence Mascot	Percolator q-Value Mascot	Percolator PEP Mascot
	FALSE	Low	VVGSGSALSR		0.81335	0.380272	1	1	1	Q9D5J6	0	932.516	6.76	Low	0.3676	0.8177
FALSE	Low	Master Protein	Q69ZX8	Actin-binding LIM protein 3 OS=Mus musculus OX=10090 GN=Ablim3 PE=1 SV=2	0.623769	0.0870874	1.75953	1	1	1	1	682	77.581	8.54	0	1
	Checked	Confidence	Sequence	Modifications	Qvality PEP	Qvality q-value	# Protein Groups	# Proteins	# PSMs	Master Protein Accessions	# Missed Cleavages	Theo. MH+ [Da]	Ions Score Mascot	Confidence Mascot	Percolator q-Value Mascot	Percolator PEP Mascot
	FALSE	Low	YISGRVLEAGGK		0.81413	0.380272	1	1	1	Q69ZX8	1	1249.69	1.35	Low	0.3676	0.8183
FALSE	Low	Master Protein	Q8K387	Ubiquitin carboxyl-terminal hydrolase 45 OS=Mus musculus OX=10090 GN=Usp45 PE=1 SV=1	0.623769	0.0870874	0.861009	1	2	1	1	813	90.304	8.12	0	1
	Checked	Confidence	Sequence	Modifications	Qvality PEP	Qvality q-value	# Protein Groups	# Proteins	# PSMs	Master Protein Accessions	# Missed Cleavages	Theo. MH+ [Da]	Ions Score Mascot	Confidence Mascot	Percolator q-Value Mascot	Percolator PEP Mascot
	FALSE	Low	REAGEIK		0.81413	0.380272	1	1	2	Q8K387	1	802.442	10.7	Low	0.5897	0.9798
FALSE	Low	Master Protein	Q6ZPF3	T-lymphoma invasion and metastasis-inducing protein 2 OS=Mus musculus OX=10090 GN=Tiam2 PE=1 SV=2	0.623769	0.0870395	0.874636	2	2	2	1	1715	192.447	7.44	0	2
	Checked	Confidence	Sequence	Modifications	Qvality PEP	Qvality q-value	# Protein Groups	# Proteins	# PSMs	Master Protein Accessions	# Missed Cleavages	Theo. MH+ [Da]	Ions Score Mascot	Confidence Mascot	Percolator q-Value Mascot	Percolator PEP Mascot
	FALSE	Low	LDGCIR	1xCarbamidomethyl [C4]	0.835363	0.3973	1	2	2	Q6ZPF3	0	733.366	9.86	Low	0.3901	0.8411
	FALSE	Low	IDMDSKMKK		0.961349	0.581517	1	1	1	Q6ZPF3	2	1095.55	0.11	Low	0.5771	0.973
FALSE	Low	Master Protein	Q7TMM8	Protein mono-ADP-ribosyltransferase PARP16 OS=Mus musculus OX=10090 GN=Parp16 PE=1 SV=2	0.623769	0.0863451	2.48447	1	1	1	1	322	36.741	8.95	0	1
	Checked	Confidence	Sequence	Modifications	Qvality PEP	Qvality q-value	# Protein Groups	# Proteins	# PSMs	Master Protein Accessions	# Missed Cleavages	Theo. MH+ [Da]	Ions Score Mascot	Confidence Mascot	Percolator q-Value Mascot	Percolator PEP Mascot
	FALSE	Low	ILTIHSAK		0.815684	0.380272	1	1	1	Q7TMM8	0	882.541	9.44	Low	0.3676	0.8197
FALSE	Low	Master Protein	Q8BHE4	Transmembrane protein 108 OS=Mus musculus OX=10090 GN=Tmem108 PE=1 SV=1	0.623769	0.0862921	1.39373	1	1	1	1	574	59.605	8.44	0	1
	Checked	Confidence	Sequence	Modifications	Qvality PEP	Qvality q-value	# Protein Groups	# Proteins	# PSMs	Master Protein Accessions	# Missed Cleavages	Theo. MH+ [Da]	Ions Score Mascot	Confidence Mascot	Percolator q-Value Mascot	Percolator PEP Mascot
	FALSE	Low	KGAGGSTR		0.815684	0.380272	1	1	1	Q8BHE4	1	733.395	1	Low	0.3676	0.8198
FALSE	Low	Master Protein	Q8BUM3	Tyrosine-protein phosphatase non-receptor type 7 OS=Mus musculus OX=10090 GN=Ptpn7 PE=1 SV=1	0.623769	0.0853396	1.94986	1	1	1	1	359	40.325	6.7	0	1
	Checked	Confidence	Sequence	Modifications	Qvality PEP	Qvality q-value	# Protein Groups	# Proteins	# PSMs	Master Protein Accessions	# Missed Cleavages	Theo. MH+ [Da]	Ions Score Mascot	Confidence Mascot	Percolator q-Value Mascot	Percolator PEP Mascot
	FALSE	Low	IGCQQLK	1xCarbamidomethyl [C3]	0.817233	0.380272	1	1	1	Q8BUM3	0	846.45	3.69	Low	0.3676	0.8216
FALSE	Low	Master Protein	Q04742	Homeobox protein EMX1 OS=Mus musculus OX=10090 GN=Emx1 PE=1 SV=2	0.623769	0.0852339	3.11284	1	1	1	1	257	28.155	9.85	0	1
	Checked	Confidence	Sequence	Modifications	Qvality PEP	Qvality q-value	# Protein Groups	# Proteins	# PSMs	Master Protein Accessions	# Missed Cleavages	Theo. MH+ [Da]	Ions Score Mascot	Confidence Mascot	Percolator q-Value Mascot	Percolator PEP Mascot
	FALSE	Low	MFQPAAKR	1xOxidation [M1]	0.817233	0.380272	1	1	1	Q04742	1	964.503	6.34	Low	0.3676	0.8218
FALSE	Low	Master Protein	Q9QYR6	Microtubule-associated protein 1A OS=Mus musculus OX=10090 GN=Map1a PE=1 SV=2	0.623769	0.0850552	1.04467	3	3	3	1	2776	299.957	5	0	3
	Checked	Confidence	Sequence	Modifications	Qvality PEP	Qvality q-value	# Protein Groups	# Proteins	# PSMs	Master Protein Accessions	# Missed Cleavages	Theo. MH+ [Da]	Ions Score Mascot	Confidence Mascot	Percolator q-Value Mascot	Percolator PEP Mascot
	FALSE	Low	KAKEPSEK		0.874856	0.453863	1	1	1	Q9QYR6	2	916.51	4.18	Low	0.4477	0.8839
	FALSE	Low	EMTLDQKSPEK	1xOxidation [M2]	0.941494	0.544383	1	1	1	Q9QYR6	1	1321.63	0.18	Low	0.5398	0.9529
	FALSE	Low	RTPSPKEAGR		0.964544	0.586094	1	1	1	Q9QYR6	2	1098.6	3.22	Low	0.5812	0.9761
FALSE	Low	Master Protein	Q9Z103	Activity-dependent neuroprotector homeobox protein OS=Mus musculus OX=10090 GN=Adnp PE=1 SV=2	0.623769	0.0844946	0.541516	1	1	1	1	1108	124.229	6.86	0	1
	Checked	Confidence	Sequence	Modifications	Qvality PEP	Qvality q-value	# Protein Groups	# Proteins	# PSMs	Master Protein Accessions	# Missed Cleavages	Theo. MH+ [Da]	Ions Score Mascot	Confidence Mascot	Percolator q-Value Mascot	Percolator PEP Mascot
	FALSE	Low	MAAHMR	1xOxidation [M5]	0.818776	0.380272	1	1	1	Q9Z103	0	732.328	0.67	Low	0.3676	0.8232
FALSE	Low	Master Protein	Q3UPH7	Rho guanine nucleotide exchange factor 40 OS=Mus musculus OX=10090 GN=Arhgef40 PE=1 SV=1	0.623769	0.0843364	0.922874	1	1	1	1	1517	165.03	5.55	0	1
	Checked	Confidence	Sequence	Modifications	Qvality PEP	Qvality q-value	# Protein Groups	# Proteins	# PSMs	Master Protein Accessions	# Missed Cleavages	Theo. MH+ [Da]	Ions Score Mascot	Confidence Mascot	Percolator q-Value Mascot	Percolator PEP Mascot
	FALSE	Low	RAPEPSAGTFQEMR		0.818776	0.380272	1	1	1	Q3UPH7	1	1576.75	8.83	Low	0.3676	0.8235
FALSE	Low	Master Protein	Q61644	Protein kinase C and casein kinase substrate in neurons protein 1 OS=Mus musculus OX=10090 GN=Pacsin1 PE=1 SV=1	0.623769	0.0842309	2.49433	1	1	1	1	441	50.544	5.24	0	1
	Checked	Confidence	Sequence	Modifications	Qvality PEP	Qvality q-value	# Protein Groups	# Proteins	# PSMs	Master Protein Accessions	# Missed Cleavages	Theo. MH+ [Da]	Ions Score Mascot	Confidence Mascot	Percolator q-Value Mascot	Percolator PEP Mascot
	FALSE	Low	TEQSVTPEQQK		0.819546	0.380272	1	1	1	Q61644	0	1274.62	2.31	Low	0.3676	0.8237
FALSE	Low	Master Protein	P40764	Homeobox protein DLX-2 OS=Mus musculus OX=10090 GN=Dlx2 PE=1 SV=1	0.623769	0.0842309	2.71084	1	1	1	1	332	34.725	9.23	0	1
	Checked	Confidence	Sequence	Modifications	Qvality PEP	Qvality q-value	# Protein Groups	# Proteins	# PSMs	Master Protein Accessions	# Missed Cleavages	Theo. MH+ [Da]	Ions Score Mascot	Confidence Mascot	Percolator q-Value Mascot	Percolator PEP Mascot
	FALSE	Low	IWFQNRRSK		0.819546	0.380272	1	2	1	P40764	2	1234.68	0.09	Low	0.3676	0.8237
FALSE	Low	Master Protein	Q8BYH8	Chromodomain-helicase-DNA-binding protein 9 OS=Mus musculus OX=10090 GN=Chd9 PE=1 SV=2	0.623769	0.0840201	0.554593	2	2	2	1	2885	323.659	7.5	0	2
	Checked	Confidence	Sequence	Modifications	Qvality PEP	Qvality q-value	# Protein Groups	# Proteins	# PSMs	Master Protein Accessions	# Missed Cleavages	Theo. MH+ [Da]	Ions Score Mascot	Confidence Mascot	Percolator q-Value Mascot	Percolator PEP Mascot
	FALSE	Low	LAGDDAPKR		0.819546	0.380272	1	1	1	Q8BYH8	1	942.5	2.27	Low	0.3676	0.8241
	FALSE	Low	LITAYQR		0.989395	0.608233	1	2	1	Q8BYH8	0	864.494	3.26	Low	0.6037	1
FALSE	Low	Master Protein	Q91XT6	Tandem C2 domains nuclear protein OS=Mus musculus OX=10090 GN=Tc2n PE=1 SV=2	0.623769	0.0824945	1.84049	1	1	1	1	489	54.953	8.9	0	1
	Checked	Confidence	Sequence	Modifications	Qvality PEP	Qvality q-value	# Protein Groups	# Proteins	# PSMs	Master Protein Accessions	# Missed Cleavages	Theo. MH+ [Da]	Ions Score Mascot	Confidence Mascot	Percolator q-Value Mascot	Percolator PEP Mascot
	FALSE	Low	LPGSSGLSK		0.822609	0.385997	1	1	1	Q91XT6	0	845.473	7.1	Low	0.3751	0.827
FALSE	Low	Master Protein	Q9Z277	Tyrosine-protein kinase BAZ1B OS=Mus musculus OX=10090 GN=Baz1b PE=1 SV=2	0.623769	0.0824449	1.0142	2	3	2	1	1479	170.544	8.6	0	2
	Checked	Confidence	Sequence	Modifications	Qvality PEP	Qvality q-value	# Protein Groups	# Proteins	# PSMs	Master Protein Accessions	# Missed Cleavages	Theo. MH+ [Da]	Ions Score Mascot	Confidence Mascot	Percolator q-Value Mascot	Percolator PEP Mascot
	FALSE	Low	KLPTSLK		0.824891	0.387734	1	1	1	Q9Z277	1	786.508	5	Low	0.3783	0.8295
	FALSE	Low	IMSPNNNK		0.985945	0.608233	1	1	2	Q9Z277	0	917.451	9.4	Low	0.6037	0.9971
FALSE	Low	Master Protein	Q64326	Adrenocorticotropic hormone receptor OS=Mus musculus OX=10090 GN=Mc2r PE=3 SV=1	0.623769	0.0823895	3.71622	1	1	1	1	296	33.959	8.15	0	1
	Checked	Confidence	Sequence	Modifications	Qvality PEP	Qvality q-value	# Protein Groups	# Proteins	# PSMs	Master Protein Accessions	# Missed Cleavages	Theo. MH+ [Da]	Ions Score Mascot	Confidence Mascot	Percolator q-Value Mascot	Percolator PEP Mascot
	FALSE	Low	DAFKRMLFCNR	1xOxidation [M6]; 1xCarbamidomethyl [C9]	0.822609	0.385997	1	1	1	Q64326	2	1473.71	0.01	Low	0.3751	0.8272
FALSE	Low	Master Protein	A2ARK0	Protein FAM83C OS=Mus musculus OX=10090 GN=Fam83c PE=2 SV=1	0.623769	0.0820221	1.15979	1	1	1	1	776	84.018	7.27	0	1
	Checked	Confidence	Sequence	Modifications	Qvality PEP	Qvality q-value	# Protein Groups	# Proteins	# PSMs	Master Protein Accessions	# Missed Cleavages	Theo. MH+ [Da]	Ions Score Mascot	Confidence Mascot	Percolator q-Value Mascot	Percolator PEP Mascot
	FALSE	Low	LAADALLER		0.823371	0.386577	1	1	1	A2ARK0	0	971.552	6.26	Low	0.3752	0.8279
FALSE	Low	Master Protein	Q8CJF7	Protein ELYS OS=Mus musculus OX=10090 GN=Ahctf1 PE=1 SV=1	0.623769	0.079355	0.312082	1	2	1	1	2243	247.493	6.55	0	1
	Checked	Confidence	Sequence	Modifications	Qvality PEP	Qvality q-value	# Protein Groups	# Proteins	# PSMs	Master Protein Accessions	# Missed Cleavages	Theo. MH+ [Da]	Ions Score Mascot	Confidence Mascot	Percolator q-Value Mascot	Percolator PEP Mascot
	FALSE	Low	LTNSTPK		0.827913	0.390569	1	1	2	Q8CJF7	0	760.42	7.54	Low	0.6224	1
FALSE	Low	Master Protein	Q8VEJ9	Vacuolar protein sorting-associated protein 4A OS=Mus musculus OX=10090 GN=Vps4a PE=1 SV=1	0.623769	0.079355	1.373	1	1	1	1	437	48.876	7.8	0	1
	Checked	Confidence	Sequence	Modifications	Qvality PEP	Qvality q-value	# Protein Groups	# Proteins	# PSMs	Master Protein Accessions	# Missed Cleavages	Theo. MH+ [Da]	Ions Score Mascot	Confidence Mascot	Percolator q-Value Mascot	Percolator PEP Mascot
	FALSE	Low	LKDYLR		0.827913	0.390569	1	1	1	Q8VEJ9	1	807.472	9.1	Low	0.3812	0.833
FALSE	Low	Master Protein	Q8BJ05	Zinc finger CCCH domain-containing protein 14 OS=Mus musculus OX=10090 GN=Zc3h14 PE=1 SV=1	0.623769	0.0790944	0.952381	1	1	1	1	735	82.357	7.37	0	1
	Checked	Confidence	Sequence	Modifications	Qvality PEP	Qvality q-value	# Protein Groups	# Proteins	# PSMs	Master Protein Accessions	# Missed Cleavages	Theo. MH+ [Da]	Ions Score Mascot	Confidence Mascot	Percolator q-Value Mascot	Percolator PEP Mascot
	FALSE	Low	DLVQPDK		0.828664	0.390597	1	1	1	Q8BJ05	0	814.431	5.38	Low	0.3812	0.8335
FALSE	Low	Master Protein	Q6IMF0	Keratin, type II cuticular 87 OS=Mus musculus OX=10090 GN=Krt87 PE=2 SV=2	0.623769	0.0786257	2.22222	1	1	1	1	495	54.594	6.06	0	1
	Checked	Confidence	Sequence	Modifications	Qvality PEP	Qvality q-value	# Protein Groups	# Proteins	# PSMs	Master Protein Accessions	# Missed Cleavages	Theo. MH+ [Da]	Ions Score Mascot	Confidence Mascot	Percolator q-Value Mascot	Percolator PEP Mascot
	FALSE	Low	ATSENEFVALK		0.829415	0.391165	1	1	1	Q6IMF0	0	1208.62	1.61	Low	0.3813	0.8344
FALSE	Low	Master Protein	Q61470	Leukocyte antigen CD37 OS=Mus musculus OX=10090 GN=Cd37 PE=1 SV=1	0.623769	0.0782095	3.91459	1	1	1	1	281	31.832	8.35	0	1
	Checked	Confidence	Sequence	Modifications	Qvality PEP	Qvality q-value	# Protein Groups	# Proteins	# PSMs	Master Protein Accessions	# Missed Cleavages	Theo. MH+ [Da]	Ions Score Mascot	Confidence Mascot	Percolator q-Value Mascot	Percolator PEP Mascot
	FALSE	Low	NLDHVYDRLAR		0.830164	0.393944	1	1	1	Q61470	1	1371.71	0.99	Low	0.3849	0.8352
FALSE	Low	Master Protein	Q14BP6	Leucine-rich repeat-containing protein 74B OS=Mus musculus OX=10090 GN=Lrrc74b PE=2 SV=1	0.623769	0.0772745	2.55754	1	1	1	1	391	41.675	6.02	0	1
	Checked	Confidence	Sequence	Modifications	Qvality PEP	Qvality q-value	# Protein Groups	# Proteins	# PSMs	Master Protein Accessions	# Missed Cleavages	Theo. MH+ [Da]	Ions Score Mascot	Confidence Mascot	Percolator q-Value Mascot	Percolator PEP Mascot
	FALSE	Low	QEGASELNLR		0.831657	0.3973	1	1	1	Q14BP6	0	1116.56	4.49	Low	0.3885	0.837
FALSE	Low	Master Protein	Q5S248	Transmembrane protease serine 11E OS=Mus musculus OX=10090 GN=Tmprss11e PE=1 SV=2	0.623769	0.0769115	2.12766	1	1	1	1	423	48.034	8.95	0	1
	Checked	Confidence	Sequence	Modifications	Qvality PEP	Qvality q-value	# Protein Groups	# Proteins	# PSMs	Master Protein Accessions	# Missed Cleavages	Theo. MH+ [Da]	Ions Score Mascot	Confidence Mascot	Percolator q-Value Mascot	Percolator PEP Mascot
	FALSE	Low	HAFHKSPLR		0.832401	0.3973	1	1	1	Q5S248	1	1092.61	3.64	Low	0.3885	0.8377
FALSE	Low	Master Protein	Q62136	Tyrosine-protein phosphatase non-receptor type 21 OS=Mus musculus OX=10090 GN=Ptpn21 PE=1 SV=1	0.623769	0.0756491	1.10544	2	2	2	1	1176	133.407	7.68	0	2
	Checked	Confidence	Sequence	Modifications	Qvality PEP	Qvality q-value	# Protein Groups	# Proteins	# PSMs	Master Protein Accessions	# Missed Cleavages	Theo. MH+ [Da]	Ions Score Mascot	Confidence Mascot	Percolator q-Value Mascot	Percolator PEP Mascot
	FALSE	Low	SCLVAR	1xCarbamidomethyl [C2]	0.838301	0.403823	1	1	1	Q62136	0	705.371	7.36	Low	0.3959	0.8447
	FALSE	Low	PLPFGLK		0.983144	0.608233	1	1	1	Q62136	0	771.476	7.13	Low	0.6037	0.9946
FALSE	Low	Master Protein	P97492	Regulator of G-protein signaling 14 OS=Mus musculus OX=10090 GN=Rgs14 PE=1 SV=2	0.623769	0.0748427	1.46252	1	1	1	1	547	59.81	7.43	0	1
	Checked	Confidence	Sequence	Modifications	Qvality PEP	Qvality q-value	# Protein Groups	# Proteins	# PSMs	Master Protein Accessions	# Missed Cleavages	Theo. MH+ [Da]	Ions Score Mascot	Confidence Mascot	Percolator q-Value Mascot	Percolator PEP Mascot
	FALSE	Low	ISAKPTKR		0.8361	0.3973	1	1	1	P97492	2	900.563	5.78	Low	0.3907	0.8417
FALSE	Low	Master Protein	Q62311	Transcription initiation factor TFIID subunit 6 OS=Mus musculus OX=10090 GN=Taf6 PE=1 SV=1	0.623769	0.0745848	1.76991	1	1	1	1	678	72.628	8.6	0	1
	Checked	Confidence	Sequence	Modifications	Qvality PEP	Qvality q-value	# Protein Groups	# Proteins	# PSMs	Master Protein Accessions	# Missed Cleavages	Theo. MH+ [Da]	Ions Score Mascot	Confidence Mascot	Percolator q-Value Mascot	Percolator PEP Mascot
	FALSE	Low	EQQKAEATEPLK		0.8361	0.3973	1	1	1	Q62311	1	1371.71	0.9	Low	0.3907	0.8422
FALSE	Low	Master Protein	Q9Z2V4	Phosphoenolpyruvate carboxykinase, cytosolic [GTP] OS=Mus musculus OX=10090 GN=Pck1 PE=1 SV=1	0.623769	0.0744816	1.92926	1	1	1	1	622	69.31	6.6	0	1
	Checked	Confidence	Sequence	Modifications	Qvality PEP	Qvality q-value	# Protein Groups	# Proteins	# PSMs	Master Protein Accessions	# Missed Cleavages	Theo. MH+ [Da]	Ions Score Mascot	Confidence Mascot	Percolator q-Value Mascot	Percolator PEP Mascot
	FALSE	Low	GKIIMHDPFAMR	2xOxidation [M5; M11]	0.8361	0.3973	1	1	1	Q9Z2V4	1	1447.72	5.25	Low	0.3907	0.8424
FALSE	Low	Master Protein	Q8JZM2	Proline-rich protein 15-like protein OS=Mus musculus OX=10090 GN=Prr15l PE=1 SV=1	0.623769	0.0742755	10	1	1	1	1	100	11.352	9.5	0	1
	Checked	Confidence	Sequence	Modifications	Qvality PEP	Qvality q-value	# Protein Groups	# Proteins	# PSMs	Master Protein Accessions	# Missed Cleavages	Theo. MH+ [Da]	Ions Score Mascot	Confidence Mascot	Percolator q-Value Mascot	Percolator PEP Mascot
	FALSE	Low	LEKIVDKNTK		0.836835	0.398944	1	1	1	Q8JZM2	2	1187.7	2.78	Low	0.3922	0.8428
FALSE	Low	Master Protein	P55096	ATP-binding cassette sub-family D member 3 OS=Mus musculus OX=10090 GN=Abcd3 PE=1 SV=2	0.623769	0.0739664	1.36571	1	1	1	1	659	75.426	9.26	0	1
	Checked	Confidence	Sequence	Modifications	Qvality PEP	Qvality q-value	# Protein Groups	# Proteins	# PSMs	Master Protein Accessions	# Missed Cleavages	Theo. MH+ [Da]	Ions Score Mascot	Confidence Mascot	Percolator q-Value Mascot	Percolator PEP Mascot
	FALSE	Low	QTIHSVFRK		0.837569	0.403309	1	1	1	P55096	1	1115.63	5.31	Low	0.3943	0.8434
FALSE	Low	Master Protein	Q3U0V1	Far upstream element-binding protein 2 OS=Mus musculus OX=10090 GN=Khsrp PE=1 SV=2	0.623769	0.0739149	1.06952	1	1	1	1	748	76.728	7.33	32.63	1
	Checked	Confidence	Sequence	Modifications	Qvality PEP	Qvality q-value	# Protein Groups	# Proteins	# PSMs	Master Protein Accessions	# Missed Cleavages	Theo. MH+ [Da]	Ions Score Mascot	Confidence Mascot	Percolator q-Value Mascot	Percolator PEP Mascot
	FALSE	Low	IQNDAGVR		0.837569	0.403309	1	2	1	Q3U0V1	0	872.458	32.63	Low	0.3943	0.8435
FALSE	Low	Master Protein	Q62522	Zona pellucida-binding protein 1 OS=Mus musculus OX=10090 GN=Zpbp PE=1 SV=2	0.623769	0.0731433	2	1	1	1	1	350	39.206	8.84	0	1
	Checked	Confidence	Sequence	Modifications	Qvality PEP	Qvality q-value	# Protein Groups	# Proteins	# PSMs	Master Protein Accessions	# Missed Cleavages	Theo. MH+ [Da]	Ions Score Mascot	Confidence Mascot	Percolator q-Value Mascot	Percolator PEP Mascot
	FALSE	Low	LLQILSK		0.839031	0.403823	1	1	1	Q62522	0	814.54	12.73	Low	0.3959	0.845
FALSE	Low	Master Protein	P26954	Interleukin-3 receptor class 2 subunit beta OS=Mus musculus OX=10090 GN=Csf2rb2 PE=1 SV=1	0.623769	0.0725783	1.13895	1	1	1	1	878	97.133	5.36	0	1
	Checked	Confidence	Sequence	Modifications	Qvality PEP	Qvality q-value	# Protein Groups	# Proteins	# PSMs	Master Protein Accessions	# Missed Cleavages	Theo. MH+ [Da]	Ions Score Mascot	Confidence Mascot	Percolator q-Value Mascot	Percolator PEP Mascot
	FALSE	Low	LSAGSSLSGR		0.839761	0.403823	1	1	1	P26954	0	934.495	4.77	Low	0.3959	0.8461
FALSE	Low	Master Protein	P27573	Myelin protein P0 OS=Mus musculus OX=10090 GN=Mpz PE=1 SV=1	0.623769	0.0722888	8.06452	2	2	2	1	248	27.604	9.47	0	2
	Checked	Confidence	Sequence	Modifications	Qvality PEP	Qvality q-value	# Protein Groups	# Proteins	# PSMs	Master Protein Accessions	# Missed Cleavages	Theo. MH+ [Da]	Ions Score Mascot	Confidence Mascot	Percolator q-Value Mascot	Percolator PEP Mascot
	FALSE	Low	GRFHKSSK		0.906314	0.494337	1	1	1	P27573	2	946.522	3.25	Low	0.4893	0.9167
	FALSE	Low	GQPYIDEVGAFK		0.912948	0.519747	1	1	1	P27573	0	1323.66	1.02	Low	0.5126	0.9236
FALSE	Low	Master Protein	Q56A10	Zinc finger protein 608 OS=Mus musculus OX=10090 GN=Znf608 PE=1 SV=1	0.623769	0.0720653	0.463269	1	1	1	1	1511	162.244	8.81	0	1
	Checked	Confidence	Sequence	Modifications	Qvality PEP	Qvality q-value	# Protein Groups	# Proteins	# PSMs	Master Protein Accessions	# Missed Cleavages	Theo. MH+ [Da]	Ions Score Mascot	Confidence Mascot	Percolator q-Value Mascot	Percolator PEP Mascot
	FALSE	Low	HDWAPPR		0.840488	0.404358	1	2	1	Q56A10	0	878.427	4.78	Low	0.3979	0.8471
FALSE	Low	Master Protein	Q3U1T9	DENN domain-containing protein 1B OS=Mus musculus OX=10090 GN=Dennd1b PE=1 SV=3	0.623769	0.0720141	1.17493	1	1	1	1	766	85.473	5.92	0	1
	Checked	Confidence	Sequence	Modifications	Qvality PEP	Qvality q-value	# Protein Groups	# Proteins	# PSMs	Master Protein Accessions	# Missed Cleavages	Theo. MH+ [Da]	Ions Score Mascot	Confidence Mascot	Percolator q-Value Mascot	Percolator PEP Mascot
	FALSE	Low	LGLKEVKSR		0.841214	0.40488	1	1	1	Q3U1T9	2	1029.64	3.87	Low	0.3979	0.8472
FALSE	Low	Master Protein	E9PYY5	Dynein intermediate chain 4, axonemal OS=Mus musculus OX=10090 GN=Dnai4 PE=1 SV=1	0.623769	0.0719115	0.991326	1	1	1	1	807	90.116	5.45	0	1
	Checked	Confidence	Sequence	Modifications	Qvality PEP	Qvality q-value	# Protein Groups	# Proteins	# PSMs	Master Protein Accessions	# Missed Cleavages	Theo. MH+ [Da]	Ions Score Mascot	Confidence Mascot	Percolator q-Value Mascot	Percolator PEP Mascot
	FALSE	Low	RTTATGGK		0.841214	0.40488	1	1	1	E9PYY5	1	791.437	3.86	Low	0.398	0.8474
FALSE	Low	Master Protein	Q80VI1	E3 ubiquitin-protein ligase TRIM56 OS=Mus musculus OX=10090 GN=Trim56 PE=1 SV=1	0.623769	0.0712087	2.45232	2	2	2	1	734	79.463	7.96	0	2
	Checked	Confidence	Sequence	Modifications	Qvality PEP	Qvality q-value	# Protein Groups	# Proteins	# PSMs	Master Protein Accessions	# Missed Cleavages	Theo. MH+ [Da]	Ions Score Mascot	Confidence Mascot	Percolator q-Value Mascot	Percolator PEP Mascot
	FALSE	Low	QGGAQPLTPK		0.894141	0.475111	1	1	1	Q80VI1	0	996.547	16.21	Low	0.4688	0.9042
	FALSE	Low	VTTMVDGK		0.927554	0.533568	1	1	1	Q80VI1	0	850.434	10.58	Low	0.5281	0.9387
FALSE	Low	Master Protein	V9GXG1	Protein SLFN14 OS=Mus musculus OX=10090 GN=Slfn14 PE=1 SV=1	0.623769	0.0701215	0.889878	1	1	1	1	899	101.625	7.9	0	1
	Checked	Confidence	Sequence	Modifications	Qvality PEP	Qvality q-value	# Protein Groups	# Proteins	# PSMs	Master Protein Accessions	# Missed Cleavages	Theo. MH+ [Da]	Ions Score Mascot	Confidence Mascot	Percolator q-Value Mascot	Percolator PEP Mascot
	FALSE	Low	VTLGEENR		0.844103	0.412852	1	1	1	V9GXG1	0	917.469	0.21	Low	0.4064	0.8509
FALSE	Low	Master Protein	Q61937	Nucleophosmin OS=Mus musculus OX=10090 GN=Npm1 PE=1 SV=1	0.623769	0.0699684	2.05479	1	1	1	1	292	32.54	4.77	0	1
	Checked	Confidence	Sequence	Modifications	Qvality PEP	Qvality q-value	# Protein Groups	# Proteins	# PSMs	Master Protein Accessions	# Missed Cleavages	Theo. MH+ [Da]	Ions Score Mascot	Confidence Mascot	Percolator q-Value Mascot	Percolator PEP Mascot
	FALSE	Low	FINYVK		0.844821	0.414947	1	1	1	Q61937	0	783.44	8.53	Low	0.4074	0.8512
FALSE	Low	Master Protein	Q11011	Puromycin-sensitive aminopeptidase OS=Mus musculus OX=10090 GN=Npepps PE=1 SV=2	0.623769	0.0693566	0.978261	1	1	1	1	920	103.26	5.9	0	1
	Checked	Confidence	Sequence	Modifications	Qvality PEP	Qvality q-value	# Protein Groups	# Proteins	# PSMs	Master Protein Accessions	# Missed Cleavages	Theo. MH+ [Da]	Ions Score Mascot	Confidence Mascot	Percolator q-Value Mascot	Percolator PEP Mascot
	FALSE	Low	YTTPAGEVR		0.845538	0.41597	1	1	1	Q11011	0	993.5	6.32	Low	0.4074	0.8524
FALSE	Low	Master Protein	B2RPV6	Multimerin-1 OS=Mus musculus OX=10090 GN=Mmrn1 PE=1 SV=2	0.623769	0.0692547	1.57025	2	2	2	1	1210	136.02	7.71	0	2
	Checked	Confidence	Sequence	Modifications	Qvality PEP	Qvality q-value	# Protein Groups	# Proteins	# PSMs	Master Protein Accessions	# Missed Cleavages	Theo. MH+ [Da]	Ions Score Mascot	Confidence Mascot	Percolator q-Value Mascot	Percolator PEP Mascot
	FALSE	Low	IVTSLEWR		0.845538	0.41597	1	1	1	B2RPV6	0	1003.56	2.7	Low	0.4074	0.8526
	FALSE	Low	TVNMTTILIGR	1xOxidation [M4]	1	0.682031	1	1	1	B2RPV6	0	1234.68	6.51	Low	0.6769	1
FALSE	Low	Master Protein	Q8R4U6	DNA topoisomerase I, mitochondrial OS=Mus musculus OX=10090 GN=Top1mt PE=2 SV=1	0.623769	0.0680339	2.19224	2	2	2	1	593	68.96	9.22	0	2
	Checked	Confidence	Sequence	Modifications	Qvality PEP	Qvality q-value	# Protein Groups	# Proteins	# PSMs	Master Protein Accessions	# Missed Cleavages	Theo. MH+ [Da]	Ions Score Mascot	Confidence Mascot	Percolator q-Value Mascot	Percolator PEP Mascot
	FALSE	Low	TLPREQK		0.848389	0.418599	1	1	1	Q8R4U6	1	871.5	11.96	Low	0.4118	0.855
	FALSE	Low	VLAYNR		0.996798	0.613865	1	1	1	Q8R4U6	0	735.415	2.93	Low	0.6083	1
FALSE	Low	Master Protein	Q69ZU6	Thrombospondin type-1 domain-containing protein 7A OS=Mus musculus OX=10090 GN=Thsd7a PE=1 SV=2	0.623769	0.0675262	0.425532	1	1	1	1	1645	183.406	7.2	0	1
	Checked	Confidence	Sequence	Modifications	Qvality PEP	Qvality q-value	# Protein Groups	# Proteins	# PSMs	Master Protein Accessions	# Missed Cleavages	Theo. MH+ [Da]	Ions Score Mascot	Confidence Mascot	Percolator q-Value Mascot	Percolator PEP Mascot
	FALSE	Low	QARQARR		0.849098	0.419609	1	1	1	Q69ZU6	2	885.513	6.58	Low	0.4123	0.856
FALSE	Low	Master Protein	P48281	Vitamin D3 receptor OS=Mus musculus OX=10090 GN=Vdr PE=1 SV=2	0.623769	0.0675262	1.65877	1	1	1	1	422	47.803	6.19	0	1
	Checked	Confidence	Sequence	Modifications	Qvality PEP	Qvality q-value	# Protein Groups	# Proteins	# PSMs	Master Protein Accessions	# Missed Cleavages	Theo. MH+ [Da]	Ions Score Mascot	Confidence Mascot	Percolator q-Value Mascot	Percolator PEP Mascot
	FALSE	Low	ITKDNRR		0.849098	0.419609	1	1	1	P48281	2	902.517	2.09	Low	0.4123	0.856
FALSE	Low	Master Protein	Q9JL61	DNA-binding protein Rfx5 OS=Mus musculus OX=10090 GN=Rfx5 PE=1 SV=2	0.623769	0.0669685	1.21581	1	1	1	1	658	69.692	9.57	0	1
	Checked	Confidence	Sequence	Modifications	Qvality PEP	Qvality q-value	# Protein Groups	# Proteins	# PSMs	Master Protein Accessions	# Missed Cleavages	Theo. MH+ [Da]	Ions Score Mascot	Confidence Mascot	Percolator q-Value Mascot	Percolator PEP Mascot
	FALSE	Low	LGGRGQSK		0.849805	0.42006	1	1	1	Q9JL61	1	802.453	3.34	Low	0.4123	0.8571
FALSE	Low	Master Protein	Q80YF9	Rho GTPase-activating protein 33 OS=Mus musculus OX=10090 GN=Arhgap33 PE=1 SV=1	0.623769	0.0663609	0.766284	1	1	1	1	1305	139.714	9.19	0	1
	Checked	Confidence	Sequence	Modifications	Qvality PEP	Qvality q-value	# Protein Groups	# Proteins	# PSMs	Master Protein Accessions	# Missed Cleavages	Theo. MH+ [Da]	Ions Score Mascot	Confidence Mascot	Percolator q-Value Mascot	Percolator PEP Mascot
	FALSE	Low	HSANTSMHAR	1xOxidation [M7]	0.851215	0.421612	1	1	1	Q80YF9	0	1127.5	4.35	Low	0.4147	0.8583
FALSE	Low	Master Protein	Q66K08	Cartilage intermediate layer protein 1 OS=Mus musculus OX=10090 GN=Cilp PE=1 SV=1	0.623769	0.0653501	0.844595	1	1	1	1	1184	132.249	8.21	0	1
	Checked	Confidence	Sequence	Modifications	Qvality PEP	Qvality q-value	# Protein Groups	# Proteins	# PSMs	Master Protein Accessions	# Missed Cleavages	Theo. MH+ [Da]	Ions Score Mascot	Confidence Mascot	Percolator q-Value Mascot	Percolator PEP Mascot
	FALSE	Low	LFNLDVPESR		0.853318	0.42464	1	1	1	Q66K08	0	1189.62	4.31	Low	0.4181	0.8603
FALSE	Low	Master Protein	Q5NCI0	Up-regulator of cell proliferation OS=Mus musculus OX=10090 GN=Urgcp PE=2 SV=1	0.623769	0.0626828	0.75594	1	1	1	1	926	104.617	6.32	0	1
	Checked	Confidence	Sequence	Modifications	Qvality PEP	Qvality q-value	# Protein Groups	# Proteins	# PSMs	Master Protein Accessions	# Missed Cleavages	Theo. MH+ [Da]	Ions Score Mascot	Confidence Mascot	Percolator q-Value Mascot	Percolator PEP Mascot
	FALSE	Low	LGQPRPR		0.858169	0.430524	1	1	1	Q5NCI0	1	823.49	7.49	Low	0.4247	0.8656
FALSE	Low	Master Protein	Q91XI1	tRNA-dihydrouridine(47) synthase [NAD(P)(+)]-like OS=Mus musculus OX=10090 GN=Dus3l PE=1 SV=1	0.623769	0.0625824	2.1978	1	1	1	1	637	71.033	7.97	0	1
	Checked	Confidence	Sequence	Modifications	Qvality PEP	Qvality q-value	# Protein Groups	# Proteins	# PSMs	Master Protein Accessions	# Missed Cleavages	Theo. MH+ [Da]	Ions Score Mascot	Confidence Mascot	Percolator q-Value Mascot	Percolator PEP Mascot
	FALSE	Low	TTKERFHEYLDGDK		0.858169	0.430524	1	1	1	Q91XI1	2	1738.84	7.02	Low	0.4247	0.8658
FALSE	Low	Master Protein	P56484	C-C chemokine receptor type 8 OS=Mus musculus OX=10090 GN=Ccr8 PE=2 SV=1	0.623769	0.0625323	3.11615	1	1	1	1	353	40.019	7.64	0	1
	Checked	Confidence	Sequence	Modifications	Qvality PEP	Qvality q-value	# Protein Groups	# Proteins	# PSMs	Master Protein Accessions	# Missed Cleavages	Theo. MH+ [Da]	Ions Score Mascot	Confidence Mascot	Percolator q-Value Mascot	Percolator PEP Mascot
	FALSE	Low	FKKHLMDVFQK	1xOxidation [M6]	0.858169	0.430524	1	1	1	P56484	2	1436.77	0.96	Low	0.4247	0.8659
FALSE	Low	Master Protein	Q8CH77	Neuron navigator 1 OS=Mus musculus OX=10090 GN=Nav1 PE=1 SV=2	0.623769	0.0624821	0.48	1	1	1	1	1875	202.243	8.06	0	1
	Checked	Confidence	Sequence	Modifications	Qvality PEP	Qvality q-value	# Protein Groups	# Proteins	# PSMs	Master Protein Accessions	# Missed Cleavages	Theo. MH+ [Da]	Ions Score Mascot	Confidence Mascot	Percolator q-Value Mascot	Percolator PEP Mascot
	FALSE	Low	SSSDAGRDR		0.858169	0.430524	1	1	1	Q8CH77	1	950.429	2.08	Low	0.4247	0.866
FALSE	Low	Master Protein	P54265	Myotonin-protein kinase OS=Mus musculus OX=10090 GN=Dmpk PE=1 SV=1	0.623769	0.0623317	1.58479	1	1	1	1	631	69.557	4.91	0	1
	Checked	Confidence	Sequence	Modifications	Qvality PEP	Qvality q-value	# Protein Groups	# Proteins	# PSMs	Master Protein Accessions	# Missed Cleavages	Theo. MH+ [Da]	Ions Score Mascot	Confidence Mascot	Percolator q-Value Mascot	Percolator PEP Mascot
	FALSE	Low	IPRPGLSEAR		0.858856	0.430524	1	1	1	P54265	1	1095.63	6.13	Low	0.4252	0.8663
FALSE	Low	Master Protein	Q8VI51	VPS10 domain-containing receptor SorCS3 OS=Mus musculus OX=10090 GN=Sorcs3 PE=1 SV=1	0.623769	0.0619809	0.656276	1	1	1	1	1219	135.9	6.49	0	1
	Checked	Confidence	Sequence	Modifications	Qvality PEP	Qvality q-value	# Protein Groups	# Proteins	# PSMs	Master Protein Accessions	# Missed Cleavages	Theo. MH+ [Da]	Ions Score Mascot	Confidence Mascot	Percolator q-Value Mascot	Percolator PEP Mascot
	FALSE	Low	LPKYSLPK		0.859541	0.431952	1	1	1	Q8VI51	1	945.577	7.02	Low	0.4256	0.867
FALSE	Low	Master Protein	Q8C6Z1	Mucin-15 OS=Mus musculus OX=10090 GN=Muc15 PE=2 SV=1	0.623769	0.0619809	1.81269	1	1	1	1	331	36.36	5.68	0	1
	Checked	Confidence	Sequence	Modifications	Qvality PEP	Qvality q-value	# Protein Groups	# Proteins	# PSMs	Master Protein Accessions	# Missed Cleavages	Theo. MH+ [Da]	Ions Score Mascot	Confidence Mascot	Percolator q-Value Mascot	Percolator PEP Mascot
	FALSE	Low	NEPVLR		0.859541	0.431952	1	1	1	Q8C6Z1	0	727.41	12.48	Low	0.4256	0.867
FALSE	Low	Master Protein	Q3UHH8	Glucoside xylosyltransferase 1 OS=Mus musculus OX=10090 GN=Gxylt1 PE=1 SV=2	0.623769	0.0618307	4.70297	2	2	2	1	404	46.461	8.97	0	2
	Checked	Confidence	Sequence	Modifications	Qvality PEP	Qvality q-value	# Protein Groups	# Proteins	# PSMs	Master Protein Accessions	# Missed Cleavages	Theo. MH+ [Da]	Ions Score Mascot	Confidence Mascot	Percolator q-Value Mascot	Percolator PEP Mascot
	FALSE	Low	KLFKPCASQR	1xCarbamidomethyl [C6]	0.859541	0.431952	1	1	1	Q3UHH8	2	1234.67	2.53	Low	0.4261	0.8673
	FALSE	Low	LASWSFLRR		1	0.627133	1	1	1	Q3UHH8	1	1135.64	1.35	Low	0.6224	1
FALSE	Low	Master Protein	Q9D516	Coiled-coil domain-containing protein 130 OS=Mus musculus OX=10090 GN=Ccdc130 PE=2 SV=1	0.623769	0.0616304	2.5974	1	2	1	1	385	43.853	8.09	0	1
	Checked	Confidence	Sequence	Modifications	Qvality PEP	Qvality q-value	# Protein Groups	# Proteins	# PSMs	Master Protein Accessions	# Missed Cleavages	Theo. MH+ [Da]	Ions Score Mascot	Confidence Mascot	Percolator q-Value Mascot	Percolator PEP Mascot
	FALSE	Low	KKAMQEEEEK		0.860224	0.433452	1	1	2	Q9D516	2	1249.61	1.62	Low	0.4265	0.8677
FALSE	Low	Master Protein	Q80U35	Rho guanine nucleotide exchange factor 17 OS=Mus musculus OX=10090 GN=Arhgef17 PE=1 SV=2	0.623769	0.0610802	0.388916	1	1	1	1	2057	221.533	6.3	0	1
	Checked	Confidence	Sequence	Modifications	Qvality PEP	Qvality q-value	# Protein Groups	# Proteins	# PSMs	Master Protein Accessions	# Missed Cleavages	Theo. MH+ [Da]	Ions Score Mascot	Confidence Mascot	Percolator q-Value Mascot	Percolator PEP Mascot
	FALSE	Low	LFGGPSSR		0.860906	0.434306	1	1	1	Q80U35	0	820.431	6.12	Low	0.4269	0.8688
FALSE	Low	Master Protein	Q924W7	DENN domain-containing protein 2B OS=Mus musculus OX=10090 GN=Dennd2b PE=1 SV=1	0.623769	0.0610302	0.881834	1	2	1	1	1134	126.782	9.11	0	1
	Checked	Confidence	Sequence	Modifications	Qvality PEP	Qvality q-value	# Protein Groups	# Proteins	# PSMs	Master Protein Accessions	# Missed Cleavages	Theo. MH+ [Da]	Ions Score Mascot	Confidence Mascot	Percolator q-Value Mascot	Percolator PEP Mascot
	FALSE	Low	LVHIQSMLKR		0.860906	0.434306	1	1	2	Q924W7	1	1224.72	1.59	Low	0.4269	0.8689
FALSE	Low	Master Protein	P97855	Ras GTPase-activating protein-binding protein 1 OS=Mus musculus OX=10090 GN=G3bp1 PE=1 SV=1	0.623769	0.0609802	1.50538	1	1	1	1	465	51.797	5.59	0	1
	Checked	Confidence	Sequence	Modifications	Qvality PEP	Qvality q-value	# Protein Groups	# Proteins	# PSMs	Master Protein Accessions	# Missed Cleavages	Theo. MH+ [Da]	Ions Score Mascot	Confidence Mascot	Percolator q-Value Mascot	Percolator PEP Mascot
	FALSE	Low	INIPPQR		0.860906	0.434306	1	1	1	P97855	0	837.494	5.84	Low	0.4269	0.869
FALSE	Low	Master Protein	P10085	Myoblast determination protein 1 OS=Mus musculus OX=10090 GN=Myod1 PE=1 SV=2	0.623769	0.0605307	2.83019	1	1	1	1	318	34.212	5.57	0	1
	Checked	Confidence	Sequence	Modifications	Qvality PEP	Qvality q-value	# Protein Groups	# Proteins	# PSMs	Master Protein Accessions	# Missed Cleavages	Theo. MH+ [Da]	Ions Score Mascot	Confidence Mascot	Percolator q-Value Mascot	Percolator PEP Mascot
	FALSE	Low	LVHMGALLK	1xOxidation [M4]	0.862265	0.435064	1	1	1	P10085	0	997.586	8.46	Low	0.4273	0.8699
FALSE	Low	Master Protein	Q7TNF8	Peripheral-type benzodiazepine receptor-associated protein 1 OS=Mus musculus OX=10090 GN=Tspoap1 PE=2 SV=2	0.623769	0.0601813	0.433369	1	1	1	1	1846	199.805	5.29	0	1
	Checked	Confidence	Sequence	Modifications	Qvality PEP	Qvality q-value	# Protein Groups	# Proteins	# PSMs	Master Protein Accessions	# Missed Cleavages	Theo. MH+ [Da]	Ions Score Mascot	Confidence Mascot	Percolator q-Value Mascot	Percolator PEP Mascot
	FALSE	Low	VVSAPVPR		0.862943	0.435064	1	1	1	Q7TNF8	0	824.499	5.02	Low	0.4273	0.8706
FALSE	Low	Master Protein	Q4KL13	Uncharacterized protein C14orf28 homolog OS=Mus musculus OX=10090 GN=Gm527 PE=2 SV=1	0.623769	0.0599818	2.25806	1	1	1	1	310	36.28	6.52	0	1
	Checked	Confidence	Sequence	Modifications	Qvality PEP	Qvality q-value	# Protein Groups	# Proteins	# PSMs	Master Protein Accessions	# Missed Cleavages	Theo. MH+ [Da]	Ions Score Mascot	Confidence Mascot	Percolator q-Value Mascot	Percolator PEP Mascot
	FALSE	Low	IELCEER	1xCarbamidomethyl [C4]	0.862943	0.435064	1	1	1	Q4KL13	0	948.446	7.47	Low	0.4273	0.871
FALSE	Low	Master Protein	Q69Z61	PWWP domain-containing protein 2A OS=Mus musculus OX=10090 GN=Pwwp2a PE=2 SV=2	0.623769	0.0595831	1.09589	1	1	1	1	730	79.339	9.28	0	1
	Checked	Confidence	Sequence	Modifications	Qvality PEP	Qvality q-value	# Protein Groups	# Proteins	# PSMs	Master Protein Accessions	# Missed Cleavages	Theo. MH+ [Da]	Ions Score Mascot	Confidence Mascot	Percolator q-Value Mascot	Percolator PEP Mascot
	FALSE	Low	IAKEKAQK		0.863618	0.435064	1	1	1	Q69Z61	2	915.562	0.64	Low	0.4291	0.8718
FALSE	Low	Master Protein	Q4VA61	Down syndrome cell adhesion molecule-like protein 1 homolog OS=Mus musculus OX=10090 GN=Dscaml1 PE=1 SV=2	0.623769	0.0594835	0.681929	1	1	1	1	2053	224.1	8.16	0	1
	Checked	Confidence	Sequence	Modifications	Qvality PEP	Qvality q-value	# Protein Groups	# Proteins	# PSMs	Master Protein Accessions	# Missed Cleavages	Theo. MH+ [Da]	Ions Score Mascot	Confidence Mascot	Percolator q-Value Mascot	Percolator PEP Mascot
	FALSE	Low	GLSNETLLISSAQK		0.863618	0.435064	1	1	1	Q4VA61	0	1460.8	9.43	Low	0.4291	0.872
FALSE	Low	Master Protein	A1EGX6	Fibrous sheath CABYR-binding protein OS=Mus musculus OX=10090 GN=Fscb PE=1 SV=1	0.623769	0.0585383	0.651769	1	1	1	1	1074	114.909	4.04	0	1
	Checked	Confidence	Sequence	Modifications	Qvality PEP	Qvality q-value	# Protein Groups	# Proteins	# PSMs	Master Protein Accessions	# Missed Cleavages	Theo. MH+ [Da]	Ions Score Mascot	Confidence Mascot	Percolator q-Value Mascot	Percolator PEP Mascot
	FALSE	Low	LSSQLQK		0.865635	0.43746	1	1	1	A1EGX6	0	803.462	14.79	Low	0.431	0.8739
FALSE	Low	Master Protein	B2RRE4	Zinc finger protein 518B OS=Mus musculus OX=10090 GN=Znf518b PE=2 SV=1	0.623769	0.0581409	1.20706	1	1	1	1	1077	118.922	9.58	0	1
	Checked	Confidence	Sequence	Modifications	Qvality PEP	Qvality q-value	# Protein Groups	# Proteins	# PSMs	Master Protein Accessions	# Missed Cleavages	Theo. MH+ [Da]	Ions Score Mascot	Confidence Mascot	Percolator q-Value Mascot	Percolator PEP Mascot
	FALSE	Low	AAVAFADDRRGAR		0.866304	0.43746	1	1	1	B2RRE4	2	1375.72	5.08	Low	0.4351	0.8747
FALSE	Low	Master Protein	Q78DX7	Proto-oncogene tyrosine-protein kinase ROS OS=Mus musculus OX=10090 GN=Ros1 PE=1 SV=1	0.623769	0.0578431	0.769231	2	2	2	1	2340	261.801	6.07	0	2
	Checked	Confidence	Sequence	Modifications	Qvality PEP	Qvality q-value	# Protein Groups	# Proteins	# PSMs	Master Protein Accessions	# Missed Cleavages	Theo. MH+ [Da]	Ions Score Mascot	Confidence Mascot	Percolator q-Value Mascot	Percolator PEP Mascot
	FALSE	Low	IVESGTLK		0.866972	0.44185	1	1	1	Q78DX7	0	846.493	15.15	Low	0.4355	0.8753
	FALSE	Low	LSGGQLYVMK	1xOxidation [M9]	1	0.717936	1	1	1	Q78DX7	0	1111.58	2.74	Low	0.7143	1
FALSE	Low	Master Protein	O70318	Band 4.1-like protein 2 OS=Mus musculus OX=10090 GN=Epb41l2 PE=1 SV=2	0.623769	0.0573472	0.809717	1	1	1	1	988	109.873	5.43	0	1
	Checked	Confidence	Sequence	Modifications	Qvality PEP	Qvality q-value	# Protein Groups	# Proteins	# PSMs	Master Protein Accessions	# Missed Cleavages	Theo. MH+ [Da]	Ions Score Mascot	Confidence Mascot	Percolator q-Value Mascot	Percolator PEP Mascot
	FALSE	Low	EVQTSELK		0.867638	0.44185	1	1	1	O70318	0	933.489	2.22	Low	0.4355	0.8763
FALSE	Low	Master Protein	Q80U40	RIMS-binding protein 2 OS=Mus musculus OX=10090 GN=Rimbp2 PE=1 SV=3	0.623769	0.0567529	0.839552	1	1	1	1	1072	118.269	5.35	0	1
	Checked	Confidence	Sequence	Modifications	Qvality PEP	Qvality q-value	# Protein Groups	# Proteins	# PSMs	Master Protein Accessions	# Missed Cleavages	Theo. MH+ [Da]	Ions Score Mascot	Confidence Mascot	Percolator q-Value Mascot	Percolator PEP Mascot
	FALSE	Low	ISVQCVTSR	1xCarbamidomethyl [C5]	0.868965	0.443754	1	1	1	Q80U40	0	1049.54	2.53	Low	0.4364	0.8775
FALSE	Low	Master Protein	O88909	Solute carrier family 22 member 8 OS=Mus musculus OX=10090 GN=Slc22a8 PE=1 SV=2	0.623769	0.0567034	1.48976	1	1	1	1	537	59.208	8.4	0	1
	Checked	Confidence	Sequence	Modifications	Qvality PEP	Qvality q-value	# Protein Groups	# Proteins	# PSMs	Master Protein Accessions	# Missed Cleavages	Theo. MH+ [Da]	Ions Score Mascot	Confidence Mascot	Percolator q-Value Mascot	Percolator PEP Mascot
	FALSE	Low	VATFNGKK		0.868965	0.443754	1	1	1	O88909	1	864.494	0.78	Low	0.4364	0.8776
FALSE	Low	Master Protein	F8VPN2	Testis-expressed protein 15 OS=Mus musculus OX=10090 GN=Tex15 PE=2 SV=1	0.623769	0.0566539	0.251346	1	1	1	1	2785	311.086	6.39	0	1
	Checked	Confidence	Sequence	Modifications	Qvality PEP	Qvality q-value	# Protein Groups	# Proteins	# PSMs	Master Protein Accessions	# Missed Cleavages	Theo. MH+ [Da]	Ions Score Mascot	Confidence Mascot	Percolator q-Value Mascot	Percolator PEP Mascot
	FALSE	Low	IEQAVYK		0.869626	0.443984	1	1	1	F8VPN2	0	850.467	13.43	Low	0.4372	0.8777
FALSE	Low	Master Protein	P42581	Homeobox protein HMX3 OS=Mus musculus OX=10090 GN=Hmx3 PE=1 SV=3	0.623769	0.056456	1.96629	1	2	1	1	356	37.835	7.71	0	1
	Checked	Confidence	Sequence	Modifications	Qvality PEP	Qvality q-value	# Protein Groups	# Proteins	# PSMs	Master Protein Accessions	# Missed Cleavages	Theo. MH+ [Da]	Ions Score Mascot	Confidence Mascot	Percolator q-Value Mascot	Percolator PEP Mascot
	FALSE	Low	ESPFSIR		0.869626	0.443984	1	1	2	P42581	0	835.431	9.88	Low	0.4826	0.9132
FALSE	Low	Master Protein	Q8BW72	Lysine-specific demethylase 4A OS=Mus musculus OX=10090 GN=Kdm4a PE=1 SV=3	0.623769	0.05611	0.75188	1	1	1	1	1064	120.257	5.8	0	1
	Checked	Confidence	Sequence	Modifications	Qvality PEP	Qvality q-value	# Protein Groups	# Proteins	# PSMs	Master Protein Accessions	# Missed Cleavages	Theo. MH+ [Da]	Ions Score Mascot	Confidence Mascot	Percolator q-Value Mascot	Percolator PEP Mascot
	FALSE	Low	LSVASDMR		0.870285	0.443984	1	1	1	Q8BW72	0	878.44	4.32	Low	0.4372	0.8788
FALSE	Low	Master Protein	Q923A2	Protein Spindly OS=Mus musculus OX=10090 GN=Spdl1 PE=1 SV=2	0.623769	0.0555173	1.15132	1	1	1	1	608	70.193	6	0	1
	Checked	Confidence	Sequence	Modifications	Qvality PEP	Qvality q-value	# Protein Groups	# Proteins	# PSMs	Master Protein Accessions	# Missed Cleavages	Theo. MH+ [Da]	Ions Score Mascot	Confidence Mascot	Percolator q-Value Mascot	Percolator PEP Mascot
	FALSE	Low	VELDEAR		0.871599	0.445867	1	1	1	Q923A2	0	831.421	16.18	Low	0.439	0.88
FALSE	Low	Master Protein	Q80WC3	Trinucleotide repeat-containing gene 18 protein OS=Mus musculus OX=10090 GN=Tnrc18 PE=1 SV=2	0.623769	0.055468	0.243224	1	1	1	1	2878	307.447	8.4	0	1
	Checked	Confidence	Sequence	Modifications	Qvality PEP	Qvality q-value	# Protein Groups	# Proteins	# PSMs	Master Protein Accessions	# Missed Cleavages	Theo. MH+ [Da]	Ions Score Mascot	Confidence Mascot	Percolator q-Value Mascot	Percolator PEP Mascot
	FALSE	Low	IPLSHIR		0.871599	0.445867	1	1	1	Q80WC3	0	835.515	4.35	Low	0.4394	0.8801
FALSE	Low	Master Protein	Q7TMY8	E3 ubiquitin-protein ligase HUWE1 OS=Mus musculus OX=10090 GN=Huwe1 PE=1 SV=5	0.623769	0.0552213	0.159927	1	1	1	1	4377	482.332	5.22	26.9	1
	Checked	Confidence	Sequence	Modifications	Qvality PEP	Qvality q-value	# Protein Groups	# Proteins	# PSMs	Master Protein Accessions	# Missed Cleavages	Theo. MH+ [Da]	Ions Score Mascot	Confidence Mascot	Percolator q-Value Mascot	Percolator PEP Mascot
	FALSE	Low	LLLNGAR		0.872254	0.447624	1	1	1	Q7TMY8	0	756.473	26.9	Low	0.4408	0.8806
FALSE	Low	Master Protein	Q9JJH7	Transient receptor potential cation channel subfamily M member 5 OS=Mus musculus OX=10090 GN=Trpm5 PE=1 SV=1	0.623769	0.055172	0.777202	1	1	1	1	1158	130.76	6.4	0	1
	Checked	Confidence	Sequence	Modifications	Qvality PEP	Qvality q-value	# Protein Groups	# Proteins	# PSMs	Master Protein Accessions	# Missed Cleavages	Theo. MH+ [Da]	Ions Score Mascot	Confidence Mascot	Percolator q-Value Mascot	Percolator PEP Mascot
	FALSE	Low	EAEVARTMR		0.872254	0.447624	1	1	1	Q9JJH7	1	1062.54	4.24	Low	0.4411	0.8807
FALSE	Low	Master Protein	Q01098	Glutamate receptor ionotropic, NMDA 2C OS=Mus musculus OX=10090 GN=Grin2c PE=1 SV=2	0.623769	0.0547284	0.645682	1	1	1	1	1239	135.334	8.66	0	1
	Checked	Confidence	Sequence	Modifications	Qvality PEP	Qvality q-value	# Protein Groups	# Proteins	# PSMs	Master Protein Accessions	# Missed Cleavages	Theo. MH+ [Da]	Ions Score Mascot	Confidence Mascot	Percolator q-Value Mascot	Percolator PEP Mascot
	FALSE	Low	ISSLESEV		0.872907	0.447624	1	1	1	Q01098	0	863.436	2.75	Low	0.4411	0.8816
FALSE	Low	Master Protein	O35602	Retinal homeobox protein Rx OS=Mus musculus OX=10090 GN=Rax PE=2 SV=2	0.623769	0.0545807	2.04678	1	1	1	1	342	36.313	8.97	0	1
	Checked	Confidence	Sequence	Modifications	Qvality PEP	Qvality q-value	# Protein Groups	# Proteins	# PSMs	Master Protein Accessions	# Missed Cleavages	Theo. MH+ [Da]	Ions Score Mascot	Confidence Mascot	Percolator q-Value Mascot	Percolator PEP Mascot
	FALSE	Low	VNLPEVR		0.872907	0.447624	1	1	1	O35602	0	826.478	2.7	Low	0.4411	0.8819
FALSE	Low	Master Protein	Q99KF0	Caspase recruitment domain-containing protein 14 OS=Mus musculus OX=10090 GN=Card14 PE=2 SV=2	0.623769	0.0544822	0.900901	1	1	1	1	999	113.425	6.1	0	1
	Checked	Confidence	Sequence	Modifications	Qvality PEP	Qvality q-value	# Protein Groups	# Proteins	# PSMs	Master Protein Accessions	# Missed Cleavages	Theo. MH+ [Da]	Ions Score Mascot	Confidence Mascot	Percolator q-Value Mascot	Percolator PEP Mascot
	FALSE	Low	LVRIVSVDK		0.873558	0.449049	1	1	1	Q99KF0	1	1028.65	3.73	Low	0.4425	0.8821
FALSE	Low	Master Protein	P52792	Hexokinase-4 OS=Mus musculus OX=10090 GN=Gck PE=1 SV=1	0.623769	0.0535477	3.01075	1	1	1	1	465	52.055	5.29	0	1
	Checked	Confidence	Sequence	Modifications	Qvality PEP	Qvality q-value	# Protein Groups	# Proteins	# PSMs	Master Protein Accessions	# Missed Cleavages	Theo. MH+ [Da]	Ions Score Mascot	Confidence Mascot	Percolator q-Value Mascot	Percolator PEP Mascot
	FALSE	Low	VGEGEAGQWSVKTK		0.875502	0.455431	1	1	1	P52792	1	1475.75	0.54	Low	0.4477	0.884
FALSE	Low	Master Protein	Q99N85	28S ribosomal protein S18a, mitochondrial OS=Mus musculus OX=10090 GN=Mrps18a PE=2 SV=1	0.623769	0.0528605	5.61224	1	1	1	1	196	22.307	10.18	0	1
	Checked	Confidence	Sequence	Modifications	Qvality PEP	Qvality q-value	# Protein Groups	# Proteins	# PSMs	Master Protein Accessions	# Missed Cleavages	Theo. MH+ [Da]	Ions Score Mascot	Confidence Mascot	Percolator q-Value Mascot	Percolator PEP Mascot
	FALSE	Low	KIEECVKMAHR	1xOxidation [M8]; 1xCarbamidomethyl [C5]	0.87679	0.455431	1	1	1	Q99N85	2	1416.71	3.3	Low	0.4481	0.8854
FALSE	Low	Master Protein	Q5XPI3	E3 ubiquitin-protein ligase RNF123 OS=Mus musculus OX=10090 GN=Rnf123 PE=1 SV=1	0.623769	0.0528114	0.532725	1	1	1	1	1314	148.557	6.7	0	1
	Checked	Confidence	Sequence	Modifications	Qvality PEP	Qvality q-value	# Protein Groups	# Proteins	# PSMs	Master Protein Accessions	# Missed Cleavages	Theo. MH+ [Da]	Ions Score Mascot	Confidence Mascot	Percolator q-Value Mascot	Percolator PEP Mascot
	FALSE	Low	LAAILAK		0.87679	0.455431	1	1	1	Q5XPI3	0	699.476	11.46	Low	0.4485	0.8855
FALSE	Low	Master Protein	Q8BS39	Coiled-coil domain-containing protein 32 OS=Mus musculus OX=10090 GN=Ccdc32 PE=2 SV=2	0.623769	0.0521253	7.26257	2	2	2	1	179	19.916	4.84	0	2
	Checked	Confidence	Sequence	Modifications	Qvality PEP	Qvality q-value	# Protein Groups	# Proteins	# PSMs	Master Protein Accessions	# Missed Cleavages	Theo. MH+ [Da]	Ions Score Mascot	Confidence Mascot	Percolator q-Value Mascot	Percolator PEP Mascot
	FALSE	Low	GLNEEVTSK		0.878072	0.457949	1	1	1	Q8BS39	0	976.495	5.41	Low	0.4505	0.8869
	FALSE	Low	GLNEEVTSKDMLR	1xOxidation [M11]	1	0.725388	1	1	1	Q8BS39	1	1507.74	0.2	Low	0.7238	1
FALSE	Low	Master Protein	Q9CWH1	Zinc finger and BTB domain-containing protein 8A OS=Mus musculus OX=10090 GN=Zbtb8a PE=2 SV=1	0.623769	0.0514403	1.6129	1	1	1	1	434	49.12	6.96	0	1
	Checked	Confidence	Sequence	Modifications	Qvality PEP	Qvality q-value	# Protein Groups	# Proteins	# PSMs	Master Protein Accessions	# Missed Cleavages	Theo. MH+ [Da]	Ions Score Mascot	Confidence Mascot	Percolator q-Value Mascot	Percolator PEP Mascot
	FALSE	Low	YFSLSDK		0.879347	0.457949	1	1	1	Q9CWH1	0	859.42	6.74	Low	0.4505	0.8883
FALSE	Low	Master Protein	Q7TN88	Polycystic kidney disease protein 1-like 2 OS=Mus musculus OX=10090 GN=Pkd1l2 PE=2 SV=1	0.623769	0.0513426	0.325071	1	1	1	1	2461	271.803	5.64	0	1
	Checked	Confidence	Sequence	Modifications	Qvality PEP	Qvality q-value	# Protein Groups	# Proteins	# PSMs	Master Protein Accessions	# Missed Cleavages	Theo. MH+ [Da]	Ions Score Mascot	Confidence Mascot	Percolator q-Value Mascot	Percolator PEP Mascot
	FALSE	Low	KDIQDQAK		0.879347	0.457949	1	1	1	Q7TN88	1	945.5	6.25	Low	0.4505	0.8885
FALSE	Low	Master Protein	Q9WUB0	RanBP-type and C3HC4-type zinc finger-containing protein 1 OS=Mus musculus OX=10090 GN=Rbck1 PE=1 SV=2	0.623769	0.0507564	1.77165	1	1	1	1	508	57.497	6.19	0	1
	Checked	Confidence	Sequence	Modifications	Qvality PEP	Qvality q-value	# Protein Groups	# Proteins	# PSMs	Master Protein Accessions	# Missed Cleavages	Theo. MH+ [Da]	Ions Score Mascot	Confidence Mascot	Percolator q-Value Mascot	Percolator PEP Mascot
	FALSE	Low	LAGEEEALR		0.880616	0.458639	1	1	1	Q9WUB0	0	987.511	3.15	Low	0.4522	0.8897
FALSE	Low	Master Protein	Q9EST4	Proteasome assembly chaperone 2 OS=Mus musculus OX=10090 GN=Psmg2 PE=1 SV=1	0.623769	0.0507564	3.0303	1	1	1	1	264	29.505	6.05	0	1
	Checked	Confidence	Sequence	Modifications	Qvality PEP	Qvality q-value	# Protein Groups	# Proteins	# PSMs	Master Protein Accessions	# Missed Cleavages	Theo. MH+ [Da]	Ions Score Mascot	Confidence Mascot	Percolator q-Value Mascot	Percolator PEP Mascot
	FALSE	Low	IPGGGITK		0.880616	0.458639	1	1	1	Q9EST4	0	742.446	0.53	Low	0.4522	0.8897
FALSE	Low	Master Protein	Q8BU51	BPI fold-containing family B member 6 OS=Mus musculus OX=10090 GN=Bpifb6 PE=2 SV=3	0.623769	0.05061	1.3363	1	1	1	1	449	48.75	7.33	30.48	1
	Checked	Confidence	Sequence	Modifications	Qvality PEP	Qvality q-value	# Protein Groups	# Proteins	# PSMs	Master Protein Accessions	# Missed Cleavages	Theo. MH+ [Da]	Ions Score Mascot	Confidence Mascot	Percolator q-Value Mascot	Percolator PEP Mascot
	FALSE	Low	LPQNTR		0.880616	0.458639	1	1	1	Q8BU51	0	728.405	30.48	Low	0.4525	0.89
FALSE	Low	Master Protein	Q9CR76	Transmembrane protein 186 OS=Mus musculus OX=10090 GN=Tmem186 PE=1 SV=2	0.623769	0.0505612	2.77778	1	1	1	1	216	24.616	10.11	0	1
	Checked	Confidence	Sequence	Modifications	Qvality PEP	Qvality q-value	# Protein Groups	# Proteins	# PSMs	Master Protein Accessions	# Missed Cleavages	Theo. MH+ [Da]	Ions Score Mascot	Confidence Mascot	Percolator q-Value Mascot	Percolator PEP Mascot
	FALSE	Low	ILDRER		0.880616	0.458639	1	1	1	Q9CR76	1	801.458	16.02	Low	0.4525	0.8901
FALSE	Low	Master Protein	B7ZNG0	Kinesin-like protein KIF7 OS=Mus musculus OX=10090 GN=Kif7 PE=1 SV=1	0.623769	0.0504148	0.519288	1	1	1	1	1348	151.531	6.49	0	1
	Checked	Confidence	Sequence	Modifications	Qvality PEP	Qvality q-value	# Protein Groups	# Proteins	# PSMs	Master Protein Accessions	# Missed Cleavages	Theo. MH+ [Da]	Ions Score Mascot	Confidence Mascot	Percolator q-Value Mascot	Percolator PEP Mascot
	FALSE	Low	GEIDTLR		0.881247	0.459876	1	1	1	B7ZNG0	0	803.426	17.07	Low	0.4525	0.8904
FALSE	Low	Master Protein	Q8VDQ9	Protein KRI1 homolog OS=Mus musculus OX=10090 GN=Kri1 PE=1 SV=3	0.623769	0.050171	1.42045	1	1	1	1	704	82.007	5.12	0	1
	Checked	Confidence	Sequence	Modifications	Qvality PEP	Qvality q-value	# Protein Groups	# Proteins	# PSMs	Master Protein Accessions	# Missed Cleavages	Theo. MH+ [Da]	Ions Score Mascot	Confidence Mascot	Percolator q-Value Mascot	Percolator PEP Mascot
	FALSE	Low	LQAFGLNPKR		0.881878	0.46247	1	1	1	Q8VDQ9	1	1143.66	0.07	Low	0.4545	0.8909
FALSE	Low	Master Protein	Q9WTS4	Teneurin-1 OS=Mus musculus OX=10090 GN=Tenm1 PE=1 SV=1	0.623769	0.0495378	0.292933	1	1	1	1	2731	305.6	6.37	0	1
	Checked	Confidence	Sequence	Modifications	Qvality PEP	Qvality q-value	# Protein Groups	# Proteins	# PSMs	Master Protein Accessions	# Missed Cleavages	Theo. MH+ [Da]	Ions Score Mascot	Confidence Mascot	Percolator q-Value Mascot	Percolator PEP Mascot
	FALSE	Low	SPFLSEKR		0.883133	0.46247	1	1	1	Q9WTS4	1	963.526	14.59	Low	0.4549	0.8922
FALSE	Low	Master Protein	Q9CR95	Adaptin ear-binding coat-associated protein 1 OS=Mus musculus OX=10090 GN=Necap1 PE=1 SV=2	0.623769	0.0491972	3.27273	1	1	1	1	275	29.621	6.38	0	1
	Checked	Confidence	Sequence	Modifications	Qvality PEP	Qvality q-value	# Protein Groups	# Proteins	# PSMs	Master Protein Accessions	# Missed Cleavages	Theo. MH+ [Da]	Ions Score Mascot	Confidence Mascot	Percolator q-Value Mascot	Percolator PEP Mascot
	FALSE	Low	LSIGNITAK		0.883759	0.463683	1	1	1	Q9CR95	0	916.546	12.13	Low	0.4595	0.8929
FALSE	Low	Master Protein	P97868	E3 ubiquitin-protein ligase RBBP6 OS=Mus musculus OX=10090 GN=Rbbp6 PE=1 SV=5	0.623769	0.0490999	0.446927	1	1	1	1	1790	199.466	9.63	0	1
	Checked	Confidence	Sequence	Modifications	Qvality PEP	Qvality q-value	# Protein Groups	# Proteins	# PSMs	Master Protein Accessions	# Missed Cleavages	Theo. MH+ [Da]	Ions Score Mascot	Confidence Mascot	Percolator q-Value Mascot	Percolator PEP Mascot
	FALSE	Low	VEGTEIVK		0.883759	0.463683	1	1	1	P97868	0	874.488	12.35	Low	0.4595	0.8931
FALSE	Low	Master Protein	P53395	Lipoamide acyltransferase component of branched-chain alpha-keto acid dehydrogenase complex, mitochondrial OS=Mus musculus OX=10090 GN=Dbt PE=1 SV=2	0.623769	0.0487596	3.52697	2	3	2	1	482	53.213	8.6	0	2
	Checked	Confidence	Sequence	Modifications	Qvality PEP	Qvality q-value	# Protein Groups	# Proteins	# PSMs	Master Protein Accessions	# Missed Cleavages	Theo. MH+ [Da]	Ions Score Mascot	Confidence Mascot	Percolator q-Value Mascot	Percolator PEP Mascot
	FALSE	Low	LSEVVGSGK		0.884382	0.466792	1	1	2	P53395	0	875.483	14.43	Low	0.5771	0.9737
	FALSE	Low	TWSQNAVR		1	0.623608	1	1	1	P53395	0	961.485	1.1	Low	0.6196	1
FALSE	Low	Master Protein	Q3TYA6	M-phase phosphoprotein 8 OS=Mus musculus OX=10090 GN=Mphosph8 PE=1 SV=1	0.623769	0.0484197	0.815851	1	1	1	1	858	97.407	5.85	0	1
	Checked	Confidence	Sequence	Modifications	Qvality PEP	Qvality q-value	# Protein Groups	# Proteins	# PSMs	Master Protein Accessions	# Missed Cleavages	Theo. MH+ [Da]	Ions Score Mascot	Confidence Mascot	Percolator q-Value Mascot	Percolator PEP Mascot
	FALSE	Low	LLIGAYR		0.885004	0.466792	1	1	1	Q3TYA6	0	805.493	2.7	Low	0.4595	0.8945
FALSE	Low	Master Protein	Q8K301	Probable ATP-dependent RNA helicase DDX52 OS=Mus musculus OX=10090 GN=Ddx52 PE=2 SV=2	0.623769	0.0483711	1.17057	1	1	1	1	598	67.432	9.57	0	1
	Checked	Confidence	Sequence	Modifications	Qvality PEP	Qvality q-value	# Protein Groups	# Proteins	# PSMs	Master Protein Accessions	# Missed Cleavages	Theo. MH+ [Da]	Ions Score Mascot	Confidence Mascot	Percolator q-Value Mascot	Percolator PEP Mascot
	FALSE	Low	FGPKSSK		0.885004	0.466792	1	1	1	Q8K301	1	750.414	6.53	Low	0.4595	0.8946
FALSE	Low	Master Protein	Q8CEC6	Peptidylprolyl isomerase domain and WD repeat-containing protein 1 OS=Mus musculus OX=10090 GN=Ppwd1 PE=1 SV=2	0.623769	0.0475951	1.08359	1	1	1	1	646	73.338	7.15	0	1
	Checked	Confidence	Sequence	Modifications	Qvality PEP	Qvality q-value	# Protein Groups	# Proteins	# PSMs	Master Protein Accessions	# Missed Cleavages	Theo. MH+ [Da]	Ions Score Mascot	Confidence Mascot	Percolator q-Value Mascot	Percolator PEP Mascot
	FALSE	Low	IFIYDGR		0.886861	0.467821	1	1	1	Q8CEC6	0	883.467	2.97	Low	0.4601	0.8962
FALSE	Low	Master Protein	D3Z3K2	E3 ubiquitin-protein ligase CCNB1IP1 OS=Mus musculus OX=10090 GN=Ccnb1ip1 PE=1 SV=1	0.623769	0.0473131	2.17391	1	2	1	1	276	31.365	7.85	0	1
	Checked	Confidence	Sequence	Modifications	Qvality PEP	Qvality q-value	# Protein Groups	# Proteins	# PSMs	Master Protein Accessions	# Missed Cleavages	Theo. MH+ [Da]	Ions Score Mascot	Confidence Mascot	Percolator q-Value Mascot	Percolator PEP Mascot
	FALSE	Low	LMERNR	1xOxidation [M2]	0.88809	0.468055	1	1	1	D3Z3K2	1	834.425	11.36	Low	0.4604	0.8975
	FALSE	Low	LMERNR		0.988021	0.608233	1	1	1	D3Z3K2	1	818.43	8.45	Low	0.6037	0.9992
FALSE	Low	Master Protein	Q9JK48	Endophilin-B1 OS=Mus musculus OX=10090 GN=Sh3glb1 PE=1 SV=1	0.623769	0.0472076	2.19178	1	1	1	1	365	40.83	6.04	0	1
	Checked	Confidence	Sequence	Modifications	Qvality PEP	Qvality q-value	# Protein Groups	# Proteins	# PSMs	Master Protein Accessions	# Missed Cleavages	Theo. MH+ [Da]	Ions Score Mascot	Confidence Mascot	Percolator q-Value Mascot	Percolator PEP Mascot
	FALSE	Low	IEEFVYEK		0.887477	0.467821	1	1	1	Q9JK48	0	1056.52	2.69	Low	0.4601	0.897
FALSE	Low	Master Protein	Q5DTY9	BTB/POZ domain-containing protein KCTD16 OS=Mus musculus OX=10090 GN=Kctd16 PE=1 SV=2	0.623769	0.0471591	1.63934	1	1	1	1	427	48.941	8.19	0	1
	Checked	Confidence	Sequence	Modifications	Qvality PEP	Qvality q-value	# Protein Groups	# Proteins	# PSMs	Master Protein Accessions	# Missed Cleavages	Theo. MH+ [Da]	Ions Score Mascot	Confidence Mascot	Percolator q-Value Mascot	Percolator PEP Mascot
	FALSE	Low	YILDYLR		0.887477	0.467821	1	2	1	Q5DTY9	0	955.525	12.79	Low	0.4601	0.8971
FALSE	Low	Master Protein	B2RU80	Receptor-type tyrosine-protein phosphatase beta OS=Mus musculus OX=10090 GN=Ptprb PE=1 SV=1	0.623769	0.0470139	0.4004	1	1	1	1	1998	224.355	7.18	0	1
	Checked	Confidence	Sequence	Modifications	Qvality PEP	Qvality q-value	# Protein Groups	# Proteins	# PSMs	Master Protein Accessions	# Missed Cleavages	Theo. MH+ [Da]	Ions Score Mascot	Confidence Mascot	Percolator q-Value Mascot	Percolator PEP Mascot
	FALSE	Low	ILQQLDSK		0.88809	0.468055	1	1	1	B2RU80	0	944.541	6.69	Low	0.4604	0.8974
FALSE	Low	Master Protein	P49452	Centromere protein C OS=Mus musculus OX=10090 GN=Cenpc PE=1 SV=2	0.623769	0.0470139	0.993377	1	1	1	1	906	102.091	9.67	0	1
	Checked	Confidence	Sequence	Modifications	Qvality PEP	Qvality q-value	# Protein Groups	# Proteins	# PSMs	Master Protein Accessions	# Missed Cleavages	Theo. MH+ [Da]	Ions Score Mascot	Confidence Mascot	Percolator q-Value Mascot	Percolator PEP Mascot
	FALSE	Low	FFSGGSKNK		0.887477	0.467821	1	1	1	P49452	1	971.495	11.16	Low	0.4604	0.8974
FALSE	Low	Master Protein	Q3V0A6	Uncharacterized protein C2orf78 homolog OS=Mus musculus OX=10090 GN=Gm5592 PE=2 SV=1	0.623769	0.0468688	1.98366	2	2	2	1	857	93.67	8.53	0	2
	Checked	Confidence	Sequence	Modifications	Qvality PEP	Qvality q-value	# Protein Groups	# Proteins	# PSMs	Master Protein Accessions	# Missed Cleavages	Theo. MH+ [Da]	Ions Score Mascot	Confidence Mascot	Percolator q-Value Mascot	Percolator PEP Mascot
	FALSE	Low	PSGPQNK		0.88809	0.468055	1	1	1	Q3V0A6	0	727.373	11.81	Low	0.4617	0.8977
	FALSE	Low	TMPEIKEGTK		1	0.709749	1	1	1	Q3V0A6	1	1133.59	5.67	Low	0.7041	1
FALSE	Low	Master Protein	Q9QZ67	Protein phosphatase 1D OS=Mus musculus OX=10090 GN=Ppm1d PE=2 SV=2	0.623769	0.0462886	2.00669	1	1	1	1	598	65.681	9.26	0	1
	Checked	Confidence	Sequence	Modifications	Qvality PEP	Qvality q-value	# Protein Groups	# Proteins	# PSMs	Master Protein Accessions	# Missed Cleavages	Theo. MH+ [Da]	Ions Score Mascot	Confidence Mascot	Percolator q-Value Mascot	Percolator PEP Mascot
	FALSE	Low	YLMGEQGQSCAK	1xOxidation [M3]; 1xCarbamidomethyl [C10]	0.889314	0.46978	1	1	1	Q9QZ67	0	1387.6	3.45	Low	0.462	0.8989
FALSE	Low	Master Protein	Q9Z0G0	PDZ domain-containing protein GIPC1 OS=Mus musculus OX=10090 GN=Gipc1 PE=1 SV=1	0.623769	0.0458057	2.1021	1	1	1	1	333	36.107	5.91	0	1
	Checked	Confidence	Sequence	Modifications	Qvality PEP	Qvality q-value	# Protein Groups	# Proteins	# PSMs	Master Protein Accessions	# Missed Cleavages	Theo. MH+ [Da]	Ions Score Mascot	Confidence Mascot	Percolator q-Value Mascot	Percolator PEP Mascot
	FALSE	Low	LLKELPR		0.889923	0.46978	1	1	1	Q9Z0G0	1	868.561	12.39	Low	0.4636	0.8999
FALSE	Low	Master Protein	O35904	Phosphatidylinositol 4,5-bisphosphate 3-kinase catalytic subunit delta isoform OS=Mus musculus OX=10090 GN=Pik3cd PE=1 SV=2	0.623769	0.0451824	1.43816	2	2	2	1	1043	119.635	7.34	0	2
	Checked	Confidence	Sequence	Modifications	Qvality PEP	Qvality q-value	# Protein Groups	# Proteins	# PSMs	Master Protein Accessions	# Missed Cleavages	Theo. MH+ [Da]	Ions Score Mascot	Confidence Mascot	Percolator q-Value Mascot	Percolator PEP Mascot
	FALSE	Low	VNADERMK		0.902336	0.485419	1	1	1	O35904	1	962.472	5.04	Low	0.4798	0.9126
	FALSE	Low	TEEEALK		0.975955	0.607348	1	1	1	O35904	0	819.409	2.84	Low	0.6013	0.9875
FALSE	Low	Master Protein	Q6Y7W8	GRB10-interacting GYF protein 2 OS=Mus musculus OX=10090 GN=Gigyf2 PE=1 SV=2	0.623769	0.0451306	1.39427	2	2	2	1	1291	149.102	5.57	0	2
	Checked	Confidence	Sequence	Modifications	Qvality PEP	Qvality q-value	# Protein Groups	# Proteins	# PSMs	Master Protein Accessions	# Missed Cleavages	Theo. MH+ [Da]	Ions Score Mascot	Confidence Mascot	Percolator q-Value Mascot	Percolator PEP Mascot
	FALSE	Low	HLEQQAEK		0.89174	0.471882	1	1	1	Q6Y7W8	0	982.495	0.28	Low	0.4636	0.9013
	FALSE	Low	LEEERERQLR		0.994135	0.612316	1	1	1	Q6Y7W8	2	1357.72	0.41	Low	0.6077	1
FALSE	Low	Master Protein	Q2PFD7	PH and SEC7 domain-containing protein 3 OS=Mus musculus OX=10090 GN=Psd3 PE=1 SV=2	0.623769	0.0448461	1.92864	2	2	2	1	1037	114.651	6.24	0	2
	Checked	Confidence	Sequence	Modifications	Qvality PEP	Qvality q-value	# Protein Groups	# Proteins	# PSMs	Master Protein Accessions	# Missed Cleavages	Theo. MH+ [Da]	Ions Score Mascot	Confidence Mascot	Percolator q-Value Mascot	Percolator PEP Mascot
	FALSE	Low	KIHADMDGK		0.897692	0.477213	1	1	1	Q2PFD7	1	1014.5	0.55	Low	0.4701	0.9077
	FALSE	Low	TASPVSKEFAK		0.982083	0.608233	1	1	1	Q2PFD7	1	1164.63	1.49	Low	0.6037	0.9936
FALSE	Low	Master Protein	Q91WG8	Bifunctional UDP-N-acetylglucosamine 2-epimerase/N-acetylmannosamine kinase OS=Mus musculus OX=10090 GN=Gne PE=1 SV=1	0.623769	0.0447935	0.969529	1	1	1	1	722	79.148	6.81	0	1
	Checked	Confidence	Sequence	Modifications	Qvality PEP	Qvality q-value	# Protein Groups	# Proteins	# PSMs	Master Protein Accessions	# Missed Cleavages	Theo. MH+ [Da]	Ions Score Mascot	Confidence Mascot	Percolator q-Value Mascot	Percolator PEP Mascot
	FALSE	Low	FCFPPVK	1xCarbamidomethyl [C2]	0.892343	0.473204	1	1	1	Q91WG8	0	894.454	0.11	Low	0.4657	0.902
FALSE	Low	Master Protein	Q8R104	NAD-dependent protein deacetylase sirtuin-3 OS=Mus musculus OX=10090 GN=Sirt3 PE=1 SV=2	0.623769	0.0443603	2.69461	1	1	1	1	334	36.591	7.44	0	1
	Checked	Confidence	Sequence	Modifications	Qvality PEP	Qvality q-value	# Protein Groups	# Proteins	# PSMs	Master Protein Accessions	# Missed Cleavages	Theo. MH+ [Da]	Ions Score Mascot	Confidence Mascot	Percolator q-Value Mascot	Percolator PEP Mascot
	FALSE	Low	LWGPGGGRR		0.892944	0.474523	1	1	1	Q8R104	1	955.522	2.45	Low	0.4661	0.9029
FALSE	Low	Master Protein	Q91ZV0	Melanoma inhibitory activity protein 2 OS=Mus musculus OX=10090 GN=Mia2 PE=1 SV=3	0.623769	0.0436875	0.501433	1	1	1	1	1396	156.365	4.55	0	1
	Checked	Confidence	Sequence	Modifications	Qvality PEP	Qvality q-value	# Protein Groups	# Proteins	# PSMs	Master Protein Accessions	# Missed Cleavages	Theo. MH+ [Da]	Ions Score Mascot	Confidence Mascot	Percolator q-Value Mascot	Percolator PEP Mascot
	FALSE	Low	IEEERAK		0.894141	0.475111	1	3	2	Q91ZV0	1	874.463	6.62	Low	0.4688	0.9043
FALSE	Low	Master Protein	Q9R0Q9	Mannose-P-dolichol utilization defect 1 protein OS=Mus musculus OX=10090 GN=Mpdu1 PE=1 SV=1	0.623769	0.0433514	2.42915	1	1	1	1	247	26.48	8.75	0	1
	Checked	Confidence	Sequence	Modifications	Qvality PEP	Qvality q-value	# Protein Groups	# Proteins	# PSMs	Master Protein Accessions	# Missed Cleavages	Theo. MH+ [Da]	Ions Score Mascot	Confidence Mascot	Percolator q-Value Mascot	Percolator PEP Mascot
	FALSE	Low	LPQVFK		0.894737	0.475722	1	1	1	Q9R0Q9	0	731.445	15.81	Low	0.4692	0.905
FALSE	Low	Master Protein	O89001	Carboxypeptidase D OS=Mus musculus OX=10090 GN=Cpd PE=1 SV=2	0.623769	0.0429197	0.798838	1	1	1	1	1377	152.31	6.18	0	1
	Checked	Confidence	Sequence	Modifications	Qvality PEP	Qvality q-value	# Protein Groups	# Proteins	# PSMs	Master Protein Accessions	# Missed Cleavages	Theo. MH+ [Da]	Ions Score Mascot	Confidence Mascot	Percolator q-Value Mascot	Percolator PEP Mascot
	FALSE	Low	SLLSMLVEVHK	1xOxidation [M5]	0.895924	0.475722	1	1	1	O89001	0	1271.7	0.91	Low	0.4695	0.9059
FALSE	Low	Master Protein	Q91VE0	Long-chain fatty acid transport protein 4 OS=Mus musculus OX=10090 GN=Slc27a4 PE=1 SV=1	0.623769	0.0427759	1.08865	1	1	1	1	643	72.272	8.59	0	1
	Checked	Confidence	Sequence	Modifications	Qvality PEP	Qvality q-value	# Protein Groups	# Proteins	# PSMs	Master Protein Accessions	# Missed Cleavages	Theo. MH+ [Da]	Ions Score Mascot	Confidence Mascot	Percolator q-Value Mascot	Percolator PEP Mascot
	FALSE	Low	IANDVFK		0.895924	0.475722	1	1	1	Q91VE0	0	806.441	7.28	Low	0.4695	0.9062
FALSE	Low	Master Protein	P58871	182 kDa tankyrase-1-binding protein OS=Mus musculus OX=10090 GN=Tnks1bp1 PE=1 SV=2	0.623769	0.0427759	0.697674	1	1	1	1	1720	181.714	4.88	0	1
	Checked	Confidence	Sequence	Modifications	Qvality PEP	Qvality q-value	# Protein Groups	# Proteins	# PSMs	Master Protein Accessions	# Missed Cleavages	Theo. MH+ [Da]	Ions Score Mascot	Confidence Mascot	Percolator q-Value Mascot	Percolator PEP Mascot
	FALSE	Low	FAACTVEEILAK	1xCarbamidomethyl [C4]	0.895924	0.475722	1	1	1	P58871	0	1351.69	4.25	Low	0.4695	0.9062
FALSE	Low	Master Protein	Q62413	Ephrin type-A receptor 6 OS=Mus musculus OX=10090 GN=Epha6 PE=1 SV=2	0.623769	0.042297	0.57971	1	1	1	1	1035	116.11	6.95	0	1
	Checked	Confidence	Sequence	Modifications	Qvality PEP	Qvality q-value	# Protein Groups	# Proteins	# PSMs	Master Protein Accessions	# Missed Cleavages	Theo. MH+ [Da]	Ions Score Mascot	Confidence Mascot	Percolator q-Value Mascot	Percolator PEP Mascot
	FALSE	Low	LNTEIR		0.897104	0.476096	1	3	1	Q62413	0	745.42	15.81	Low	0.4701	0.9072
FALSE	Low	Master Protein	Q8BP86	snRNA-activating protein complex subunit 4 OS=Mus musculus OX=10090 GN=Snapc4 PE=1 SV=2	0.623769	0.0420577	0.60015	1	1	1	1	1333	147.322	8.53	0	1
	Checked	Confidence	Sequence	Modifications	Qvality PEP	Qvality q-value	# Protein Groups	# Proteins	# PSMs	Master Protein Accessions	# Missed Cleavages	Theo. MH+ [Da]	Ions Score Mascot	Confidence Mascot	Percolator q-Value Mascot	Percolator PEP Mascot
	FALSE	Low	LDSHDWEK		0.897692	0.477213	1	1	1	Q8BP86	0	1029.46	2.48	Low	0.4701	0.9077
FALSE	Low	Master Protein	A2AM05	Centlein OS=Mus musculus OX=10090 GN=Cntln PE=1 SV=1	0.623769	0.041962	0.501074	1	1	1	1	1397	160.648	7.99	0	1
	Checked	Confidence	Sequence	Modifications	Qvality PEP	Qvality q-value	# Protein Groups	# Proteins	# PSMs	Master Protein Accessions	# Missed Cleavages	Theo. MH+ [Da]	Ions Score Mascot	Confidence Mascot	Percolator q-Value Mascot	Percolator PEP Mascot
	FALSE	Low	IDIENDK		0.897692	0.477213	1	1	1	A2AM05	0	846.42	6.92	Low	0.4701	0.9079
FALSE	Low	Master Protein	Q3UX10	Tubulin alpha chain-like 3 OS=Mus musculus OX=10090 GN=Tubal3 PE=2 SV=2	0.623769	0.0415795	2.24215	1	1	1	1	446	49.956	5.58	0	1
	Checked	Confidence	Sequence	Modifications	Qvality PEP	Qvality q-value	# Protein Groups	# Proteins	# PSMs	Master Protein Accessions	# Missed Cleavages	Theo. MH+ [Da]	Ions Score Mascot	Confidence Mascot	Percolator q-Value Mascot	Percolator PEP Mascot
	FALSE	Low	LEFSVYPSPR		0.898279	0.477584	1	1	1	Q3UX10	0	1194.62	0.08	Low	0.4714	0.9087
FALSE	Low	Master Protein	O35161	Cadherin EGF LAG seven-pass G-type receptor 1 OS=Mus musculus OX=10090 GN=Celsr1 PE=1 SV=3	0.623769	0.0410541	0.263678	1	1	1	1	3034	330.264	5.88	0	1
	Checked	Confidence	Sequence	Modifications	Qvality PEP	Qvality q-value	# Protein Groups	# Proteins	# PSMs	Master Protein Accessions	# Missed Cleavages	Theo. MH+ [Da]	Ions Score Mascot	Confidence Mascot	Percolator q-Value Mascot	Percolator PEP Mascot
	FALSE	Low	LENMSQEK		0.899446	0.477954	1	1	1	O35161	0	978.456	2.36	Low	0.4717	0.9098
FALSE	Low	Master Protein	Q8BIZ0	Protocadherin-20 OS=Mus musculus OX=10090 GN=Pcdh20 PE=2 SV=3	0.623769	0.0409586	0.735294	1	1	1	1	952	104.672	5.12	0	1
	Checked	Confidence	Sequence	Modifications	Qvality PEP	Qvality q-value	# Protein Groups	# Proteins	# PSMs	Master Protein Accessions	# Missed Cleavages	Theo. MH+ [Da]	Ions Score Mascot	Confidence Mascot	Percolator q-Value Mascot	Percolator PEP Mascot
	FALSE	Low	RGRGNAR		0.900027	0.478691	1	1	1	Q8BIZ0	2	786.444	4.97	Low	0.4721	0.91
FALSE	Low	Master Protein	Q80YV4	4'-phosphopantetheine phosphatase OS=Mus musculus OX=10090 GN=Pank4 PE=1 SV=2	0.623769	0.0407678	1.46341	1	1	1	1	820	91.464	6.71	0	1
	Checked	Confidence	Sequence	Modifications	Qvality PEP	Qvality q-value	# Protein Groups	# Proteins	# PSMs	Master Protein Accessions	# Missed Cleavages	Theo. MH+ [Da]	Ions Score Mascot	Confidence Mascot	Percolator q-Value Mascot	Percolator PEP Mascot
	FALSE	Low	RFAIDIGGSLTK		0.900027	0.478691	1	1	1	Q80YV4	1	1277.72	4.36	Low	0.4741	0.9104
FALSE	Low	Master Protein	Q80V53	Carbohydrate sulfotransferase 14 OS=Mus musculus OX=10090 GN=Chst14 PE=2 SV=2	0.623769	0.0403386	2.12766	1	1	1	1	376	43.117	9.22	0	1
	Checked	Confidence	Sequence	Modifications	Qvality PEP	Qvality q-value	# Protein Groups	# Proteins	# PSMs	Master Protein Accessions	# Missed Cleavages	Theo. MH+ [Da]	Ions Score Mascot	Confidence Mascot	Percolator q-Value Mascot	Percolator PEP Mascot
	FALSE	Low	LLSAYRNK		0.901185	0.48362	1	1	1	Q80V53	1	964.557	2.34	Low	0.4771	0.9113
FALSE	Low	Master Protein	Q8VBW5	HMG box transcription factor BBX OS=Mus musculus OX=10090 GN=Bbx PE=1 SV=2	0.623769	0.0399575	0.882029	1	1	1	1	907	100.72	8.59	0	1
	Checked	Confidence	Sequence	Modifications	Qvality PEP	Qvality q-value	# Protein Groups	# Proteins	# PSMs	Master Protein Accessions	# Missed Cleavages	Theo. MH+ [Da]	Ions Score Mascot	Confidence Mascot	Percolator q-Value Mascot	Percolator PEP Mascot
	FALSE	Low	LDRHGNDK		0.901762	0.484342	1	1	1	Q8VBW5	1	954.475	1.16	Low	0.4783	0.9121
FALSE	Low	Master Protein	Q8C561	G-protein coupled receptor-associated protein LMBRD2 OS=Mus musculus OX=10090 GN=Lmbrd2 PE=1 SV=1	0.623769	0.0398623	1.00865	1	1	1	1	694	81.049	7.34	0	1
	Checked	Confidence	Sequence	Modifications	Qvality PEP	Qvality q-value	# Protein Groups	# Proteins	# PSMs	Master Protein Accessions	# Missed Cleavages	Theo. MH+ [Da]	Ions Score Mascot	Confidence Mascot	Percolator q-Value Mascot	Percolator PEP Mascot
	FALSE	Low	KVNESIK		0.901762	0.484342	1	1	1	Q8C561	1	817.478	17.97	Low	0.4798	0.9123
FALSE	Low	Master Protein	Q8BVN0	Coiled-coil domain-containing protein 122 OS=Mus musculus OX=10090 GN=Ccdc122 PE=2 SV=1	0.623769	0.0395768	3.7931	1	1	1	1	290	34.214	7.44	0	1
	Checked	Confidence	Sequence	Modifications	Qvality PEP	Qvality q-value	# Protein Groups	# Proteins	# PSMs	Master Protein Accessions	# Missed Cleavages	Theo. MH+ [Da]	Ions Score Mascot	Confidence Mascot	Percolator q-Value Mascot	Percolator PEP Mascot
	FALSE	Low	QQQSQTSEIEK		0.902336	0.485419	1	1	1	Q8BVN0	0	1305.63	4.86	Low	0.4826	0.9129
FALSE	Low	Master Protein	Q6A078	Centrosomal protein of 290 kDa OS=Mus musculus OX=10090 GN=Cep290 PE=1 SV=2	0.623769	0.0391488	0.323625	1	1	1	1	2472	288.899	6.1	0	1
	Checked	Confidence	Sequence	Modifications	Qvality PEP	Qvality q-value	# Protein Groups	# Proteins	# PSMs	Master Protein Accessions	# Missed Cleavages	Theo. MH+ [Da]	Ions Score Mascot	Confidence Mascot	Percolator q-Value Mascot	Percolator PEP Mascot
	FALSE	Low	VNEQLALR		0.903481	0.489401	1	1	1	Q6A078	0	942.537	0.39	Low	0.4829	0.9138
FALSE	Low	Master Protein	Q8VII3	Cystatin-14 OS=Mus musculus OX=10090 GN=Cst14 PE=1 SV=1	0.623769	0.0382468	8.46154	1	1	1	1	130	15.067	7.01	0	1
	Checked	Confidence	Sequence	Modifications	Qvality PEP	Qvality q-value	# Protein Groups	# Proteins	# PSMs	Master Protein Accessions	# Missed Cleavages	Theo. MH+ [Da]	Ions Score Mascot	Confidence Mascot	Percolator q-Value Mascot	Percolator PEP Mascot
	FALSE	Low	KVHCVFQVDAR	1xCarbamidomethyl [C4]	0.905186	0.492749	1	1	1	Q8VII3	1	1358.7	0.03	Low	0.4862	0.9157
FALSE	Low	Master Protein	Q99LY2	Lysophospholipase D GDPD3 OS=Mus musculus OX=10090 GN=Gdpd3 PE=1 SV=2	0.623769	0.0382468	3.33333	1	1	1	1	330	38.463	7.25	0	1
	Checked	Confidence	Sequence	Modifications	Qvality PEP	Qvality q-value	# Protein Groups	# Proteins	# PSMs	Master Protein Accessions	# Missed Cleavages	Theo. MH+ [Da]	Ions Score Mascot	Confidence Mascot	Percolator q-Value Mascot	Percolator PEP Mascot
	FALSE	Low	HMISLEDVFQK	1xOxidation [M2]	0.905186	0.492749	1	1	1	Q99LY2	0	1362.67	0.43	Low	0.4862	0.9157
[truncated: 1,506 more rows]
