# Supplementary material for: YOD1 sustains NOD2-mediated protective signaling in colitis by stabilizing RIPK2
Source: EMBO Rep. 2024 Sep 27;25(11):4827–45. doi: 10.1038/s44319-024-00276-6 (PMC11549337; doi:10.1038/s44319-024-00276-6)
Supplement: Supplementary file 4 — Dataset EV2 [file 44319_2024_276_MOESM4_ESM.xlsx]

## Sheet: Proteins
YOD1 and interacting proteins were harvested from RAW264.7 cells stimulated with LPS (500 ng/ml) for 30 min by immunoprecipitation with anti-YOD1 antibody, and the immunocomplexes were then analyzed by mass spectrometry to identify YOD1-interacting proteins.
Checked	Protein FDR Confidence	Master	Accession	Description	Exp. q-value	Sum PEP Score	Coverage	# Peptides	# PSMs	# Unique Peptides	# Protein Groups	# AAs	MW [kDa]	calc. pI	Score Mascot	# Peptides Mascot
FALSE	High	Master Protein	F7BJB9	MORC family CW-type zinc finger protein 3 OS=Mus musculus OX=10090 GN=Morc3 PE=1 SV=1	0	68.3615	38.3227	30	37	30	1	942	106.455	5.68	712.177	30
	Checked	Confidence	Sequence	Modifications	Qvality PEP	Qvality q-value	# Protein Groups	# Proteins	# PSMs	Master Protein Accessions	# Missed Cleavages	Theo. MH+ [Da]	Ions Score Mascot	Confidence Mascot	Percolator q-Value Mascot	Percolator PEP Mascot
	FALSE	High	AEHVVVPIVTFNK		0.00467034	0	1	1	2	F7BJB9	0	1452.82	37.13	High	0	0.00378
	FALSE	High	IINLNLASPASEPENSSMK	1xOxidation [M18]	2.34858e-05	0	1	1	1	F7BJB9	0	2031.01	50.55	High	0	1.596e-05
	FALSE	High	IINLNLASPASEPENSSMK		3.46924e-05	0	1	1	1	F7BJB9	0	2015.01	66.42	High	0	2.391e-05
	FALSE	High	LLAELNAIMGK	1xOxidation [M9]	0.018903	0	1	1	1	F7BJB9	0	1188.67	47.81	High	0	0.01601
	FALSE	High	SDPGITVSTQTDAPGLTVK		1.58467e-05	0	1	1	1	F7BJB9	0	1886.97	49.23	High	0	1.062e-05
	FALSE	High	NAEYPVNLPVEDIQK		0.00119275	0	1	1	1	F7BJB9	0	1728.88	41.39	High	0	0.0009211
	FALSE	High	NEVQLLEIEK		0.0192161	0	1	1	1	F7BJB9	0	1214.66	44.57	High	0	0.01629
	FALSE	High	STGQQAAADGSTASNAEEPVSYVDGESLK		0.0926585	0	1	1	1	F7BJB9	0	2869.3	22.31	High	0	0.08284
	FALSE	High	SELLVVTQER		0.0282938	0	1	1	1	F7BJB9	0	1173.65	55.21	High	0	0.02434
	FALSE	High	LNDYWNEMK		0.0317226	0	1	1	1	F7BJB9	0	1212.54	49.51	High	0	0.02732
	FALSE	High	MLSFGFSDK	1xOxidation [M1]	0.0214858	0	1	1	1	F7BJB9	0	1047.48	36.63	High	0	0.01828
	FALSE	High	LSNPPVENSSYK		0.0131195	0	1	1	1	F7BJB9	0	1334.66	27.48	High	0	0.01097
	FALSE	High	VQETSAESVDATSHQLQELR		3.68751e-06	0	1	1	1	F7BJB9	0	2228.08	94.28	High	0	2.362e-06
	FALSE	High	LGVHSSILNAK		0.0122424	0	1	1	1	F7BJB9	0	1138.66	50.38	High	0	0.01023
	FALSE	High	ILPQINPELLYQTSVSSQSFSPVK		6.29051e-05	0	1	1	1	F7BJB9	0	2675.43	78.48	High	0	4.413e-05
	FALSE	High	ASLAAILEHSLFSTEQK		0.000112935	0	1	1	1	F7BJB9	0	1844.98	44.17	High	0	8.078e-05
	FALSE	High	LTILALGEK		0.0326685	0	1	1	1	F7BJB9	0	957.598	43.23	High	0	0.02818
	FALSE	High	KEESMEEDMGVR	1xOxidation [M5]	0.0230939	0	1	1	2	F7BJB9	1	1455.61	25.19	High	0	0.01973
	FALSE	High	KEESMEEDMGVR	2xOxidation [M5; M9]	0.0986709	0	1	1	2	F7BJB9	1	1471.6	41.67	High	0	0.08857
	FALSE	High	QMINLTESK		0.0543809	0	1	1	1	F7BJB9	0	1063.55	24.21	High	0	0.0478
	FALSE	High	QMINLTESK	1xOxidation [M2]	0.063256	0	1	1	1	F7BJB9	0	1079.54	21.68	High	0	0.0558
	FALSE	High	NATEFDFEK		0.0773599	0	1	1	1	F7BJB9	0	1100.49	22.4	High	0	0.06874
	FALSE	High	PHLSEVTSPFAAR		0.00813331	0	1	1	1	F7BJB9	0	1411.73	52.25	High	0	0.006694
	FALSE	High	QDFDYTNEYR		0.00569401	0	1	1	1	F7BJB9	0	1350.56	50.39	High	0	0.004631
	FALSE	High	IPEDLDETAGR		0.0136035	0	1	1	1	F7BJB9	0	1215.59	43.47	High	0	0.0114
	FALSE	High	DAMVFTK		0.154648	0.00677883	1	1	1	F7BJB9	0	811.402	33.5	High	0.006264	0.1412
	FALSE	High	KLPDGIDQLPEK		0.192536	0.00932395	1	1	1	F7BJB9	1	1352.74	23.04	High	0.008582	0.1771
	FALSE	High	QPEILPR		0.16966	0.00932395	1	1	1	F7BJB9	0	852.494	18.57	High	0.008582	0.1552
	FALSE	Medium	MQIIIR		0.221662	0.026535	1	1	1	F7BJB9	0	773.47	41.17	Medium	0.02959	0.2052
	FALSE	Medium	DAMVFTK	1xOxidation [M3]	0.296404	0.0457359	1	1	1	F7BJB9	0	827.397	22.68	Medium	0.04646	0.2769
	FALSE	Low	DKYDIR		0.530625	0.134142	1	1	1	F7BJB9	1	809.415	28.24	Low	0.1308	0.5095
	FALSE	Low	QIWIDK		0.610117	0.184481	1	1	1	F7BJB9	0	802.446	10.67	Low	0.1772	0.5902
	FALSE	Low	IIIWNLR		0.91419	0.435072	1	1	1	F7BJB9	0	927.577	22.99	Low	0.418	0.9114
	FALSE	Low	AAQPPTGIR	1xAcetyl [N-Term]	0.998056	0.557749	1	1	1	F7BJB9	0	952.521	3.61	Low	0.5476	1
FALSE	High	Master Protein	P20029	Endoplasmic reticulum chaperone BiP OS=Mus musculus OX=10090 GN=Hspa5 PE=1 SV=3	0	39.4411	34.6565	20	22	19	1	655	72.377	5.16	625.078	20
	Checked	Confidence	Sequence	Modifications	Qvality PEP	Qvality q-value	# Protein Groups	# Proteins	# PSMs	Master Protein Accessions	# Missed Cleavages	Theo. MH+ [Da]	Ions Score Mascot	Confidence Mascot	Percolator q-Value Mascot	Percolator PEP Mascot
	FALSE	High	LTPEEIER		0.093244	0	1	1	1	P20029	0	986.515	32.71	High	0	0.08338
	FALSE	High	NQLTSNPENTVFDAK		0.00399865	0	1	1	1	P20029	0	1677.81	87.04	High	0	0.003213
	FALSE	High	KSDIDEIVLVGGSTR		3.01946e-05	0	1	1	1	P20029	1	1588.85	101.36	High	0	2.069e-05
	FALSE	High	SQIFSTASDNQPTVTIK		5.89689e-06	0	1	1	1	P20029	0	1836.93	96.57	High	0	3.836e-06
	FALSE	High	NELESYAYSLK		0.0130333	0	1	1	1	P20029	0	1316.64	42.32	High	0	0.01091
	FALSE	High	ITPSYVAFTPEGER		0.0421127	0	1	1	1	P20029	0	1566.78	48.87	High	0	0.03667
	FALSE	High	DNHLLGTFDLTGIPPAPR		0.00302946	0	1	1	1	P20029	0	1934.01	36.98	High	0	0.002414
	FALSE	High	TWNDPSVQQDIK		0.00434295	0	1	1	1	P20029	0	1430.69	46.68	High	0	0.003501
	FALSE	High	FEELNMDLFR		0.00726994	0	1	1	1	P20029	0	1313.62	88.41	High	0	0.005974
	FALSE	High	FAEEDKK		0.107366	0	1	1	1	P20029	1	866.425	35.69	High	0	0.09663
	FALSE	High	ALSSQHQAR		0.0099793	0	1	1	1	P20029	0	997.517	52.21	High	0	0.008292
	FALSE	High	ETAEAYLGK		0.0271156	0	1	1	1	P20029	0	981.489	22.73	High	0	0.0233
	FALSE	High	TFAPEEISAMVLTK	1xOxidation [M10]	0.00265432	0	1	1	1	P20029	0	1552.79	44.16	High	0	0.002108
	FALSE	High	TFAPEEISAMVLTK		0.00246003	0	1	1	1	P20029	0	1536.8	64.85	High	0	0.001949
	FALSE	High	IINEPTAAAIAYGLDK		0.00421572	0	2	4	1	P20029; P63017	0	1659.9	75.22	High	0	0.003395
	FALSE	High	VYEGERPLTK		0.171686	0.00932395	1	1	2	P20029	1	1191.64	37.6	High	0.008582	0.1574
	FALSE	High	VLEDSDLK		0.191976	0.00932395	1	1	1	P20029	0	918.478	28.35	High	0.008582	0.1765
	FALSE	Low	IQQLVK		0.368098	0.0735822	1	1	1	P20029	0	728.467	37.21	Low	0.07356	0.3467
	FALSE	Low	NTVVPTK		0.459455	0.105372	1	1	1	P20029	0	758.441	23.5	Low	0.1014	0.4375
	FALSE	Low	ITITNDQNR		0.865216	0.392265	1	1	1	P20029	0	1074.55	5.15	Low	0.3735	0.8586
	FALSE	Low	DAGTIAGLNVMR	1xOxidation [M11]	0.899153	0.413046	1	1	1	P20029	0	1233.63	12.11	Low	0.3964	0.8951
FALSE	High	Master Protein	Q8VDD5	Myosin-9 OS=Mus musculus OX=10090 GN=Myh9 PE=1 SV=4	0	35.7904	12.1939	23	25	21	1	1960	226.232	5.66	414.093	23
	Checked	Confidence	Sequence	Modifications	Qvality PEP	Qvality q-value	# Protein Groups	# Proteins	# PSMs	Master Protein Accessions	# Missed Cleavages	Theo. MH+ [Da]	Ions Score Mascot	Confidence Mascot	Percolator q-Value Mascot	Percolator PEP Mascot
	FALSE	High	QLEEAEEEAQR		0.00471686	0	1	1	1	Q8VDD5	0	1331.61	54.83	High	0	0.003812
	FALSE	High	NTDQASMPDNTAAQK	1xOxidation [M7]	9.96019e-05	0	2	2	1	O08638; Q8VDD5	0	1607.7	66.92	High	0	7.102e-05
	FALSE	High	TEMEDLMSSK	2xOxidation [M3; M7]	0.00865956	0	1	1	1	Q8VDD5	0	1202.49	17.21	High	0	0.007161
	FALSE	High	EQLEEEEEAKR		0.00284509	0	1	1	1	Q8VDD5	1	1389.65	58.16	High	0	0.002262
	FALSE	High	ALELDSNLYR		0.0166283	0	1	1	1	Q8VDD5	0	1193.62	47.77	High	0	0.01401
	FALSE	High	VVQEQGTHPK		0.0103139	0	1	1	2	Q8VDD5	0	1122.59	37.06	High	0	0.008579
	FALSE	High	LQQELDDLLVDLDHQR		0.000377491	0	1	1	1	Q8VDD5	0	1949.99	66.54	High	0	0.0002813
	FALSE	High	AGVLAHLEEER		0.0516443	0	1	2	1	Q8VDD5	0	1223.64	30.71	High	0	0.04526
	FALSE	High	VISGVLQLGNIAFK		0.0145295	0	1	1	1	Q8VDD5	0	1458.87	22.23	High	0	0.01219
	FALSE	High	ELEDATETADAMNR		0.00120464	0	1	1	1	Q8VDD5	0	1565.67	83.01	High	0	0.0009311
	FALSE	High	EMEAELEDER	1xOxidation [M2]	0.0105547	0	1	1	1	Q8VDD5	0	1266.52	36.43	High	0	0.008768
	FALSE	High	IAQLEEQLDNETK		0.0017215	0	1	1	1	Q8VDD5	0	1530.76	48.97	High	0	0.001349
	FALSE	High	VNKDDIQK		0.105704	0	1	1	1	Q8VDD5	1	959.516	31.21	High	0	0.09512
	FALSE	Medium	THEAQIQEMR	1xOxidation [M9]	0.204611	0.0179982	1	1	2	Q8VDD5	0	1258.58	38.07	Medium	0.01661	0.1886
	FALSE	Medium	VSHLLGINVTDFTR		0.228663	0.0343221	1	1	1	Q8VDD5	0	1571.85	22.52	Medium	0.03422	0.2119
	FALSE	Medium	NWQWWR		0.27581	0.0457359	3	3	1	O08638; Q8VDD5; Q6URW6	0	975.458	6.02	Medium	0.04646	0.2574
	FALSE	Medium	SVHELEK		0.314788	0.046817	1	1	1	Q8VDD5	0	841.441	23.08	Medium	0.04742	0.2952
	FALSE	Low	LVWVPSSK		0.364498	0.0723665	1	1	1	Q8VDD5	0	915.53	15.66	Low	0.07304	0.3436
	FALSE	Low	EEILAQAK		0.376274	0.078043	1	1	1	Q8VDD5	0	901.499	17.25	Low	0.07762	0.355
	FALSE	Low	QSVSNLEK		0.502958	0.128001	1	1	1	Q8VDD5	0	904.473	1.72	Low	0.1266	0.4814
	FALSE	Low	ALEEAMEQK		0.525267	0.133695	1	1	1	Q8VDD5	0	1048.5	2.47	Low	0.1306	0.5034
	FALSE	Low	HLAAENR		0.732073	0.270527	1	1	1	Q8VDD5	0	810.422	35.78	Low	0.2605	0.7171
	FALSE	Low	ASIAALEAK		0.734155	0.27278	1	1	1	Q8VDD5	0	873.504	12.02	Low	0.261	0.7193
FALSE	High	Master Protein	P63017	Heat shock cognate 71 kDa protein OS=Mus musculus OX=10090 GN=Hspa8 PE=1 SV=1	0	35.3165	27.2446	16	19	12	1	646	70.827	5.52	489.804	16
	Checked	Confidence	Sequence	Modifications	Qvality PEP	Qvality q-value	# Protein Groups	# Proteins	# PSMs	Master Protein Accessions	# Missed Cleavages	Theo. MH+ [Da]	Ions Score Mascot	Confidence Mascot	Percolator q-Value Mascot	Percolator PEP Mascot
	FALSE	High	SFYPEEVSSMVLTK	1xOxidation [M10]	0.126519	0	1	1	1	P63017	0	1632.78	22.09	High	0	0.1145
	FALSE	High	NQTAEKEEFEHQQK		0.0107656	0	1	1	1	P63017	1	1745.81	27.23	High	0	0.008963
	FALSE	High	LLQDFFNGK		0.0288545	0	1	2	1	P63017	0	1081.57	13.38	High	0	0.02483
	FALSE	High	RFDDAVVQSDMK	1xOxidation [M11]	0.00527749	0	1	1	1	P63017	1	1426.66	76.48	High	0	0.004284
	FALSE	High	TTPSYVAFTDTER		0.0210668	0	2	5	1	P63017; P17879	0	1487.7	47.86	High	0	0.01793
	FALSE	High	EIAEAYLGK		0.0864429	0	1	1	1	P63017	0	993.525	29.65	High	0	0.07717
	FALSE	High	NQVAMNPTNTVFDAK		0.000257248	0	1	1	1	P63017	0	1649.8	55.28	High	0	0.0001892
	FALSE	High	NQVAMNPTNTVFDAK	1xOxidation [M5]	9.12334e-06	0	1	1	1	P63017	0	1665.79	93.89	High	0	6.019e-06
	FALSE	High	STAGDTHLGGEDFDNR		0.000516783	0	1	2	2	P63017	0	1691.73	77.27	High	0	0.0003886
	FALSE	High	FEELNADLFR		0.00285451	0	1	2	1	P63017	0	1253.62	88.19	High	0	0.002275
	FALSE	High	IINEPTAAAIAYGLDK		0.00421572	0	2	4	1	P20029; P63017	0	1659.9	75.22	High	0	0.003395
	FALSE	High	SQIHDIVLVGGSTR		0.00164909	0	1	1	2	P63017	0	1481.81	55.55	High	0	0.001291
	FALSE	Medium	MVQEAEK		0.198211	0.0153187	1	1	1	P63017	0	834.403	8.11	Medium	0.01661	0.1824
	FALSE	Medium	NTTIPTK		0.309112	0.046817	2	3	1	P63017; P38647	0	774.436	28.4	Medium	0.04742	0.2896
	FALSE	Low	DNNLLGK		0.366295	0.0735822	1	2	1	P63017	0	773.415	21.33	Low	0.07356	0.3454
	FALSE	Low	ITITNDK		0.398591	0.0839329	2	5	1	P63017; P17879	0	804.446	22.07	Low	0.08319	0.3776
	FALSE	Low	VQVEYK		0.699347	0.250477	1	2	1	P63017	0	765.414	18.1	Low	0.241	0.6836
FALSE	High	Master Protein	Q922U2	Keratin, type II cytoskeletal 5 OS=Mus musculus OX=10090 GN=Krt5 PE=1 SV=1	0	30.0152	18.7931	16	24	8	1	580	61.729	7.75	494.257	16
	Checked	Confidence	Sequence	Modifications	Qvality PEP	Qvality q-value	# Protein Groups	# Proteins	# PSMs	Master Protein Accessions	# Missed Cleavages	Theo. MH+ [Da]	Ions Score Mascot	Confidence Mascot	Percolator q-Value Mascot	Percolator PEP Mascot
	FALSE	High	TTAENEFVMLK		0.0390799	0	1	1	1	Q922U2	0	1282.63	13.28	High	0	0.03395
	FALSE	High	YEDEINKR		0.0959215	0	6	9	2	Q3TTY5; P50446; P04104; Q8BGZ7; Q8VED5; Q922U2	1	1066.52	56.48	High	0	0.0859
	FALSE	High	TTAENEFVMLK	1xOxidation [M9]	0.0114615	0	1	1	1	Q922U2	0	1298.63	46.74	High	0	0.009552
	FALSE	High	NKYEDEINKR		0.00207841	0	2	4	2	Q8VED5; Q922U2	2	1308.65	51.43	High	0	0.001636
	FALSE	High	LRSEIDNVKK		0.0763816	0	1	1	1	Q922U2	2	1201.69	35.13	High	0	0.06798
	FALSE	High	VDALMDEINFMK		0.00743988	0	1	1	1	Q922U2	0	1425.68	70.91	High	0	0.006104
	FALSE	High	HEISEMNR		0.0542058	0	1	1	1	Q922U2	0	1015.46	45.66	High	0	0.04763
	FALSE	High	NKYEDEINK		0.0674422	0	2	4	2	Q8VED5; Q922U2	1	1152.55	30.07	High	0	0.05972
	FALSE	High	LALDVEIATYR		0.000826393	0	4	6	1	P50446; Q8BGZ7; Q3UV17; Q922U2	0	1263.69	73.35	High	0	0.0006316
	FALSE	High	EYQELMNTK		0.12613	0	1	1	1	Q922U2	0	1155.54	16.82	High	0	0.114
	FALSE	High	EYQELMNTK	1xOxidation [M6]	0.0883767	0	1	1	1	Q922U2	0	1171.53	9.53	High	0	0.07902
	FALSE	High	YEELQQTAGR		0.0104853	0	1	1	1	Q922U2	0	1194.57	61.31	High	0	0.008727
	FALSE	High	SLDLDSIIAEVK		0.00134794	0	3	4	3	P50446; Q8BGZ7; Q922U2	0	1302.72	70.53	High	0	0.001047
	FALSE	High	LRSEIDNVK		0.189749	0.00932395	1	1	1	Q922U2	1	1073.59	12.94	High	0.008582	0.1744
	FALSE	Medium	FASFIDK		0.202264	0.0179982	9	17	1	Q3TTY5; Q6NXH9; P50446; P04104; Q6IME9; Q8BGZ7; Q8VED5; Q3UV17; Q922U2	0	827.43	46.42	Medium	0.01661	0.1865
	FALSE	Medium	YEDEINK		0.226097	0.0290849	6	9	1	Q3TTY5; P50446; P04104; Q8BGZ7; Q8VED5; Q922U2	0	910.415	26.19	Medium	0.02959	0.2094
	FALSE	Medium	DVDAAYMNK	1xOxidation [M7]	0.253484	0.0422016	3	3	1	P50446; Q6IME9; Q922U2	0	1042.45	27.63	Medium	0.04408	0.2357
	FALSE	Low	HEISEMNR	1xOxidation [M6]	0.370811	0.0735822	1	1	1	Q922U2	0	1031.46	36.32	Low	0.07356	0.3494
	FALSE	Low	SEIDNVKK		0.968718	0.510644	1	1	1	Q922U2	1	932.505	20.45	Low	0.4963	0.9695
FALSE	High	Master Protein	P38647	Stress-70 protein, mitochondrial OS=Mus musculus OX=10090 GN=Hspa9 PE=1 SV=3	0	29.7741	30.486	19	20	18	1	679	73.416	6.07	408.784	19
	Checked	Confidence	Sequence	Modifications	Qvality PEP	Qvality q-value	# Protein Groups	# Proteins	# PSMs	Master Protein Accessions	# Missed Cleavages	Theo. MH+ [Da]	Ions Score Mascot	Confidence Mascot	Percolator q-Value Mascot	Percolator PEP Mascot
	FALSE	High	DAGQISGLNVLR		0.0274729	0	1	1	1	P38647	0	1242.68	51.56	High	0	0.02359
	FALSE	High	SDIGEVILVGGMTR	1xOxidation [M12]	0.0144342	0	1	1	1	P38647	0	1462.76	41.23	High	0	0.01214
	FALSE	High	DSETGENIR		0.042941	0	1	1	1	P38647	0	1020.46	24.24	High	0	0.03746
	FALSE	High	TTPSVVAFTADGER		0.00385593	0	1	1	1	P38647	0	1450.72	79.3	High	0	0.0031
	FALSE	High	QAVTNPNNTFYATK		0.00128698	0	1	1	1	P38647	0	1568.77	64.79	High	0	0.0009968
	FALSE	High	VQQTVQDLFGR		0.00840618	0	1	1	1	P38647	0	1290.68	61.26	High	0	0.006934
	FALSE	High	EGSGSSGTGEQKEDQKEEK		0.00129551	0	1	1	1	P38647	2	2009.89	53.69	High	0	0.001003
	FALSE	High	EQQIVIQSSGGLSK		0.00152836	0	1	1	1	P38647	0	1473.79	32.55	High	0	0.00119
	FALSE	High	QAASSLQQASLK		0.000288806	0	1	1	1	P38647	0	1231.66	77.58	High	0	0.0002134
	FALSE	High	VINEPTAAALAYGLDK		0.00157972	0	1	1	1	P38647	0	1645.88	70.24	High	0	0.001232
	FALSE	High	ETGVDLTK		0.137004	0.00344365	1	1	1	P38647	0	862.452	10.86	High	0.003179	0.1243
	FALSE	High	NTTIPTKK		0.172706	0.00932395	1	1	1	P38647	1	902.531	21.21	High	0.008582	0.1583
	FALSE	High	DNMALQR	1xOxidation [M3]	0.174247	0.00932395	1	1	1	P38647	0	863.404	13.95	High	0.008582	0.1594
	FALSE	Medium	VLENAEGAR		0.272114	0.0457359	1	1	1	P38647	0	958.495	40.53	Medium	0.04646	0.2537
	FALSE	Medium	NTTIPTK		0.309112	0.046817	2	3	1	P63017; P38647	0	774.436	28.4	Medium	0.04742	0.2896
	FALSE	Low	DNMALQR		0.553287	0.148093	1	1	1	P38647	0	847.409	18.37	Low	0.1427	0.5329
	FALSE	Low	RYDDPEVQK		0.600243	0.180848	1	1	1	P38647	1	1149.55	43.13	Low	0.1737	0.5807
	FALSE	Low	YAEEDRR		0.643013	0.193883	1	1	1	P38647	1	938.433	22.12	Low	0.1859	0.6245
	FALSE	Low	VEAVNMAEGIIHDTETK	1xOxidation [M6]	0.715284	0.266784	1	1	1	P38647	0	1872.9	11.3	Low	0.2553	0.7
	FALSE	Low	LVGMPAK	1xOxidation [M4]	0.760832	0.295651	1	1	1	P38647	0	731.412	24.83	Low	0.2829	0.7482
FALSE	High	Master Protein	Q61781	Keratin, type I cytoskeletal 14 OS=Mus musculus OX=10090 GN=Krt14 PE=1 SV=2	0	29.7064	30.7851	15	20	2	1	484	52.834	5.17	530.799	15
	Checked	Confidence	Sequence	Modifications	Qvality PEP	Qvality q-value	# Protein Groups	# Proteins	# PSMs	Master Protein Accessions	# Missed Cleavages	Theo. MH+ [Da]	Ions Score Mascot	Confidence Mascot	Percolator q-Value Mascot	Percolator PEP Mascot
	FALSE	High	CEMEQQNQEYK	1xCarbamidomethyl [C1]	0.0011967	0	2	2	1	Q61781; Q9QWL7	0	1486.59	49.74	High	0	0.0009257
	FALSE	High	CEMEQQNQEYK	1xOxidation [M3]; 1xCarbamidomethyl [C1]	0.00508919	0	2	2	1	Q61781; Q9QWL7	0	1502.59	49.18	High	0	0.004127
	FALSE	High	TRLEQEIATYR		0.0222025	0	6	7	1	Q9Z2K1; Q6IFX2; Q9D312; P08730; Q61781; Q9QWL7	1	1379.73	60.18	High	0	0.01891
	FALSE	High	GQVGGDVNVEMDAAPGVDLSR	1xOxidation [M11]	2.20565e-06	0	2	2	1	Q6IFX2; Q61781	0	2101.98	107.71	High	0	1.38713e-06
	FALSE	High	VTMQNLNDR		0.0636631	0	3	6	1	Q9Z2K1; P02535; Q61781	0	1090.53	46.53	High	0	0.05627
	FALSE	High	VTMQNLNDR	1xOxidation [M3]	0.0353282	0	3	6	1	Q9Z2K1; P02535; Q61781	0	1106.53	79.51	High	0	0.03053
	FALSE	High	VLDELTLAR		0.0620497	0	4	5	1	Q6IFX2; P19001; Q61781; Q9QWL7	0	1029.59	43.69	High	0	0.05468
	FALSE	High	QFTSSSSMK	1xOxidation [M8]	0.0206559	0	2	2	1	Q9Z2K1; Q61781	0	1018.45	39.14	High	0	0.01755
	FALSE	High	QFTSSSSMK		0.0561621	0	2	2	1	Q9Z2K1; Q61781	0	1002.46	29.23	High	0	0.04946
	FALSE	High	ADLEMQIESLKEELAYLK	1xOxidation [M5]	0.000187289	0	1	1	1	Q61781	1	2139.09	85.95	High	0	0.0001363
	FALSE	High	TMQNLEIELQSQLSMK	1xOxidation [M15]	0.118218	0	1	1	1	Q61781	0	1908.94	2.49	High	0	0.1069
	FALSE	High	EVATNSELVQSGK		0.0190902	0	2	2	1	Q61781; Q9QWL7	0	1361.69	59.28	High	0	0.01619
	FALSE	High	LAADDFR		0.166165	0.00932395	7	17	2	Q9Z2K1; Q6IFX2; P08730; P02535; P19001; Q61781; Q9QWL7	0	807.4	54.74	High	0.008582	0.1519
	FALSE	High	EELAYLK		0.164686	0.00932395	3	3	1	P19001; Q61781; Q9QWL7	0	865.467	22.05	High	0.008582	0.1507
	FALSE	Medium	SEISELR		0.313159	0.046817	2	2	1	Q61781; Q9QWL7	0	833.436	29.27	Medium	0.04742	0.2931
	FALSE	Low	ILLDVK		0.377189	0.078043	2	2	2	Q61781; Q9QWL7	0	700.46	48.44	Low	0.07762	0.3559
	FALSE	Low	TEELNR		0.467614	0.115978	3	4	1	Q6IFX2; Q61781; Q9QWL7	0	761.379	23.73	Low	0.1166	0.4454
	FALSE	Low	ILNEMR	1xOxidation [M5]	0.95883	0.504743	3	3	1	Q9Z2K1; Q6IFX2; Q61781	0	791.408	26.7	Low	0.4897	0.959
FALSE	High	Master Protein	P60710	Actin, cytoplasmic 1 OS=Mus musculus OX=10090 GN=Actb PE=1 SV=1	0	23.85	31.7333	11	14	3	1	375	41.71	5.48	285.198	11
	Checked	Confidence	Sequence	Modifications	Qvality PEP	Qvality q-value	# Protein Groups	# Proteins	# PSMs	Master Protein Accessions	# Missed Cleavages	Theo. MH+ [Da]	Ions Score Mascot	Confidence Mascot	Percolator q-Value Mascot	Percolator PEP Mascot
	FALSE	High	EITALAPSTMK	1xOxidation [M10]	0.00705713	0	2	6	1	P60710; P68033	0	1177.61	49.1	High	0	0.00579
	FALSE	High	EITALAPSTMK		0.00959204	0	2	6	1	P60710; P68033	0	1161.62	33.03	High	0	0.007941
	FALSE	High	AVFPSIVGR		0.0783502	0	2	6	1	P60710; P68033	0	945.552	42.94	High	0	0.06983
	FALSE	High	HQGVMVGMGQK	2xOxidation [M5; M8]	0.0109085	0	2	7	1	P60710; P68033	0	1203.56	29.53	High	0	0.009071
	FALSE	High	DSYVGDEAQSK		0.0244977	0	2	6	1	P60710; P68033	0	1198.52	28.1	High	0	0.02094
	FALSE	High	IWHHTFYNELR		0.0128204	0	2	4	1	P60710; P68033	0	1515.75	39.43	High	0	0.01073
	FALSE	High	VAPEEHPVLLTEAPLNPK		0.000180004	0	1	2	2	P60710	0	1954.06	74.89	High	0	0.0001307
	FALSE	High	QEYDESGPSIVHR		0.000768423	0	1	2	1	P60710	0	1516.7	69.37	High	0	0.0005866
	FALSE	High	AGFAGDDAPR		0.0598954	0	2	6	1	P60710; P68033	0	976.448	41.65	High	0	0.05272
	FALSE	Low	GYSFTTTAER		0.328029	0.0565375	1	2	1	P60710	0	1132.53	44.73	Low	0.05862	0.3077
	FALSE	Low	DLTDYLMK	1xOxidation [M7]	0.341633	0.0587566	2	7	1	P60710; P68033	0	1014.48	11.55	Low	0.0628	0.3213
	FALSE	Low	IIAPPER		0.342495	0.0611298	2	7	1	P60710; P68033	0	795.472	25.87	Low	0.0628	0.322
	FALSE	Low	DLTDYLMK		0.370811	0.0735822	2	7	1	P60710; P68033	0	998.486	19.2	Low	0.07356	0.3496
FALSE	High	Master Protein	Q6IFX2	Keratin, type I cytoskeletal 42 OS=Mus musculus OX=10090 GN=Krt42 PE=1 SV=1	0	21.2849	26.5487	12	15	4	1	452	50.102	5.16	321.486	12
	Checked	Confidence	Sequence	Modifications	Qvality PEP	Qvality q-value	# Protein Groups	# Proteins	# PSMs	Master Protein Accessions	# Missed Cleavages	Theo. MH+ [Da]	Ions Score Mascot	Confidence Mascot	Percolator q-Value Mascot	Percolator PEP Mascot
	FALSE	High	NHEEEMNALR		0.013875	0	2	2	1	Q6IFX2; Q9QWL7	0	1242.55	40.18	High	0	0.01165
	FALSE	High	NHEEEMNALR	1xOxidation [M6]	0.0366172	0	2	2	2	Q6IFX2; Q9QWL7	0	1258.55	28.19	High	0	0.03177
	FALSE	High	TRLEQEIATYR		0.0222025	0	6	7	1	Q9Z2K1; Q6IFX2; Q9D312; P08730; Q61781; Q9QWL7	1	1379.73	60.18	High	0	0.01891
	FALSE	High	TKYETELNLR		0.0430806	0	1	1	1	Q6IFX2	1	1266.67	34.71	High	0	0.03755
	FALSE	High	GQVGGDVNVEMDAAPGVDLSR	1xOxidation [M11]	2.20565e-06	0	2	2	1	Q6IFX2; Q61781	0	2101.98	107.71	High	0	1.38713e-06
	FALSE	High	VLDELTLAR		0.0620497	0	4	5	1	Q6IFX2; P19001; Q61781; Q9QWL7	0	1029.59	43.69	High	0	0.05468
	FALSE	High	DAEEWFFTK		0.0587509	0	1	1	1	Q6IFX2	0	1172.53	29.29	High	0	0.05168
	FALSE	High	ALEEANADLEVK		0.00169328	0	1	1	1	Q6IFX2	0	1301.66	69.4	High	0	0.001327
	FALSE	High	EVATNTEALQSSR		0.1421	0.00344365	1	1	1	Q6IFX2	0	1405.69	14.64	High	0.003179	0.129
	FALSE	High	LAADDFR		0.166165	0.00932395	7	17	2	Q9Z2K1; Q6IFX2; P08730; P02535; P19001; Q61781; Q9QWL7	0	807.4	54.74	High	0.008582	0.1519
	FALSE	Low	TEELNR		0.467614	0.115978	3	4	1	Q6IFX2; Q61781; Q9QWL7	0	761.379	23.73	Low	0.1166	0.4454
	FALSE	Low	TIEDLR		0.691852	0.247176	2	3	2	Q6IFX2; P19001	0	746.404	15.85	Low	0.2349	0.6749
	FALSE	Low	ILNEMR	1xOxidation [M5]	0.95883	0.504743	3	3	1	Q9Z2K1; Q6IFX2; Q61781	0	791.408	26.7	Low	0.4897	0.959
FALSE	High	Master Protein	Q8CB27	Ubiquitin thioesterase OTU1 OS=Mus musculus OX=10090 GN=Yod1 PE=1 SV=1	0	19.0122	38.7755	10	11	10	1	343	37.462	5.76	219.544	10
	Checked	Confidence	Sequence	Modifications	Qvality PEP	Qvality q-value	# Protein Groups	# Proteins	# PSMs	Master Protein Accessions	# Missed Cleavages	Theo. MH+ [Da]	Ions Score Mascot	Confidence Mascot	Percolator q-Value Mascot	Percolator PEP Mascot
	FALSE	High	ELQGQIAAITGIAPGSQR		0.00133906	0	1	1	1	Q8CB27	0	1809.98	65.69	High	0	0.00104
	FALSE	High	GLTGQAEAR		0.0856264	0	1	1	1	Q8CB27	0	902.469	54.03	High	0	0.07639
	FALSE	High	DITLGDLPIQSGDMLIVEEDQTRPK	1xOxidation [M14]	9.89455e-05	0	1	1	1	Q8CB27	1	2799.41	75.36	High	0	7.042e-05
	FALSE	High	DITLGDLPIQSGDMLIVEEDQTRPK		0.000107116	0	1	1	1	Q8CB27	1	2783.41	33.59	High	0	7.645e-05
	FALSE	High	GGHFGVPPAGYSGAVPQSEAGTK		0.000224638	0	1	1	1	Q8CB27	0	2171.05	26	High	0	0.0001644
	FALSE	High	VLLIYDGIHYDPLQR		0.0405027	0	1	1	1	Q8CB27	0	1814.98	37.69	High	0	0.0352
	FALSE	High	QFTDVNR		0.186997	0.00932395	1	1	1	Q8CB27	0	879.432	29.82	High	0.008582	0.1717
	FALSE	Low	GGTHLLQGLSSR		0.402382	0.0860912	1	1	1	Q8CB27	0	1225.66	20.25	Low	0.08625	0.3814
	FALSE	Low	FGEDAGYTK		0.757793	0.293632	1	1	1	Q8CB27	0	987.442	6.01	Low	0.2778	0.7441
	FALSE	Low	YGAPSYVR		0.847119	0.379068	1	1	1	Q8CB27	0	912.457	32.44	Low	0.361	0.8391
	FALSE	Low	PADTMWR		0.960617	0.508029	1	1	1	Q8CB27	0	876.403	26.24	Low	0.4924	0.9608
FALSE	High	Master Protein	P68033	Actin, alpha cardiac muscle 1 OS=Mus musculus OX=10090 GN=Actc1 PE=1 SV=1	0	18.2259	24.9337	9	12	1	1	377	41.992	5.39	144.804	9
	Checked	Confidence	Sequence	Modifications	Qvality PEP	Qvality q-value	# Protein Groups	# Proteins	# PSMs	Master Protein Accessions	# Missed Cleavages	Theo. MH+ [Da]	Ions Score Mascot	Confidence Mascot	Percolator q-Value Mascot	Percolator PEP Mascot
	FALSE	High	EITALAPSTMK	1xOxidation [M10]	0.00705713	0	2	6	1	P60710; P68033	0	1177.61	49.1	High	0	0.00579
	FALSE	High	EITALAPSTMK		0.00959204	0	2	6	1	P60710; P68033	0	1161.62	33.03	High	0	0.007941
	FALSE	High	AVFPSIVGR		0.0783502	0	2	6	1	P60710; P68033	0	945.552	42.94	High	0	0.06983
	FALSE	High	HQGVMVGMGQK	2xOxidation [M5; M8]	0.0109085	0	2	7	1	P60710; P68033	0	1203.56	29.53	High	0	0.009071
	FALSE	High	DSYVGDEAQSK		0.0244977	0	2	6	1	P60710; P68033	0	1198.52	28.1	High	0	0.02094
	FALSE	High	YPIEHGIITNWDDMEK		0.0101452	0	1	4	1	P68033	0	1960.91	14.08	High	0	0.008432
	FALSE	High	YPIEHGIITNWDDMEK	1xOxidation [M14]	0.00689592	0	1	4	1	P68033	0	1976.91	14.06	High	0	0.00565
	FALSE	High	IWHHTFYNELR		0.0128204	0	2	4	1	P60710; P68033	0	1515.75	39.43	High	0	0.01073
	FALSE	High	AGFAGDDAPR		0.0598954	0	2	6	1	P60710; P68033	0	976.448	41.65	High	0	0.05272
	FALSE	Low	DLTDYLMK	1xOxidation [M7]	0.341633	0.0587566	2	7	1	P60710; P68033	0	1014.48	11.55	Low	0.0628	0.3213
	FALSE	Low	IIAPPER		0.342495	0.0611298	2	7	1	P60710; P68033	0	795.472	25.87	Low	0.0628	0.322
	FALSE	Low	DLTDYLMK		0.370811	0.0735822	2	7	1	P60710; P68033	0	998.486	19.2	Low	0.07356	0.3496
FALSE	High	Master Protein	Q9QWL7	Keratin, type I cytoskeletal 17 OS=Mus musculus OX=10090 GN=Krt17 PE=1 SV=3	0	18.08	22.1709	11	16	1	1	433	48.132	5.06	303.278	11
	Checked	Confidence	Sequence	Modifications	Qvality PEP	Qvality q-value	# Protein Groups	# Proteins	# PSMs	Master Protein Accessions	# Missed Cleavages	Theo. MH+ [Da]	Ions Score Mascot	Confidence Mascot	Percolator q-Value Mascot	Percolator PEP Mascot
	FALSE	High	NHEEEMNALR		0.013875	0	2	2	1	Q6IFX2; Q9QWL7	0	1242.55	40.18	High	0	0.01165
	FALSE	High	NHEEEMNALR	1xOxidation [M6]	0.0366172	0	2	2	2	Q6IFX2; Q9QWL7	0	1258.55	28.19	High	0	0.03177
	FALSE	High	CEMEQQNQEYK	1xCarbamidomethyl [C1]	0.0011967	0	2	2	1	Q61781; Q9QWL7	0	1486.59	49.74	High	0	0.0009257
	FALSE	High	CEMEQQNQEYK	1xOxidation [M3]; 1xCarbamidomethyl [C1]	0.00508919	0	2	2	1	Q61781; Q9QWL7	0	1502.59	49.18	High	0	0.004127
	FALSE	High	TRLEQEIATYR		0.0222025	0	6	7	1	Q9Z2K1; Q6IFX2; Q9D312; P08730; Q61781; Q9QWL7	1	1379.73	60.18	High	0	0.01891
	FALSE	High	VLDELTLAR		0.0620497	0	4	5	1	Q6IFX2; P19001; Q61781; Q9QWL7	0	1029.59	43.69	High	0	0.05468
	FALSE	High	EVATNSELVQSGK		0.0190902	0	2	2	1	Q61781; Q9QWL7	0	1361.69	59.28	High	0	0.01619
	FALSE	High	LAADDFR		0.166165	0.00932395	7	17	2	Q9Z2K1; Q6IFX2; P08730; P02535; P19001; Q61781; Q9QWL7	0	807.4	54.74	High	0.008582	0.1519
	FALSE	High	EELAYLK		0.164686	0.00932395	3	3	1	P19001; Q61781; Q9QWL7	0	865.467	22.05	High	0.008582	0.1507
	FALSE	Medium	SEISELR		0.313159	0.046817	2	2	1	Q61781; Q9QWL7	0	833.436	29.27	Medium	0.04742	0.2931
	FALSE	Low	ILLDVK		0.377189	0.078043	2	2	2	Q61781; Q9QWL7	0	700.46	48.44	Low	0.07762	0.3559
	FALSE	Low	TEELNR		0.467614	0.115978	3	4	1	Q6IFX2; Q61781; Q9QWL7	0	761.379	23.73	Low	0.1166	0.4454
	FALSE	Low	ATMQNLNDR	1xOxidation [M3]	0.513541	0.129137	1	2	1	Q9QWL7	0	1078.49	9.41	Low	0.1273	0.4917
FALSE	High	Master Protein	P10126	Elongation factor 1-alpha 1 OS=Mus musculus OX=10090 GN=Eef1a1 PE=1 SV=3	0	17.7852	24.4589	11	14	11	1	462	50.082	9.01	291.856	11
	Checked	Confidence	Sequence	Modifications	Qvality PEP	Qvality q-value	# Protein Groups	# Proteins	# PSMs	Master Protein Accessions	# Missed Cleavages	Theo. MH+ [Da]	Ions Score Mascot	Confidence Mascot	Percolator q-Value Mascot	Percolator PEP Mascot
	FALSE	High	MDSTEPPYSQK	1xOxidation [M1]	0.00543672	0	1	1	1	P10126	0	1298.56	45.04	High	0	0.004418
	FALSE	High	MDSTEPPYSQK		0.0676584	0	1	1	1	P10126	0	1282.56	14.96	High	0	0.05993
	FALSE	High	LPLQDVYK		0.0485679	0	1	2	1	P10126	0	975.551	38.91	High	0	0.04246
	FALSE	High	YYVTIIDAPGHR		0.00994644	0	1	1	2	P10126	0	1404.73	67.75	High	0	0.04431
	FALSE	High	QLIVGVNK		0.0482546	0	1	2	1	P10126	0	870.541	32.49	High	0	0.04221
	FALSE	High	VETGVLKPGMVVTFAPVNVTTEVK	1xOxidation [M10]	0.00011907	0	1	1	1	P10126	1	2531.38	69.44	High	0	8.534e-05
	FALSE	High	EVSTYIK		0.1421	0.00344365	1	1	1	P10126	0	839.451	32.2	High	0.003179	0.1294
	FALSE	High	KLEDGPK		0.16567	0.00932395	1	1	1	P10126	1	786.436	33.74	High	0.008582	0.1517
	FALSE	Medium	IGGIGTVPVGR		0.204611	0.0179982	1	2	1	P10126	0	1025.61	51.94	Medium	0.01661	0.1887
	FALSE	Medium	STTTGHLIYK		0.208173	0.0207092	1	2	2	P10126	0	1120.6	35.23	Medium	0.01907	0.1922
	FALSE	Low	QTVAVGVIK		0.456412	0.103942	1	2	1	P10126	0	914.567	12.73	Low	0.09989	0.435
	FALSE	Low	YEEIVK		0.621091	0.186045	1	1	1	P10126	0	780.414	17.05	Low	0.1815	0.6019
FALSE	High	Master Protein	P50446	Keratin, type II cytoskeletal 6A OS=Mus musculus OX=10090 GN=Krt6a PE=1 SV=3	0	17.4093	18.4448	12	15	4	1	553	59.299	7.94	336.248	12
	Checked	Confidence	Sequence	Modifications	Qvality PEP	Qvality q-value	# Protein Groups	# Proteins	# PSMs	Master Protein Accessions	# Missed Cleavages	Theo. MH+ [Da]	Ions Score Mascot	Confidence Mascot	Percolator q-Value Mascot	Percolator PEP Mascot
	FALSE	High	YEDEINKR		0.0959215	0	6	9	2	Q3TTY5; P50446; P04104; Q8BGZ7; Q8VED5; Q922U2	1	1066.52	56.48	High	0	0.0859
	FALSE	High	TAAENEFVTLK		0.0128204	0	1	1	1	P50446	0	1222.63	49.56	High	0	0.01074
	FALSE	High	YEELQVTAGR		0.0071983	0	2	3	1	P50446; Q8BGZ7	0	1165.58	74.07	High	0	0.005898
	FALSE	High	LEGLEDALQK		0.118952	0	1	2	1	P50446	0	1115.59	30.55	High	0	0.1074
	FALSE	High	EYQELMNVK	1xOxidation [M6]	0.0251484	0	3	6	1	P50446; Q8BGZ7; Q3UV17	0	1169.55	23.43	High	0	0.02152
	FALSE	High	LALDVEIATYR		0.000826393	0	4	6	1	P50446; Q8BGZ7; Q3UV17; Q922U2	0	1263.69	73.35	High	0	0.0006316
	FALSE	High	SLDLDSIIAEVK		0.00134794	0	3	4	3	P50446; Q8BGZ7; Q922U2	0	1302.72	70.53	High	0	0.001047
	FALSE	Medium	FASFIDK		0.202264	0.0179982	9	17	1	Q3TTY5; Q6NXH9; P50446; P04104; Q6IME9; Q8BGZ7; Q8VED5; Q3UV17; Q922U2	0	827.43	46.42	Medium	0.01661	0.1865
	FALSE	Medium	YEDEINK		0.226097	0.0290849	6	9	1	Q3TTY5; P50446; P04104; Q8BGZ7; Q8VED5; Q922U2	0	910.415	26.19	Medium	0.02959	0.2094
	FALSE	Medium	DVDAAYMNK	1xOxidation [M7]	0.253484	0.0422016	3	3	1	P50446; Q6IME9; Q922U2	0	1042.45	27.63	Medium	0.04408	0.2357
	FALSE	Medium	QEIAEINR		0.316423	0.046817	1	2	1	P50446	0	972.511	18.27	Medium	0.04742	0.2967
	FALSE	Low	SEIDHVK		0.431427	0.100052	1	2	1	P50446	0	827.426	14.24	Low	0.09748	0.4098
FALSE	High	Master Protein	P02535	Keratin, type I cytoskeletal 10 OS=Mus musculus OX=10090 GN=Krt10 PE=1 SV=3	0	16.8315	12.2807	9	11	5	1	570	57.735	5.11	361.716	9
	Checked	Confidence	Sequence	Modifications	Qvality PEP	Qvality q-value	# Protein Groups	# Proteins	# PSMs	Master Protein Accessions	# Missed Cleavages	Theo. MH+ [Da]	Ions Score Mascot	Confidence Mascot	Percolator q-Value Mascot	Percolator PEP Mascot
	FALSE	High	LENEIQTYR		0.0600882	0	1	1	1	P02535	0	1165.58	53.15	High	0	0.05293
	FALSE	High	QSVEADINGLRR		0.0203196	0	2	2	1	P08730; P02535	1	1357.72	33.35	High	0	0.01724
	FALSE	High	ALEESNYELEGK		0.00563787	0	1	1	1	P02535	0	1381.65	69.12	High	0	0.004591
	FALSE	High	VTMQNLNDR		0.0636631	0	3	6	1	Q9Z2K1; P02535; Q61781	0	1090.53	46.53	High	0	0.05627
	FALSE	High	VTMQNLNDR	1xOxidation [M3]	0.0353282	0	3	6	1	Q9Z2K1; P02535; Q61781	0	1106.53	79.51	High	0	0.03053
	FALSE	High	QSLEASLAETEGR		9.23088e-05	0	1	1	1	P02535	0	1390.68	100.75	High	0	6.553e-05
	FALSE	High	QSVEADINGLR		0.00124513	0	2	2	1	P08730; P02535	0	1201.62	66.66	High	0	0.0009658
	FALSE	High	LAADDFR		0.166165	0.00932395	7	17	2	Q9Z2K1; Q6IFX2; P08730; P02535; P19001; Q61781; Q9QWL7	0	807.4	54.74	High	0.008582	0.1519
	FALSE	Medium	SEITELR		0.249324	0.0395173	1	1	1	P02535	0	847.452	27.73	Medium	0.04174	0.2314
	FALSE	Low	SEITELRR		0.922843	0.447991	1	1	1	P02535	1	1003.55	5.61	Low	0.4296	0.9206
FALSE	High	Master Protein	P16858	Glyceraldehyde-3-phosphate dehydrogenase OS=Mus musculus OX=10090 GN=Gapdh PE=1 SV=2	0	16.818	21.9219	6	7	5	1	333	35.787	8.25	149.864	6
	Checked	Confidence	Sequence	Modifications	Qvality PEP	Qvality q-value	# Protein Groups	# Proteins	# PSMs	Master Protein Accessions	# Missed Cleavages	Theo. MH+ [Da]	Ions Score Mascot	Confidence Mascot	Percolator q-Value Mascot	Percolator PEP Mascot
	FALSE	High	LISWYDNEYGYSNR		0.00165455	0	1	1	1	P16858	0	1779.8	56.74	High	0	0.001295
	FALSE	High	VIISAPSADAPMFVMGVNHEK	1xOxidation [M12]	0.00017415	0	1	1	1	P16858	0	2229.1	40.47	High	0	0.0001265
	FALSE	High	PITIFQER		0.0432206	0	1	1	1	P16858	0	1003.56	34.94	High	0	0.03764
	FALSE	High	QASEGPLK		0.0493597	0	1	1	1	P16858	0	829.441	30.63	High	0	0.04319
	FALSE	High	VIISAPSADAPMFVMGVNHEK	2xOxidation [M12; M15]	0.00324717	0	1	1	1	P16858	0	2245.1	11.01	High	0	0.002595
	FALSE	High	GAAQNIIPASTGAAK		0.000377491	0	1	1	1	P16858	0	1369.74	43.13	High	0	0.0002816
	FALSE	High	LTGMAFR		0.087543	0	2	2	1	Q64467; P16858	0	795.418	48.06	High	0	0.07813
FALSE	High	Master Protein	P01942	Hemoglobin subunit alpha OS=Mus musculus OX=10090 GN=Hba PE=1 SV=2	0	16.2531	41.5493	5	9	5	1	142	15.076	8.22	155.23	5
	Checked	Confidence	Sequence	Modifications	Qvality PEP	Qvality q-value	# Protein Groups	# Proteins	# PSMs	Master Protein Accessions	# Missed Cleavages	Theo. MH+ [Da]	Ions Score Mascot	Confidence Mascot	Percolator q-Value Mascot	Percolator PEP Mascot
	FALSE	High	FLASVSTVLTSK		0.00219854	0	1	1	1	P01942	0	1252.71	67.7	High	0	0.001738
	FALSE	High	TYFPHFDVSHGSAQVK		0.000125124	0	1	1	3	P01942	0	1819.88	65.21	High	0	8.988e-05
	FALSE	High	IGGHGAEYGAEALER		0.00994644	0	1	1	2	P01942	0	1529.73	34.06	High	0	0.01265
	FALSE	Medium	MFASFPTTK	1xOxidation [M1]	0.224823	0.0290849	1	1	1	P01942	0	1045.5	21.2	Medium	0.02959	0.2079
	FALSE	Medium	VDPVNFK		0.259821	0.0457359	1	2	1	P01942	0	818.441	27.73	Medium	0.04646	0.2417
	FALSE	Low	MFASFPTTK		0.401433	0.0839329	1	1	1	P01942	0	1029.51	17.73	Low	0.08517	0.3804
FALSE	High	Master Protein	Q8BGZ7	Keratin, type II cytoskeletal 75 OS=Mus musculus OX=10090 GN=Krt75 PE=1 SV=1	0	13.7571	12.1597	8	11	1	1	551	59.704	8.31	312.584	8
	Checked	Confidence	Sequence	Modifications	Qvality PEP	Qvality q-value	# Protein Groups	# Proteins	# PSMs	Master Protein Accessions	# Missed Cleavages	Theo. MH+ [Da]	Ions Score Mascot	Confidence Mascot	Percolator q-Value Mascot	Percolator PEP Mascot
	FALSE	High	YEDEINKR		0.0959215	0	6	9	2	Q3TTY5; P50446; P04104; Q8BGZ7; Q8VED5; Q922U2	1	1066.52	56.48	High	0	0.0859
	FALSE	High	YEELQVTAGR		0.0071983	0	2	3	1	P50446; Q8BGZ7	0	1165.58	74.07	High	0	0.005898
	FALSE	High	EYQELMNVK	1xOxidation [M6]	0.0251484	0	3	6	1	P50446; Q8BGZ7; Q3UV17	0	1169.55	23.43	High	0	0.02152
	FALSE	High	LALDVEIATYR		0.000826393	0	4	6	1	P50446; Q8BGZ7; Q3UV17; Q922U2	0	1263.69	73.35	High	0	0.0006316
	FALSE	High	SLDLDSIIAEVK		0.00134794	0	3	4	3	P50446; Q8BGZ7; Q922U2	0	1302.72	70.53	High	0	0.001047
	FALSE	High	NMQEVVEDFK	1xOxidation [M2]	0.162246	0.00932395	1	1	1	Q8BGZ7	0	1254.57	43.95	High	0.008582	0.1484
	FALSE	Medium	FASFIDK		0.202264	0.0179982	9	17	1	Q3TTY5; Q6NXH9; P50446; P04104; Q6IME9; Q8BGZ7; Q8VED5; Q3UV17; Q922U2	0	827.43	46.42	Medium	0.01661	0.1865
	FALSE	Medium	YEDEINK		0.226097	0.0290849	6	9	1	Q3TTY5; P50446; P04104; Q8BGZ7; Q8VED5; Q922U2	0	910.415	26.19	Medium	0.02959	0.2094
FALSE	High	Master Protein	P52480	Pyruvate kinase PKM OS=Mus musculus OX=10090 GN=Pkm PE=1 SV=4	0	12.6258	21.2806	12	13	12	1	531	57.808	7.47	137.43	12
	Checked	Confidence	Sequence	Modifications	Qvality PEP	Qvality q-value	# Protein Groups	# Proteins	# PSMs	Master Protein Accessions	# Missed Cleavages	Theo. MH+ [Da]	Ions Score Mascot	Confidence Mascot	Percolator q-Value Mascot	Percolator PEP Mascot
	FALSE	High	LDIDSAPITAR		0.00399865	0	1	1	1	P52480	0	1171.63	55.59	High	0	0.003213
	FALSE	High	ITLDNAYMEK	1xOxidation [M8]	0.0257317	0	1	1	1	P52480	0	1213.58	22.33	High	0	0.022
	FALSE	High	LNFSHGTHEYHAETIK		0.00270748	0	1	1	2	P52480	0	1883.9	35.03	High	0	0.002148
	FALSE	High	GDYPLEAVR		0.138262	0.00344365	1	1	1	P52480	0	1019.52	23	High	0.003179	0.1254
	FALSE	Medium	APIIAVTR		0.202849	0.0179982	1	1	1	P52480	0	840.53	46.33	Medium	0.01661	0.1872
	FALSE	Medium	AADVHEVR		0.315605	0.046817	1	1	1	P52480	0	896.458	16.87	Medium	0.04742	0.2961
	FALSE	Low	IENHEGVR		0.44734	0.103942	1	1	1	P52480	0	953.48	30.46	Low	0.09989	0.4254
	FALSE	Low	PVAVALDTK		0.505068	0.128001	1	1	1	P52480	0	913.535	35.3	Low	0.1266	0.484
	FALSE	Low	SGMNVAR		0.504013	0.128001	1	1	1	P52480	0	734.361	4.3	Low	0.1266	0.4829
	FALSE	Low	MQHLIAR		0.617799	0.185004	1	1	1	P52480	0	868.482	17.94	Low	0.1772	0.598
	FALSE	Low	GSGTAEVELK		0.706807	0.26173	1	1	1	P52480	0	990.51	19.52	Low	0.2492	0.6909
	FALSE	Low	PGSGFTNTMR	1xOxidation [M9]	0.733114	0.27278	1	1	1	P52480	0	1083.49	11.81	Low	0.2605	0.7186
FALSE	High	Master Protein	Q8VED5	Keratin, type II cytoskeletal 79 OS=Mus musculus OX=10090 GN=Krt79 PE=1 SV=2	0	12.0135	5.46139	6	9	1	1	531	57.517	7.69	217.659	6
	Checked	Confidence	Sequence	Modifications	Qvality PEP	Qvality q-value	# Protein Groups	# Proteins	# PSMs	Master Protein Accessions	# Missed Cleavages	Theo. MH+ [Da]	Ions Score Mascot	Confidence Mascot	Percolator q-Value Mascot	Percolator PEP Mascot
	FALSE	High	YEDEINKR		0.0959215	0	6	9	2	Q3TTY5; P50446; P04104; Q8BGZ7; Q8VED5; Q922U2	1	1066.52	56.48	High	0	0.0859
	FALSE	High	NKYEDEINKR		0.00207841	0	2	4	2	Q8VED5; Q922U2	2	1308.65	51.43	High	0	0.001636
	FALSE	High	NLDLDSIIAEVK		0.00571284	0	1	1	1	Q8VED5	0	1329.73	61.45	High	0	0.004658
	FALSE	High	NKYEDEINK		0.0674422	0	2	4	2	Q8VED5; Q922U2	1	1152.55	30.07	High	0	0.05972
	FALSE	Medium	FASFIDK		0.202264	0.0179982	9	17	1	Q3TTY5; Q6NXH9; P50446; P04104; Q6IME9; Q8BGZ7; Q8VED5; Q3UV17; Q922U2	0	827.43	46.42	Medium	0.01661	0.1865
	FALSE	Medium	YEDEINK		0.226097	0.0290849	6	9	1	Q3TTY5; P50446; P04104; Q8BGZ7; Q8VED5; Q922U2	0	910.415	26.19	Medium	0.02959	0.2094
FALSE	High	Master Protein	Q3TTY5	Keratin, type II cytoskeletal 2 epidermal OS=Mus musculus OX=10090 GN=Krt2 PE=1 SV=1	0	11.3331	6.78925	8	11	5	1	707	70.88	8.06	251.928	8
	Checked	Confidence	Sequence	Modifications	Qvality PEP	Qvality q-value	# Protein Groups	# Proteins	# PSMs	Master Protein Accessions	# Missed Cleavages	Theo. MH+ [Da]	Ions Score Mascot	Confidence Mascot	Percolator q-Value Mascot	Percolator PEP Mascot
	FALSE	High	KYEDEINKR		0.00835089	0	1	1	2	Q3TTY5	2	1194.61	50.7	High	0	0.006875
	FALSE	High	YEDEINKR		0.0959215	0	6	9	2	Q3TTY5; P50446; P04104; Q8BGZ7; Q8VED5; Q922U2	1	1066.52	56.48	High	0	0.0859
	FALSE	High	DYQELMNTK	1xOxidation [M6]	0.0864429	0	1	1	1	Q3TTY5	0	1157.51	25.89	High	0	0.07726
	FALSE	High	DYQELMNTK		0.0501641	0	1	1	1	Q3TTY5	0	1141.52	29.73	High	0	0.04398
	FALSE	High	GFSSGSAVVSGGSR		0.0016167	0	1	1	1	Q3TTY5	0	1254.61	84.04	High	0	0.001264
	FALSE	Medium	FASFIDK		0.202264	0.0179982	9	17	1	Q3TTY5; Q6NXH9; P50446; P04104; Q6IME9; Q8BGZ7; Q8VED5; Q3UV17; Q922U2	0	827.43	46.42	Medium	0.01661	0.1865
	FALSE	Medium	YEDEINK		0.226097	0.0290849	6	9	1	Q3TTY5; P50446; P04104; Q8BGZ7; Q8VED5; Q922U2	0	910.415	26.19	Medium	0.02959	0.2094
	FALSE	Low	VDPEIQNVK		0.459455	0.105372	1	1	1	Q3TTY5	0	1041.56	38.87	Low	0.1014	0.4377
	FALSE	Low	KYEDEINK		1	0.579235	1	1	1	Q3TTY5	1	1038.51	7.19	Low	0.5678	1
FALSE	High	Master Protein	P07724	Albumin OS=Mus musculus OX=10090 GN=Alb PE=1 SV=3	0	11.1324	14.3092	9	15	9	1	608	68.648	6.07	232.452	9
	Checked	Confidence	Sequence	Modifications	Qvality PEP	Qvality q-value	# Protein Groups	# Proteins	# PSMs	Master Protein Accessions	# Missed Cleavages	Theo. MH+ [Da]	Ions Score Mascot	Confidence Mascot	Percolator q-Value Mascot	Percolator PEP Mascot
	FALSE	High	LVQEVTDFAK		0.0636631	0	1	1	1	P07724	0	1149.62	31.91	High	0	0.05626
	FALSE	High	ECCHGDLLECADDR	3xCarbamidomethyl [C2; C3; C10]	0.000236059	0	1	1	1	P07724	0	1749.66	69.61	High	0	0.0001731
	FALSE	High	APQVSTPTLVEAAR		0.0824329	0	1	1	1	P07724	0	1439.79	55.84	High	0	0.07349
	FALSE	High	LGEYGFQNAILVR		0.0017215	0	1	1	4	P07724	0	1479.8	97.82	High	0	0.001349
	FALSE	Low	SEIAHR		0.493503	0.128001	1	1	4	P07724	0	712.374	21.84	Low	0.1266	0.4718
	FALSE	Low	VCLLHEK	1xCarbamidomethyl [C2]	0.659393	0.211757	1	1	1	P07724	0	898.481	2.91	Low	0.2029	0.6416
	FALSE	Low	ALVSSVR		0.781792	0.320993	1	1	1	P07724	0	731.441	27.53	Low	0.3056	0.7702
	FALSE	Low	KYEATLEK		0.817245	0.354244	1	1	1	P07724	1	981.525	6.67	Low	0.3369	0.8073
	FALSE	Low	LCAIPNLR	1xCarbamidomethyl [C2]	0.945167	0.491646	1	1	1	P07724	0	956.535	0.6	Low	0.4762	0.9448
FALSE	High	Master Protein	P11499	Heat shock protein HSP 90-beta OS=Mus musculus OX=10090 GN=Hsp90ab1 PE=1 SV=3	0	11.0682	11.8785	9	9	9	1	724	83.229	5.03	122.31	9
	Checked	Confidence	Sequence	Modifications	Qvality PEP	Qvality q-value	# Protein Groups	# Proteins	# PSMs	Master Protein Accessions	# Missed Cleavages	Theo. MH+ [Da]	Ions Score Mascot	Confidence Mascot	Percolator q-Value Mascot	Percolator PEP Mascot
	FALSE	High	YIDQEELNK		0.0694116	0	1	2	1	P11499	0	1151.56	38.59	High	0	0.06142
	FALSE	High	EDQTEYLEER		0.00829595	0	1	2	1	P11499	0	1311.57	43.58	High	0	0.006851
	FALSE	High	GVVDSEDIPLNLSR		0.000662203	0	1	3	2	P11499	0	1513.79	56.8	High	0	0.0005017
	FALSE	High	ELISNASDALDK		0.00880361	0	1	2	1	P11499	0	1275.64	44.67	High	0	0.007262
	FALSE	High	LSELIR		0.156049	0.00677883	1	3	2	P11499	0	730.446	24.04	High	0.008582	0.1426
	FALSE	High	SLVSVTK		0.179996	0.00932395	1	1	1	P11499	0	733.445	19.96	High	0.008582	0.1651
	FALSE	Low	NPDDITQEEYGEFYK		0.38734	0.0802545	1	1	1	P11499	0	1847.8	9.12	Low	0.07963	0.3661
	FALSE	Low	TKPIWTR		0.783758	0.322842	1	2	1	P11499	1	901.525	10	Low	0.3068	0.7715
	FALSE	Low	VILHLK		0.846239	0.379068	1	2	1	P11499	0	722.492	13.15	Low	0.361	0.8383
FALSE	High	Master Protein	Q9Z2K1	Keratin, type I cytoskeletal 16 OS=Mus musculus OX=10090 GN=Krt16 PE=1 SV=3	0	10.5825	11.3006	6	9	1	1	469	51.574	5.2	231.512	6
	Checked	Confidence	Sequence	Modifications	Qvality PEP	Qvality q-value	# Protein Groups	# Proteins	# PSMs	Master Protein Accessions	# Missed Cleavages	Theo. MH+ [Da]	Ions Score Mascot	Confidence Mascot	Percolator q-Value Mascot	Percolator PEP Mascot
	FALSE	High	TRLEQEIATYR		0.0222025	0	6	7	1	Q9Z2K1; Q6IFX2; Q9D312; P08730; Q61781; Q9QWL7	1	1379.73	60.18	High	0	0.01891
	FALSE	High	VTMQNLNDR		0.0636631	0	3	6	1	Q9Z2K1; P02535; Q61781	0	1090.53	46.53	High	0	0.05627
	FALSE	High	VTMQNLNDR	1xOxidation [M3]	0.0353282	0	3	6	1	Q9Z2K1; P02535; Q61781	0	1106.53	79.51	High	0	0.03053
	FALSE	High	ASLENSLEETK		0.00774047	0	1	1	1	Q9Z2K1	0	1220.6	42.26	High	0	0.006366
	FALSE	High	QFTSSSSMK	1xOxidation [M8]	0.0206559	0	2	2	1	Q9Z2K1; Q61781	0	1018.45	39.14	High	0	0.01755
	FALSE	High	QFTSSSSMK		0.0561621	0	2	2	1	Q9Z2K1; Q61781	0	1002.46	29.23	High	0	0.04946
	FALSE	High	LAADDFR		0.166165	0.00932395	7	17	2	Q9Z2K1; Q6IFX2; P08730; P02535; P19001; Q61781; Q9QWL7	0	807.4	54.74	High	0.008582	0.1519
	FALSE	Low	ILNEMR	1xOxidation [M5]	0.95883	0.504743	3	3	1	Q9Z2K1; Q6IFX2; Q61781	0	791.408	26.7	Low	0.4897	0.959
FALSE	High	Master Protein	P04104	Keratin, type II cytoskeletal 1 OS=Mus musculus OX=10090 GN=Krt1 PE=1 SV=4	0	10.0314	6.12245	6	8	2	1	637	65.565	8.15	173.995	6
	Checked	Confidence	Sequence	Modifications	Qvality PEP	Qvality q-value	# Protein Groups	# Proteins	# PSMs	Master Protein Accessions	# Missed Cleavages	Theo. MH+ [Da]	Ions Score Mascot	Confidence Mascot	Percolator q-Value Mascot	Percolator PEP Mascot
	FALSE	High	YEDEINKR		0.0959215	0	6	9	2	Q3TTY5; P50446; P04104; Q8BGZ7; Q8VED5; Q922U2	1	1066.52	56.48	High	0	0.0859
	FALSE	High	TNAENEFVTIK		0.00298968	0	1	1	1	P04104	0	1265.64	50.42	High	0	0.002382
	FALSE	High	FLEQQNQVLQTK		0.0923671	0	2	5	2	Q6NXH9; P04104	0	1475.79	32.87	High	0	0.08255
	FALSE	High	TNAENEFVTIKK		0.000707467	0	1	1	1	P04104	1	1393.73	48.54	High	0	0.0005383
	FALSE	Medium	FASFIDK		0.202264	0.0179982	9	17	1	Q3TTY5; Q6NXH9; P50446; P04104; Q6IME9; Q8BGZ7; Q8VED5; Q3UV17; Q922U2	0	827.43	46.42	Medium	0.01661	0.1865
	FALSE	Medium	YEDEINK		0.226097	0.0290849	6	9	1	Q3TTY5; P50446; P04104; Q8BGZ7; Q8VED5; Q922U2	0	910.415	26.19	Medium	0.02959	0.2094
FALSE	High	Master Protein	P02088	Hemoglobin subunit beta-1 OS=Mus musculus OX=10090 GN=Hbb-b1 PE=1 SV=2	0	9.74323	37.415	5	7	5	1	147	15.83	7.65	155.887	5
	Checked	Confidence	Sequence	Modifications	Qvality PEP	Qvality q-value	# Protein Groups	# Proteins	# PSMs	Master Protein Accessions	# Missed Cleavages	Theo. MH+ [Da]	Ions Score Mascot	Confidence Mascot	Percolator q-Value Mascot	Percolator PEP Mascot
	FALSE	High	VITAFNDGLNHLDSLK		0.0017215	0	1	1	2	P02088	0	1756.92	64.49	High	0	0.001349
	FALSE	High	DFTPAAQAAFQK		0.0178758	0	1	2	1	P02088	0	1294.64	40.7	High	0	0.0151
	FALSE	High	VHLTDAEK		0.107031	0	1	2	1	P02088	0	912.479	30.01	High	0	0.09634
	FALSE	High	LLVVYPWTQR		0.0696338	0	1	3	1	P02088	0	1274.73	32.75	High	0	0.06176
	FALSE	Low	LHVDPENFR		0.410983	0.0875103	1	2	2	P02088	0	1126.56	31.46	Low	0.09989	0.4341
FALSE	High	Master Protein	Q9D8N0	Elongation factor 1-gamma OS=Mus musculus OX=10090 GN=Eef1g PE=1 SV=3	0	8.76069	15.3318	7	7	7	1	437	50.029	6.74	101.24	7
	Checked	Confidence	Sequence	Modifications	Qvality PEP	Qvality q-value	# Protein Groups	# Proteins	# PSMs	Master Protein Accessions	# Missed Cleavages	Theo. MH+ [Da]	Ions Score Mascot	Confidence Mascot	Percolator q-Value Mascot	Percolator PEP Mascot
	FALSE	High	KLDPGSEETQTLVR		0.00614333	0	1	1	1	Q9D8N0	1	1572.82	49.63	High	0	0.005021
	FALSE	High	AKDPFAHLPK		0.0565251	0	1	1	1	Q9D8N0	1	1123.63	10.9	High	0	0.04972
	FALSE	High	ALIAAQYSGAQVR		0.00257653	0	1	1	1	Q9D8N0	0	1347.74	59.49	High	0	0.002043
	FALSE	High	STFVLDEFK		0.0742234	0	1	1	1	Q9D8N0	0	1085.55	25.29	High	0	0.06595
	FALSE	High	TPEFLR		0.177887	0.00932395	1	1	1	Q9D8N0	0	762.414	32	High	0.008582	0.1631
	FALSE	Low	QAFPNTNR		0.501904	0.128001	1	1	1	Q9D8N0	0	947.469	21.97	Low	0.1266	0.4805
	FALSE	Low	AILGEVK		0.675684	0.22844	1	1	1	Q9D8N0	0	729.451	18.58	Low	0.2168	0.6582
FALSE	High	Master Protein	P08730	Keratin, type I cytoskeletal 13 OS=Mus musculus OX=10090 GN=Krt13 PE=1 SV=2	0	7.36488	8.92449	5	6	1	1	437	47.724	4.86	146.592	5
	Checked	Confidence	Sequence	Modifications	Qvality PEP	Qvality q-value	# Protein Groups	# Proteins	# PSMs	Master Protein Accessions	# Missed Cleavages	Theo. MH+ [Da]	Ions Score Mascot	Confidence Mascot	Percolator q-Value Mascot	Percolator PEP Mascot
	FALSE	High	QSVEADINGLRR		0.0203196	0	2	2	1	P08730; P02535	1	1357.72	33.35	High	0	0.01724
	FALSE	High	TRLEQEIATYR		0.0222025	0	6	7	1	Q9Z2K1; Q6IFX2; Q9D312; P08730; Q61781; Q9QWL7	1	1379.73	60.18	High	0	0.01891
	FALSE	High	QSVEADINGLR		0.00124513	0	2	2	1	P08730; P02535	0	1201.62	66.66	High	0	0.0009658
	FALSE	High	LAADDFR		0.166165	0.00932395	7	17	2	Q9Z2K1; Q6IFX2; P08730; P02535; P19001; Q61781; Q9QWL7	0	807.4	54.74	High	0.008582	0.1519
	FALSE	Low	IILEIDNAR		0.906013	0.424591	1	1	1	P08730	0	1056.6	4.9	Low	0.4083	0.9025
FALSE	High	Master Protein	P05213	Tubulin alpha-1B chain OS=Mus musculus OX=10090 GN=Tuba1b PE=1 SV=2	0	7.0319	10.643	3	4	3	1	451	50.12	5.06	34.6002	3
	Checked	Confidence	Sequence	Modifications	Qvality PEP	Qvality q-value	# Protein Groups	# Proteins	# PSMs	Master Protein Accessions	# Missed Cleavages	Theo. MH+ [Da]	Ions Score Mascot	Confidence Mascot	Percolator q-Value Mascot	Percolator PEP Mascot
	FALSE	High	VGINYQPPTVVPGGDLAK		0.0140127	0	1	6	1	P05213	0	1824.99	12.05	High	0	0.01176
	FALSE	High	NLDIERPTYTNLNR		0.0261565	0	1	6	2	P05213	1	1718.88	32.84	High	0	0.02242
	FALSE	High	IHFPLATYAPVISAEK		0.000882879	0	1	5	1	P05213	0	1756.96	25	High	0	0.000675
FALSE	High	Master Protein	P99027	60S acidic ribosomal protein P2 OS=Mus musculus OX=10090 GN=Rplp2 PE=1 SV=3	0	6.80582	21.7391	2	2	2	1	115	11.644	4.54	118.524	2
	Checked	Confidence	Sequence	Modifications	Qvality PEP	Qvality q-value	# Protein Groups	# Proteins	# PSMs	Master Protein Accessions	# Missed Cleavages	Theo. MH+ [Da]	Ions Score Mascot	Confidence Mascot	Percolator q-Value Mascot	Percolator PEP Mascot
	FALSE	High	ILDSVGIEADDDR		7.92857e-05	0	1	1	1	P99027	0	1417.68	98.83	High	0	5.601e-05
	FALSE	High	NIEDVIAQGVGK		0.00348051	0	1	1	1	P99027	0	1242.67	40.66	High	0	0.002792
FALSE	High	Master Protein	Q3UV17	Keratin, type II cytoskeletal 2 oral OS=Mus musculus OX=10090 GN=Krt76 PE=1 SV=1	0	6.64826	6.06061	4	4	1	1	594	62.806	8.43	116.387	4
	Checked	Confidence	Sequence	Modifications	Qvality PEP	Qvality q-value	# Protein Groups	# Proteins	# PSMs	Master Protein Accessions	# Missed Cleavages	Theo. MH+ [Da]	Ions Score Mascot	Confidence Mascot	Percolator q-Value Mascot	Percolator PEP Mascot
	FALSE	High	AQYEDIAQK		0.0986709	0	1	1	1	Q3UV17	0	1065.52	38.51	High	0	0.08867
	FALSE	High	EYQELMNVK	1xOxidation [M6]	0.0251484	0	3	6	1	P50446; Q8BGZ7; Q3UV17	0	1169.55	23.43	High	0	0.02152
	FALSE	High	LALDVEIATYR		0.000826393	0	4	6	1	P50446; Q8BGZ7; Q3UV17; Q922U2	0	1263.69	73.35	High	0	0.0006316
	FALSE	Medium	FASFIDK		0.202264	0.0179982	9	17	1	Q3TTY5; Q6NXH9; P50446; P04104; Q6IME9; Q8BGZ7; Q8VED5; Q3UV17; Q922U2	0	827.43	46.42	Medium	0.01661	0.1865
FALSE	High	Master Protein	O70251	Elongation factor 1-beta OS=Mus musculus OX=10090 GN=Eef1b PE=1 SV=5	0	6.54721	16.4444	3	3	3	1	225	24.678	4.69	97.1104	3
	Checked	Confidence	Sequence	Modifications	Qvality PEP	Qvality q-value	# Protein Groups	# Proteins	# PSMs	Master Protein Accessions	# Missed Cleavages	Theo. MH+ [Da]	Ions Score Mascot	Confidence Mascot	Percolator q-Value Mascot	Percolator PEP Mascot
	FALSE	High	LVPVGYGIK		0.0310057	0	1	1	1	O70251	0	945.577	28.61	High	0	0.02669
	FALSE	High	SIQADGLVWGSSK		0.0829572	0	1	1	1	O70251	0	1347.69	44.26	High	0	0.07401
	FALSE	High	TPAGLQVLNDYLADK		0.000196811	0	1	1	1	O70251	0	1617.85	68.79	High	0	0.0001436
FALSE	High	Master Protein	Q9CW03	Structural maintenance of chromosomes protein 3 OS=Mus musculus OX=10090 GN=Smc3 PE=1 SV=2	0	6.04825	4.51931	6	6	6	1	1217	141.468	7.18	77.1569	6
	Checked	Confidence	Sequence	Modifications	Qvality PEP	Qvality q-value	# Protein Groups	# Proteins	# PSMs	Master Protein Accessions	# Missed Cleavages	Theo. MH+ [Da]	Ions Score Mascot	Confidence Mascot	Percolator q-Value Mascot	Percolator PEP Mascot
	FALSE	High	GALTGGYYDTR		0.0190902	0	1	1	1	Q9CW03	0	1173.55	43.29	High	0	0.01616
	FALSE	High	EENAEQQALAAK		0.0889366	0	1	1	1	Q9CW03	0	1301.63	11.43	High	0	0.0795
	FALSE	High	VETYLNENLR		0.020929	0	1	1	1	Q9CW03	0	1250.64	34.95	High	0	0.01781
	FALSE	Medium	ELAETEPK		0.237822	0.0343221	1	1	1	Q9CW03	0	916.462	24.26	Medium	0.03422	0.2202
	FALSE	Low	LNENLR		0.360029	0.0702785	1	1	1	Q9CW03	0	758.416	35.05	Low	0.07095	0.3392
	FALSE	Low	QVIIQGFR		0.544626	0.143485	1	1	1	Q9CW03	0	960.563	9.85	Low	0.1389	0.5236
FALSE	High	Master Protein	Q9ESZ8	General transcription factor II-I OS=Mus musculus OX=10090 GN=Gtf2i PE=1 SV=3	0	5.70463	4.40882	4	4	4	1	998	112.195	6.55	64.3483	4
	Checked	Confidence	Sequence	Modifications	Qvality PEP	Qvality q-value	# Protein Groups	# Proteins	# PSMs	Master Protein Accessions	# Missed Cleavages	Theo. MH+ [Da]	Ions Score Mascot	Confidence Mascot	Percolator q-Value Mascot	Percolator PEP Mascot
	FALSE	High	FAEALGSTEAK		0.00734229	0	1	1	1	Q9ESZ8	0	1123.56	42.17	High	0	0.006032
	FALSE	High	RPELLTHSTTEVTQPR		0.0010077	0	1	1	1	Q9ESZ8	1	1864.99	44.7	High	0	0.0007757
	FALSE	Low	SPTWFGIPR		0.514603	0.130256	1	1	1	Q9ESZ8	0	1060.56	17.99	Low	0.1278	0.493
	FALSE	Low	AAEMHKMK	1xOxidation [M7]	0.862676	0.392265	1	1	1	Q9ESZ8	1	961.459	5.12	Low	0.3733	0.8558
FALSE	High	Master Protein	Q9CY58	Plasminogen activator inhibitor 1 RNA-binding protein OS=Mus musculus OX=10090 GN=Serbp1 PE=1 SV=2	0	5.10381	6.63391	2	2	2	1	407	44.687	8.54	81.4506	2
	Checked	Confidence	Sequence	Modifications	Qvality PEP	Qvality q-value	# Protein Groups	# Proteins	# PSMs	Master Protein Accessions	# Missed Cleavages	Theo. MH+ [Da]	Ions Score Mascot	Confidence Mascot	Percolator q-Value Mascot	Percolator PEP Mascot
	FALSE	High	SAAQAAAQTNSNAAGK		0.000421006	0	1	1	1	Q9CY58	0	1460.71	50.84	High	0	0.0003142
	FALSE	High	RPDQQLQGDGK		0.029139	0	1	1	1	Q9CY58	1	1241.62	52.25	High	0	0.02506
FALSE	High	Master Protein	P99024	Tubulin beta-5 chain OS=Mus musculus OX=10090 GN=Tubb5 PE=1 SV=1	0	4.98602	7.20721	3	3	3	1	444	49.639	4.89	48.5028	3
	Checked	Confidence	Sequence	Modifications	Qvality PEP	Qvality q-value	# Protein Groups	# Proteins	# PSMs	Master Protein Accessions	# Missed Cleavages	Theo. MH+ [Da]	Ions Score Mascot	Confidence Mascot	Percolator q-Value Mascot	Percolator PEP Mascot
	FALSE	High	ISVYYNEATGGK		0.00271645	0	1	1	1	P99024	0	1301.64	48.48	High	0	0.002159
	FALSE	High	EVDEQMLNVQNK	1xOxidation [M6]	0.00622502	0	1	4	1	P99024	0	1462.68	21.24	High	0	0.005081
	FALSE	Low	IREEYPDR		0.941926	0.480559	1	6	1	P99024	1	1077.53	2.83	Low	0.466	0.9414
FALSE	High	Master Protein	P17182	Alpha-enolase OS=Mus musculus OX=10090 GN=Eno1 PE=1 SV=3	0	4.793	9.67742	5	6	5	1	434	47.111	6.8	73.4837	5
	Checked	Confidence	Sequence	Modifications	Qvality PEP	Qvality q-value	# Protein Groups	# Proteins	# PSMs	Master Protein Accessions	# Missed Cleavages	Theo. MH+ [Da]	Ions Score Mascot	Confidence Mascot	Percolator q-Value Mascot	Percolator PEP Mascot
	FALSE	High	YITPDQLADLYK		0.05913	0	1	1	1	P17182	0	1439.74	38.52	High	0	0.05218
	FALSE	High	IGAEVYHNLK		0.0339728	0	1	1	2	P17182	0	1143.62	49.38	High	0	0.0294
	FALSE	Low	IEEELGSK		0.489322	0.127944	1	1	1	P17182	0	904.462	19.73	Low	0.1266	0.4679
	FALSE	Low	EIFDSR		0.743472	0.274992	1	1	1	P17182	0	766.373	10.52	Low	0.2613	0.7289
	FALSE	Low	YDLDFK		0.882571	0.39857	1	3	1	P17182	0	800.382	14.3	Low	0.3829	0.8773
FALSE	High	Master Protein	O08638	Myosin-11 OS=Mus musculus OX=10090 GN=Myh11 PE=1 SV=1	0	4.75258	1.47059	3	3	1	1	1972	226.888	5.45	66.92	3
	Checked	Confidence	Sequence	Modifications	Qvality PEP	Qvality q-value	# Protein Groups	# Proteins	# PSMs	Master Protein Accessions	# Missed Cleavages	Theo. MH+ [Da]	Ions Score Mascot	Confidence Mascot	Percolator q-Value Mascot	Percolator PEP Mascot
	FALSE	High	NTDQASMPDNTAAQK	1xOxidation [M7]	9.96019e-05	0	2	2	1	O08638; Q8VDD5	0	1607.7	66.92	High	0	7.102e-05
	FALSE	Medium	NWQWWR		0.27581	0.0457359	3	3	1	O08638; Q8VDD5; Q6URW6	0	975.458	6.02	Medium	0.04646	0.2574
	FALSE	Low	IVDMYKGK	1xOxidation [M4]	0.966444	0.509216	1	1	1	O08638	1	969.507	7.49	Low	0.4944	0.967
FALSE	High	Master Protein	P09405	Nucleolin OS=Mus musculus OX=10090 GN=Ncl PE=1 SV=2	0	4.36391	5.09194	4	4	4	1	707	76.677	4.75	60.5182	4
	Checked	Confidence	Sequence	Modifications	Qvality PEP	Qvality q-value	# Protein Groups	# Proteins	# PSMs	Master Protein Accessions	# Missed Cleavages	Theo. MH+ [Da]	Ions Score Mascot	Confidence Mascot	Percolator q-Value Mascot	Percolator PEP Mascot
	FALSE	High	GLSEDTTEETLK		0.00151828	0	1	1	1	P09405	0	1322.63	50.81	High	0	0.001185
	FALSE	High	ALELTGLK		0.192536	0.00932395	1	1	1	P09405	0	844.514	31.76	High	0.008582	0.1771
	FALSE	Low	AAVPTPAK		0.467614	0.115978	1	1	1	P09405	0	754.446	2.12	Low	0.1166	0.4456
	FALSE	Low	GIAYIEFK		0.484117	0.122674	1	1	1	P09405	0	940.514	4.59	Low	0.1223	0.4626
FALSE	High	Master Protein	P19001	Keratin, type I cytoskeletal 19 OS=Mus musculus OX=10090 GN=Krt19 PE=1 SV=1	0	4.10604	9.42928	5	6	1	1	403	44.515	5.39	80.8507	5
	Checked	Confidence	Sequence	Modifications	Qvality PEP	Qvality q-value	# Protein Groups	# Proteins	# PSMs	Master Protein Accessions	# Missed Cleavages	Theo. MH+ [Da]	Ions Score Mascot	Confidence Mascot	Percolator q-Value Mascot	Percolator PEP Mascot
	FALSE	High	IVLQIDNAR		0.103094	0	1	2	1	P19001	0	1041.61	12.97	High	0	0.09273
	FALSE	High	VLDELTLAR		0.0620497	0	4	5	1	Q6IFX2; P19001; Q61781; Q9QWL7	0	1029.59	43.69	High	0	0.05468
	FALSE	High	LAADDFR		0.166165	0.00932395	7	17	2	Q9Z2K1; Q6IFX2; P08730; P02535; P19001; Q61781; Q9QWL7	0	807.4	54.74	High	0.008582	0.1519
	FALSE	High	EELAYLK		0.164686	0.00932395	3	3	1	P19001; Q61781; Q9QWL7	0	865.467	22.05	High	0.008582	0.1507
	FALSE	Low	TIEDLR		0.691852	0.247176	2	3	2	Q6IFX2; P19001	0	746.404	15.85	Low	0.2349	0.6749
FALSE	High	Master Protein	O88569	Heterogeneous nuclear ribonucleoproteins A2/B1 OS=Mus musculus OX=10090 GN=Hnrnpa2b1 PE=1 SV=2	0	3.98402	4.53258	2	3	2	1	353	37.38	8.95	103.579	2
	Checked	Confidence	Sequence	Modifications	Qvality PEP	Qvality q-value	# Protein Groups	# Proteins	# PSMs	Master Protein Accessions	# Missed Cleavages	Theo. MH+ [Da]	Ions Score Mascot	Confidence Mascot	Percolator q-Value Mascot	Percolator PEP Mascot
	FALSE	High	EDTEEHHLR		0.00351519	0	1	2	2	O88569	0	1165.52	82.29	High	0	0.002813
	FALSE	Medium	IFVGGIK		0.288652	0.0457359	1	4	3	O88569	0	733.461	37.46	Medium	0.04646	0.2696
FALSE	High	Master Protein	P07356	Annexin A2 OS=Mus musculus OX=10090 GN=Anxa2 PE=1 SV=2	0	3.89939	6.19469	2	2	2	1	339	38.652	7.69	39.3917	2
	Checked	Confidence	Sequence	Modifications	Qvality PEP	Qvality q-value	# Protein Groups	# Proteins	# PSMs	Master Protein Accessions	# Missed Cleavages	Theo. MH+ [Da]	Ions Score Mascot	Confidence Mascot	Percolator q-Value Mascot	Percolator PEP Mascot
	FALSE	High	DIISDTSGDFR		0.00816019	0	1	1	1	P07356	0	1225.57	21.45	High	0	0.006713
	FALSE	High	TNQELQEINR		0.0220573	0	1	1	1	P07356	0	1244.62	39.37	High	0	0.01878
FALSE	High	Master Protein	O70456	14-3-3 protein sigma OS=Mus musculus OX=10090 GN=Sfn PE=1 SV=2	0	3.87417	9.27419	3	5	3	1	248	27.689	4.78	84.2923	3
	Checked	Confidence	Sequence	Modifications	Qvality PEP	Qvality q-value	# Protein Groups	# Proteins	# PSMs	Master Protein Accessions	# Missed Cleavages	Theo. MH+ [Da]	Ions Score Mascot	Confidence Mascot	Percolator q-Value Mascot	Percolator PEP Mascot
	FALSE	High	LAEQAER		0.124971	0	1	7	2	O70456	0	816.421	67.57	High	0	0.1131
	FALSE	High	DSTLIMQLLR		0.0230939	0	1	7	1	O70456	0	1189.66	39.22	High	0	0.01973
	FALSE	High	DSTLIMQLLR	1xOxidation [M6]	0.103741	0	1	7	1	O70456	0	1205.66	7.84	High	0	0.09319
	FALSE	Low	VETELR		0.660482	0.211757	1	1	1	O70456	0	746.404	7.57	Low	0.2052	0.6425
FALSE	High	Master Protein	Q6NXH9	Keratin, type II cytoskeletal 73 OS=Mus musculus OX=10090 GN=Krt73 PE=1 SV=1	0	3.68827	7.23562	4	6	2	1	539	58.875	8.09	65.9008	4
	Checked	Confidence	Sequence	Modifications	Qvality PEP	Qvality q-value	# Protein Groups	# Proteins	# PSMs	Master Protein Accessions	# Missed Cleavages	Theo. MH+ [Da]	Ions Score Mascot	Confidence Mascot	Percolator q-Value Mascot	Percolator PEP Mascot
	FALSE	High	LALDIEIATYR		0.0249024	0	1	4	1	Q6NXH9	0	1277.71	32.85	High	0	0.02128
	FALSE	High	FLEQQNQVLQTK		0.0923671	0	2	5	2	Q6NXH9; P04104	0	1475.79	32.87	High	0	0.08255
	FALSE	Medium	FASFIDK		0.202264	0.0179982	9	17	1	Q3TTY5; Q6NXH9; P50446; P04104; Q6IME9; Q8BGZ7; Q8VED5; Q3UV17; Q922U2	0	827.43	46.42	Medium	0.01661	0.1865
	FALSE	Low	DVDAAYMSK	1xOxidation [M7]	1	0.666962	1	1	1	Q6NXH9	0	1015.44	2.12	Low	0.6533	1
	FALSE	Low	DVDAAYMSK		1	0.68834	1	1	1	Q6NXH9	0	999.445	8.03	Low	0.6778	1
FALSE	High	Master Protein	A2BIM8	Major urinary protein 18 OS=Mus musculus OX=10090 GN=Mup18 PE=3 SV=1	0	3.60976	18.7845	4	4	2	1	181	20.749	4.94	77.0398	4
	Checked	Confidence	Sequence	Modifications	Qvality PEP	Qvality q-value	# Protein Groups	# Proteins	# PSMs	Master Protein Accessions	# Missed Cleavages	Theo. MH+ [Da]	Ions Score Mascot	Confidence Mascot	Percolator q-Value Mascot	Percolator PEP Mascot
	FALSE	High	ENIIDLSNANR		0.00503901	0	1	6	1	A2BIM8	0	1258.64	67.72	High	0	0.004093
	FALSE	Medium	NFNVEK		0.284071	0.0457359	2	7	1	A2BIM8; Q5FW60	0	750.378	20.59	Medium	0.04646	0.265
	FALSE	Low	EPDLSSDIK		0.461489	0.105372	2	7	1	A2BIM8; Q5FW60	0	1003.49	23.05	Low	0.107	0.4402
	FALSE	Low	IEDNGNFR		0.535998	0.134142	1	4	1	A2BIM8	0	964.448	25.54	Low	0.1308	0.5144
FALSE	High	Master Protein	Q8BVK9	Sp110 nuclear body protein OS=Mus musculus OX=10090 GN=Sp110 PE=1 SV=1	0	3.27195	8.08989	5	5	5	1	445	50.109	9.86	63.3601	5
	Checked	Confidence	Sequence	Modifications	Qvality PEP	Qvality q-value	# Protein Groups	# Proteins	# PSMs	Master Protein Accessions	# Missed Cleavages	Theo. MH+ [Da]	Ions Score Mascot	Confidence Mascot	Percolator q-Value Mascot	Percolator PEP Mascot
	FALSE	High	AQTSNSQEISK		0.0153153	0	1	1	1	Q8BVK9	0	1192.58	49.94	High	0	0.0129
	FALSE	Medium	RPNWSNSK		0.201099	0.0179982	1	1	1	Q8BVK9	1	988.496	33.5	Medium	0.01661	0.185
	FALSE	Medium	RTTQVPEK		0.299546	0.0457359	1	1	1	Q8BVK9	1	958.532	22.39	Medium	0.04646	0.2801
	FALSE	Low	NVGYTYEEK		0.841816	0.375968	1	1	1	Q8BVK9	0	1102.51	1.5	Low	0.3583	0.8339
	FALSE	Low	TTQVPEK		0.95883	0.504743	1	1	1	Q8BVK9	0	802.431	12.59	Low	0.4897	0.9591
FALSE	High	Master Protein	Q9CZX8	40S ribosomal protein S19 OS=Mus musculus OX=10090 GN=Rps19 PE=1 SV=3	0	2.98358	19.3103	3	3	3	1	145	16.076	10.4	58.4959	3
	Checked	Confidence	Sequence	Modifications	Qvality PEP	Qvality q-value	# Protein Groups	# Proteins	# PSMs	Master Protein Accessions	# Missed Cleavages	Theo. MH+ [Da]	Ions Score Mascot	Confidence Mascot	Percolator q-Value Mascot	Percolator PEP Mascot
	FALSE	High	IAGQVAAANK		0.0703045	0	1	1	1	Q9CZX8	0	942.537	38.29	High	0	0.06237
	FALSE	High	DVNQQEFVR		0.0446455	0	1	1	1	Q9CZX8	0	1134.55	39.74	High	0	0.03895
	FALSE	Low	VLQALEGLK		0.449348	0.103942	1	1	1	Q9CZX8	0	970.593	1.13	Low	0.09989	0.4275
FALSE	High	Master Protein	Q61656	Probable ATP-dependent RNA helicase DDX5 OS=Mus musculus OX=10090 GN=Ddx5 PE=1 SV=2	0	2.97415	2.9316	2	2	2	1	614	69.247	8.92	32.07	2
	Checked	Confidence	Sequence	Modifications	Qvality PEP	Qvality q-value	# Protein Groups	# Proteins	# PSMs	Master Protein Accessions	# Missed Cleavages	Theo. MH+ [Da]	Ions Score Mascot	Confidence Mascot	Percolator q-Value Mascot	Percolator PEP Mascot
	FALSE	High	TAQEVDTYR		0.0129477	0	1	1	1	Q61656	0	1082.51	32.07	High	0	0.01082
	FALSE	High	EANQAINPK		0.109052	0	1	1	1	Q61656	0	984.511	19.48	High	0	0.09809
FALSE	High	Master Protein	Q03265	ATP synthase subunit alpha, mitochondrial OS=Mus musculus OX=10090 GN=Atp5f1a PE=1 SV=1	0	2.89282	3.61664	2	2	2	1	553	59.716	9.19	33.14	2
	Checked	Confidence	Sequence	Modifications	Qvality PEP	Qvality q-value	# Protein Groups	# Proteins	# PSMs	Master Protein Accessions	# Missed Cleavages	Theo. MH+ [Da]	Ions Score Mascot	Confidence Mascot	Percolator q-Value Mascot	Percolator PEP Mascot
	FALSE	High	EAYPGDVFYLHSR		0.00622502	0	1	1	1	Q03265	0	1553.74	17.76	High	0	0.005077
	FALSE	Medium	APGIIPR		0.270646	0.0457359	1	1	1	Q03265	0	723.451	33.14	Medium	0.04646	0.2521
FALSE	High	Master Protein	Q3THE2	Myosin regulatory light chain 12B OS=Mus musculus OX=10090 GN=Myl12b PE=1 SV=2	0	2.88807	6.39535	1	1	1	1	172	19.767	4.84	54.99	1
	Checked	Confidence	Sequence	Modifications	Qvality PEP	Qvality q-value	# Protein Groups	# Proteins	# PSMs	Master Protein Accessions	# Missed Cleavages	Theo. MH+ [Da]	Ions Score Mascot	Confidence Mascot	Percolator q-Value Mascot	Percolator PEP Mascot
	FALSE	High	FTDEEVDELYR		0.00165455	0	1	1	1	Q3THE2	0	1415.63	54.99	High	0	0.001294
FALSE	High	Master Protein	P62983	Ubiquitin-40S ribosomal protein S27a OS=Mus musculus OX=10090 GN=Rps27a PE=1 SV=2	0	2.81911	19.8718	3	4	3	1	156	17.939	9.64	43.9462	3
	Checked	Confidence	Sequence	Modifications	Qvality PEP	Qvality q-value	# Protein Groups	# Proteins	# PSMs	Master Protein Accessions	# Missed Cleavages	Theo. MH+ [Da]	Ions Score Mascot	Confidence Mascot	Percolator q-Value Mascot	Percolator PEP Mascot
	FALSE	High	TITLEVEPSDTIENVK		0.0417044	0	1	4	1	P62983	0	1787.93	40.21	High	0	0.0363
	FALSE	High	TLSDYNIQK		0.104391	0	1	4	1	P62983	0	1081.55	21.88	High	0	0.09384
	FALSE	Low	MQIFVK		0.638634	0.192502	1	4	1	P62983	0	765.433	17.7	Low	0.185	0.6202
	FALSE	Low	MQIFVK	1xOxidation [M1]	0.732073	0.270527	1	4	1	P62983	0	781.428	2.09	Low	0.2605	0.7179
FALSE	High	Master Protein	P17879	Heat shock 70 kDa protein 1B OS=Mus musculus OX=10090 GN=Hspa1b PE=1 SV=3	0	2.80709	4.04984	3	3	1	1	642	70.133	5.72	47.86	3
	Checked	Confidence	Sequence	Modifications	Qvality PEP	Qvality q-value	# Protein Groups	# Proteins	# PSMs	Master Protein Accessions	# Missed Cleavages	Theo. MH+ [Da]	Ions Score Mascot	Confidence Mascot	Percolator q-Value Mascot	Percolator PEP Mascot
	FALSE	High	TTPSYVAFTDTER		0.0210668	0	2	5	1	P63017; P17879	0	1487.7	47.86	High	0	0.01793
	FALSE	Medium	REELER		0.247949	0.0395173	1	3	1	P17879	1	831.432	22.59	Medium	0.04174	0.2303
	FALSE	Low	ITITNDK		0.398591	0.0839329	2	5	1	P63017; P17879	0	804.446	22.07	Low	0.08319	0.3776
FALSE	High	Master Protein	P48036	Annexin A5 OS=Mus musculus OX=10090 GN=Anxa5 PE=1 SV=1	0	2.79075	10.6583	3	3	3	1	319	35.73	4.96	74.14	3
	Checked	Confidence	Sequence	Modifications	Qvality PEP	Qvality q-value	# Protein Groups	# Proteins	# PSMs	Master Protein Accessions	# Missed Cleavages	Theo. MH+ [Da]	Ions Score Mascot	Confidence Mascot	Percolator q-Value Mascot	Percolator PEP Mascot
	FALSE	High	ETSGNLEQLLLAVVK		0.00205791	0	1	1	1	P48036	0	1613.91	74.14	High	0	0.001619
	FALSE	Low	KNFATSLYSMIK	1xOxidation [M10]	1	0.649344	1	1	1	P48036	1	1418.73	1.44	Low	0.6361	1
	FALSE	Low	LIVAMMK	2xOxidation [M5; M6]	1	0.733656	1	1	1	P48036	0	837.457	7.48	Low	0.7244	1
FALSE	High	Master Protein	P58252	Elongation factor 2 OS=Mus musculus OX=10090 GN=Eef2 PE=1 SV=2	0	2.74408	2.7972	3	3	3	1	858	95.253	6.83	29.1595	3
	Checked	Confidence	Sequence	Modifications	Qvality PEP	Qvality q-value	# Protein Groups	# Proteins	# PSMs	Master Protein Accessions	# Missed Cleavages	Theo. MH+ [Da]	Ions Score Mascot	Confidence Mascot	Percolator q-Value Mascot	Percolator PEP Mascot
	FALSE	High	PSQVVAETR		0.0999163	0	1	1	1	P58252	0	986.527	30.3	High	0	0.08972
	FALSE	High	GVQYLNEIK		0.156049	0.00677883	1	1	1	P58252	0	1063.58	16.96	High	0.008582	0.1426
	FALSE	High	FYAFGR		0.154648	0.00677883	1	1	1	P58252	0	760.378	20.08	High	0.006264	0.1409
FALSE	High	Master Protein	P84089	Enhancer of rudimentary homolog OS=Mus musculus OX=10090 GN=Erh PE=1 SV=1	0	2.68846	10.5769	1	1	1	1	104	12.251	5.92	43.42	1
	Checked	Confidence	Sequence	Modifications	Qvality PEP	Qvality q-value	# Protein Groups	# Proteins	# PSMs	Master Protein Accessions	# Missed Cleavages	Theo. MH+ [Da]	Ions Score Mascot	Confidence Mascot	Percolator q-Value Mascot	Percolator PEP Mascot
	FALSE	High	SHTILLVQPTK	1xAcetyl [N-Term]	0.00258506	0	1	1	1	P84089	0	1278.74	43.42	High	0	0.002049
FALSE	High	Master Protein	Q61937	Nucleophosmin OS=Mus musculus OX=10090 GN=Npm1 PE=1 SV=1	0	2.54363	6.50685	2	2	2	1	292	32.54	4.77	29.13	2
	Checked	Confidence	Sequence	Modifications	Qvality PEP	Qvality q-value	# Protein Groups	# Proteins	# PSMs	Master Protein Accessions	# Missed Cleavages	Theo. MH+ [Da]	Ions Score Mascot	Confidence Mascot	Percolator q-Value Mascot	Percolator PEP Mascot
	FALSE	High	VDNDENEHQLSLR		0.00356196	0	1	1	1	Q61937	0	1568.73	29.13	High	0	0.00286
	FALSE	Low	FINYVK		1	0.562498	1	1	1	Q61937	0	783.44	3.26	Low	0.5521	1
FALSE	High	Master Protein	P10630	Eukaryotic initiation factor 4A-II OS=Mus musculus OX=10090 GN=Eif4a2 PE=1 SV=2	0	2.49982	5.89681	2	2	2	1	407	46.373	5.48	25.87	2
	Checked	Confidence	Sequence	Modifications	Qvality PEP	Qvality q-value	# Protein Groups	# Proteins	# PSMs	Master Protein Accessions	# Missed Cleavages	Theo. MH+ [Da]	Ions Score Mascot	Confidence Mascot	Percolator q-Value Mascot	Percolator PEP Mascot
	FALSE	High	GYDVIAQAQSGTGK		0.0333143	0	1	2	1	P10630	0	1394.69	22.36	High	0	0.02876
	FALSE	High	VLITTDLLAR		0.121552	0	1	2	1	P10630	0	1114.68	25.87	High	0	0.11
FALSE	High	Master Protein	P60867	40S ribosomal protein S20 OS=Mus musculus OX=10090 GN=Rps20 PE=1 SV=1	0	2.36071	9.2437	1	1	1	1	119	13.364	9.94	45.92	1
	Checked	Confidence	Sequence	Modifications	Qvality PEP	Qvality q-value	# Protein Groups	# Proteins	# PSMs	Master Protein Accessions	# Missed Cleavages	Theo. MH+ [Da]	Ions Score Mascot	Confidence Mascot	Percolator q-Value Mascot	Percolator PEP Mascot
	FALSE	High	TPVEPEVAIHR		0.00536537	0	1	1	1	P60867	0	1247.67	45.92	High	0	0.004358
FALSE	High	Master Protein	P28798	Progranulin OS=Mus musculus OX=10090 GN=Grn PE=1 SV=2	0	2.35409	2.71647	1	1	1	1	589	63.413	6.8	35.19	1
	Checked	Confidence	Sequence	Modifications	Qvality PEP	Qvality q-value	# Protein Groups	# Proteins	# PSMs	Master Protein Accessions	# Missed Cleavages	Theo. MH+ [Da]	Ions Score Mascot	Confidence Mascot	Percolator q-Value Mascot	Percolator PEP Mascot
	FALSE	High	DVDFIQPPVLLTLGPK		0.00543672	0	1	1	1	P28798	0	1751.99	35.19	High	0	0.004425
FALSE	High	Master Protein	A2RSQ0	DENN domain-containing protein 5B OS=Mus musculus OX=10090 GN=Dennd5b PE=1 SV=2	0	2.29691	3.06122	1	2	1	1	1274	144.537	6.68	0	1
	Checked	Confidence	Sequence	Modifications	Qvality PEP	Qvality q-value	# Protein Groups	# Proteins	# PSMs	Master Protein Accessions	# Missed Cleavages	Theo. MH+ [Da]	Ions Score Mascot	Confidence Mascot	Percolator q-Value Mascot	Percolator PEP Mascot
	FALSE	High	NLLEMTFECQNLGKLTTVQIGHDNSGLLAKWLVDCVMVR	2xCarbamidomethyl [C9; C35]	0.0526545	0	1	1	2	A2RSQ0	2	4503.27	2.82	High	0	0.1094
FALSE	High	Master Protein	Q60605	Myosin light polypeptide 6 OS=Mus musculus OX=10090 GN=Myl6 PE=1 SV=3	0	2.16153	5.96026	1	1	1	1	151	16.919	4.65	50.7	1
	Checked	Confidence	Sequence	Modifications	Qvality PEP	Qvality q-value	# Protein Groups	# Proteins	# PSMs	Master Protein Accessions	# Missed Cleavages	Theo. MH+ [Da]	Ions Score Mascot	Confidence Mascot	Percolator q-Value Mascot	Percolator PEP Mascot
	FALSE	High	HVLVTLGEK		0.00835089	0	1	1	1	Q60605	0	995.588	50.7	High	0	0.006894
FALSE	High	Master Protein	Q6IME9	Keratin, type II cytoskeletal 72 OS=Mus musculus OX=10090 GN=Krt72 PE=3 SV=1	0	2.10874	5.38462	3	4	1	1	520	56.715	7.4	61.1646	3
	Checked	Confidence	Sequence	Modifications	Qvality PEP	Qvality q-value	# Protein Groups	# Proteins	# PSMs	Master Protein Accessions	# Missed Cleavages	Theo. MH+ [Da]	Ions Score Mascot	Confidence Mascot	Percolator q-Value Mascot	Percolator PEP Mascot
	FALSE	High	FLEQQNQVLETK		0.192536	0.00932395	1	1	2	Q6IME9	0	1476.77	24.77	High	0.008582	0.1771
	FALSE	Medium	FASFIDK		0.202264	0.0179982	9	17	1	Q3TTY5; Q6NXH9; P50446; P04104; Q6IME9; Q8BGZ7; Q8VED5; Q3UV17; Q922U2	0	827.43	46.42	Medium	0.01661	0.1865
	FALSE	Medium	DVDAAYMNK	1xOxidation [M7]	0.253484	0.0422016	3	3	1	P50446; Q6IME9; Q922U2	0	1042.45	27.63	Medium	0.04408	0.2357
FALSE	High	Master Protein	Q9CXW4	60S ribosomal protein L11 OS=Mus musculus OX=10090 GN=Rpl11 PE=1 SV=4	0	2.04706	7.86517	1	1	1	1	178	20.24	9.6	76.54	1
	Checked	Confidence	Sequence	Modifications	Qvality PEP	Qvality q-value	# Protein Groups	# Proteins	# PSMs	Master Protein Accessions	# Missed Cleavages	Theo. MH+ [Da]	Ions Score Mascot	Confidence Mascot	Percolator q-Value Mascot	Percolator PEP Mascot
	FALSE	High	VLEQLTGQTPVFSK		0.0108012	0	1	1	1	Q9CXW4	0	1546.85	76.54	High	0	0.008973
FALSE	High	Master Protein	P26151	High affinity immunoglobulin gamma Fc receptor I OS=Mus musculus OX=10090 GN=Fcgr1 PE=1 SV=1	0	1.95117	3.71287	1	1	1	1	404	44.86	6.09	23.22	1
	Checked	Confidence	Sequence	Modifications	Qvality PEP	Qvality q-value	# Protein Groups	# Proteins	# PSMs	Master Protein Accessions	# Missed Cleavages	Theo. MH+ [Da]	Ions Score Mascot	Confidence Mascot	Percolator q-Value Mascot	Percolator PEP Mascot
	FALSE	High	AVITLQPPWVSIFQK		0.0133813	0	1	1	1	P26151	0	1726.99	23.22	High	0	0.01119
FALSE	High	Master Protein	P35979	60S ribosomal protein L12 OS=Mus musculus OX=10090 GN=Rpl12 PE=1 SV=2	0	1.82131	5.45455	1	1	1	1	165	17.794	9.42	45.39	1
	Checked	Confidence	Sequence	Modifications	Qvality PEP	Qvality q-value	# Protein Groups	# Proteins	# PSMs	Master Protein Accessions	# Missed Cleavages	Theo. MH+ [Da]	Ions Score Mascot	Confidence Mascot	Percolator q-Value Mascot	Percolator PEP Mascot
	FALSE	High	IGPLGLSPK		0.0178171	0	1	1	1	P35979	0	881.545	45.39	High	0	0.01509
FALSE	High	Master Protein	A8C756	Thyroid adenoma-associated protein homolog OS=Mus musculus OX=10090 GN=Thada PE=1 SV=1	0	1.81604	0.515996	1	2	1	1	1938	217.15	6.25	0	1
	Checked	Confidence	Sequence	Modifications	Qvality PEP	Qvality q-value	# Protein Groups	# Proteins	# PSMs	Master Protein Accessions	# Missed Cleavages	Theo. MH+ [Da]	Ions Score Mascot	Confidence Mascot	Percolator q-Value Mascot	Percolator PEP Mascot
	FALSE	High	RIILESELIK		0.0869913	0	1	1	2	A8C756	1	1213.75	3.86	High	0	0.07781
FALSE	High	Master Protein	P97351	40S ribosomal protein S3a OS=Mus musculus OX=10090 GN=Rps3a PE=1 SV=3	0	1.80493	3.78788	1	1	1	1	264	29.866	9.73	29.79	1
	Checked	Confidence	Sequence	Modifications	Qvality PEP	Qvality q-value	# Protein Groups	# Proteins	# PSMs	Master Protein Accessions	# Missed Cleavages	Theo. MH+ [Da]	Ions Score Mascot	Confidence Mascot	Percolator q-Value Mascot	Percolator PEP Mascot
	FALSE	High	TSYAQHQQVR		0.0184731	0	1	1	1	P97351	0	1217.6	29.79	High	0	0.01567
FALSE	High	Master Protein	P63325	40S ribosomal protein S10 OS=Mus musculus OX=10090 GN=Rps10 PE=1 SV=1	0	1.8034	18.7879	4	4	4	1	165	18.904	10.15	37.6956	4
	Checked	Confidence	Sequence	Modifications	Qvality PEP	Qvality q-value	# Protein Groups	# Proteins	# PSMs	Master Protein Accessions	# Missed Cleavages	Theo. MH+ [Da]	Ions Score Mascot	Confidence Mascot	Percolator q-Value Mascot	Percolator PEP Mascot
	FALSE	High	IAIYELLFK		0.0718936	0	1	1	1	P63325	0	1109.66	33.12	High	0	0.06372
	FALSE	Medium	HPELADK		0.298758	0.0457359	1	1	1	P63325	0	809.415	24.15	Medium	0.04646	0.2793
	FALSE	Low	SRPETGRPR		0.888186	0.401677	1	1	1	P63325	2	1055.57	3.83	Low	0.3869	0.8836
	FALSE	Low	EQFAWR		0.998947	0.557998	1	1	1	P63325	0	836.405	16.85	Low	0.5483	1
FALSE	High	Master Protein	P01837	Immunoglobulin kappa constant OS=Mus musculus OX=10090 GN=Igkc PE=1 SV=2	0	1.78569	31.7757	1	1	1	1	107	11.927	5.9	45.95	1
	Checked	Confidence	Sequence	Modifications	Qvality PEP	Qvality q-value	# Protein Groups	# Proteins	# PSMs	Master Protein Accessions	# Missed Cleavages	Theo. MH+ [Da]	Ions Score Mascot	Confidence Mascot	Percolator q-Value Mascot	Percolator PEP Mascot
	FALSE	High	ADAAPTVSIFPPSSEQLTSGGASVVCFLNNFYPK	1xCarbamidomethyl [C26]	0.0193427	0	1	1	1	P01837	0	3571.74	45.95	High	0	0.01638
FALSE	High	Master Protein	Q9D312	Keratin, type I cytoskeletal 20 OS=Mus musculus OX=10090 GN=Krt20 PE=1 SV=1	0	1.72331	4.64037	2	2	1	1	431	49.004	5.38	60.18	2
	Checked	Confidence	Sequence	Modifications	Qvality PEP	Qvality q-value	# Protein Groups	# Proteins	# PSMs	Master Protein Accessions	# Missed Cleavages	Theo. MH+ [Da]	Ions Score Mascot	Confidence Mascot	Percolator q-Value Mascot	Percolator PEP Mascot
	FALSE	High	TRLEQEIATYR		0.0222025	0	6	7	1	Q9Z2K1; Q6IFX2; Q9D312; P08730; Q61781; Q9QWL7	1	1379.73	60.18	High	0	0.01891
	FALSE	Low	LAMQNLNDR	1xOxidation [M3]	1	0.714598	1	1	1	Q9D312	0	1090.53	12.93	Low	0.7051	1
FALSE	High	Master Protein	P62270	40S ribosomal protein S18 OS=Mus musculus OX=10090 GN=Rps18 PE=1 SV=3	0	1.67572	7.23684	1	1	1	1	152	17.708	10.99	38.88	1
	Checked	Confidence	Sequence	Modifications	Qvality PEP	Qvality q-value	# Protein Groups	# Proteins	# PSMs	Master Protein Accessions	# Missed Cleavages	Theo. MH+ [Da]	Ions Score Mascot	Confidence Mascot	Percolator q-Value Mascot	Percolator PEP Mascot
	FALSE	High	AGELTEDEVER		0.0246588	0	1	1	1	P62270	0	1247.58	38.88	High	0	0.0211
FALSE	High	Master Protein	Q5FW60	Major urinary protein 20 OS=Mus musculus OX=10090 GN=Mup20 PE=1 SV=1	0	1.5815	13.8122	3	3	1	1	181	20.916	4.89	23.8093	3
	Checked	Confidence	Sequence	Modifications	Qvality PEP	Qvality q-value	# Protein Groups	# Proteins	# PSMs	Master Protein Accessions	# Missed Cleavages	Theo. MH+ [Da]	Ions Score Mascot	Confidence Mascot	Percolator q-Value Mascot	Percolator PEP Mascot
	FALSE	Medium	EKIEEHGSMR	1xOxidation [M9]	0.242508	0.0370591	1	3	1	Q5FW60	1	1231.57	20.93	Medium	0.03937	0.2247
	FALSE	Medium	NFNVEK		0.284071	0.0457359	2	7	1	A2BIM8; Q5FW60	0	750.378	20.59	Medium	0.04646	0.265
	FALSE	Low	EPDLSSDIK		0.461489	0.105372	2	7	1	A2BIM8; Q5FW60	0	1003.49	23.05	Low	0.107	0.4402
FALSE	High	Master Protein	P28474	Alcohol dehydrogenase class-3 OS=Mus musculus OX=10090 GN=Adh5 PE=1 SV=3	0	1.26257	2.13904	1	1	1	1	374	39.522	7.25	34.16	1
	Checked	Confidence	Sequence	Modifications	Qvality PEP	Qvality q-value	# Protein Groups	# Proteins	# PSMs	Master Protein Accessions	# Missed Cleavages	Theo. MH+ [Da]	Ions Score Mascot	Confidence Mascot	Percolator q-Value Mascot	Percolator PEP Mascot
	FALSE	High	PFQLVTGR		0.0618508	0	1	1	1	P28474	0	917.52	34.16	High	0	0.05463
FALSE	High	Master Protein	P62827	GTP-binding nuclear protein Ran OS=Mus musculus OX=10090 GN=Ran PE=1 SV=3	0	1.24555	8.7963	2	2	2	1	216	24.408	7.49	27.92	2
	Checked	Confidence	Sequence	Modifications	Qvality PEP	Qvality q-value	# Protein Groups	# Proteins	# PSMs	Master Protein Accessions	# Missed Cleavages	Theo. MH+ [Da]	Ions Score Mascot	Confidence Mascot	Percolator q-Value Mascot	Percolator PEP Mascot
	FALSE	High	FNVWDTAGQEK		0.137422	0.00344365	1	2	1	P62827	0	1294.61	20.36	High	0.003179	0.1247
	FALSE	Low	HLTGEFEK		0.476867	0.121411	1	2	1	P62827	0	960.479	27.92	Low	0.1212	0.4556
FALSE	High	Master Protein	G5E8P0	Gamma-tubulin complex component 6 OS=Mus musculus OX=10090 GN=Tubgcp6 PE=1 SV=1	0	1.18039	0.452233	1	1	1	1	1769	197.067	5.95	0	1
	Checked	Confidence	Sequence	Modifications	Qvality PEP	Qvality q-value	# Protein Groups	# Proteins	# PSMs	Master Protein Accessions	# Missed Cleavages	Theo. MH+ [Da]	Ions Score Mascot	Confidence Mascot	Percolator q-Value Mascot	Percolator PEP Mascot
	FALSE	High	ALEEELER		0.0742234	0	1	1	1	G5E8P0	0	988.495	17.14	High	0	0.06601
FALSE	High	Master Protein	Q8BWQ4	Cap-specific mRNA (nucleoside-2'-O-)-methyltransferase 2 OS=Mus musculus OX=10090 GN=Cmtr2 PE=2 SV=1	0	1.16877	3.12907	2	2	2	1	767	87.086	7.08	0	2
	Checked	Confidence	Sequence	Modifications	Qvality PEP	Qvality q-value	# Protein Groups	# Proteins	# PSMs	Master Protein Accessions	# Missed Cleavages	Theo. MH+ [Da]	Ions Score Mascot	Confidence Mascot	Percolator q-Value Mascot	Percolator PEP Mascot
	FALSE	High	LFESMGTGEQERLNNLR		0.0763816	0	1	1	1	Q8BWQ4	1	1993.98	1.07	High	0	0.0678
	FALSE	Low	NLLSDKK		1	0.58172	1	1	1	Q8BWQ4	1	817.478	1.73	Low	0.5719	1
FALSE	High	Master Protein	Q9CU62	Structural maintenance of chromosomes protein 1A OS=Mus musculus OX=10090 GN=Smc1a PE=1 SV=4	0	1.16432	4.13625	5	5	5	1	1233	143.146	7.64	20.18	5
	Checked	Confidence	Sequence	Modifications	Qvality PEP	Qvality q-value	# Protein Groups	# Proteins	# PSMs	Master Protein Accessions	# Missed Cleavages	Theo. MH+ [Da]	Ions Score Mascot	Confidence Mascot	Percolator q-Value Mascot	Percolator PEP Mascot
	FALSE	Medium	SGELAQEYDKR		0.294842	0.0457359	1	1	1	Q9CU62	1	1295.62	20.67	Medium	0.04646	0.2758
	FALSE	Low	HLALNLQEK		0.591473	0.174458	1	1	1	Q9CU62	0	1065.61	20.18	Low	0.1665	0.5708
	FALSE	Low	MEEESQSQGR		0.595857	0.179751	1	1	1	Q9CU62	0	1180.49	11.31	Low	0.1713	0.576
	FALSE	Low	NMDAIIVDSEK		0.767881	0.300107	1	1	1	Q9CU62	0	1234.6	2.81	Low	0.2865	0.7554
	FALSE	Low	LNEQQSVLQR		1	0.637298	1	1	1	Q9CU62	0	1214.65	5.33	Low	0.6202	1
FALSE	High	Master Protein	Q64467	Glyceraldehyde-3-phosphate dehydrogenase, testis-specific OS=Mus musculus OX=10090 GN=Gapdhs PE=1 SV=1	0	1.10727	3.63636	2	5	1	1	440	47.626	7.88	48.06	2
	Checked	Confidence	Sequence	Modifications	Qvality PEP	Qvality q-value	# Protein Groups	# Proteins	# PSMs	Master Protein Accessions	# Missed Cleavages	Theo. MH+ [Da]	Ions Score Mascot	Confidence Mascot	Percolator q-Value Mascot	Percolator PEP Mascot
	FALSE	High	LTGMAFR		0.087543	0	2	2	1	Q64467; P16858	0	795.418	48.06	High	0	0.07813
	FALSE	Low	LVLRVCMEK	1xOxidation [M7]; 1xCarbamidomethyl [C6]	0.997157	0.557749	1	1	4	Q64467	1	1163.63	7.92	Low	0.5472	0.9998
FALSE	High	Master Protein	Q6ZQ06	Centrosomal protein of 162 kDa OS=Mus musculus OX=10090 GN=Cep162 PE=1 SV=2	0	1.10138	1.35424	3	4	3	1	1403	160.757	5.53	15.74	3
	Checked	Confidence	Sequence	Modifications	Qvality PEP	Qvality q-value	# Protein Groups	# Proteins	# PSMs	Master Protein Accessions	# Missed Cleavages	Theo. MH+ [Da]	Ions Score Mascot	Confidence Mascot	Percolator q-Value Mascot	Percolator PEP Mascot
	FALSE	Medium	IATQEVLLK		0.283313	0.0457359	1	1	1	Q6ZQ06	0	1014.62	6.41	Medium	0.04646	0.2648
	FALSE	Low	KIATQEVLLK		0.397647	0.0839329	1	1	2	Q6ZQ06	1	1142.71	15.74	Low	0.3278	0.794
	FALSE	Low	LSSFEETSR		1	0.579235	1	1	1	Q6ZQ06	0	1055.5	10.33	Low	0.5678	1
FALSE	High	Master Protein	Q9D0E1	Heterogeneous nuclear ribonucleoprotein M OS=Mus musculus OX=10090 GN=Hnrnpm PE=1 SV=3	0	1.09958	1.23457	1	1	1	1	729	77.597	8.63	21.84	1
	Checked	Confidence	Sequence	Modifications	Qvality PEP	Qvality q-value	# Protein Groups	# Proteins	# PSMs	Master Protein Accessions	# Missed Cleavages	Theo. MH+ [Da]	Ions Score Mascot	Confidence Mascot	Percolator q-Value Mascot	Percolator PEP Mascot
	FALSE	High	FESPEVAER		0.0889366	0	1	1	1	Q9D0E1	0	1063.51	21.84	High	0	0.07951
FALSE	High	Master Protein	P10639	Thioredoxin OS=Mus musculus OX=10090 GN=Txn PE=1 SV=3	0	1.04503	12.381	1	1	1	1	105	11.668	4.92	0	1
	Checked	Confidence	Sequence	Modifications	Qvality PEP	Qvality q-value	# Protein Groups	# Proteins	# PSMs	Master Protein Accessions	# Missed Cleavages	Theo. MH+ [Da]	Ions Score Mascot	Confidence Mascot	Percolator q-Value Mascot	Percolator PEP Mascot
	FALSE	High	EAFQEALAAAGDK		0.100545	0	1	1	1	P10639	0	1320.64	12.76	High	0	0.09015
FALSE	High	Master Protein	O70133	ATP-dependent RNA helicase A OS=Mus musculus OX=10090 GN=Dhx9 PE=1 SV=2	0	1.02059	0.434783	1	1	1	1	1380	149.381	6.83	26.85	1
	Checked	Confidence	Sequence	Modifications	Qvality PEP	Qvality q-value	# Protein Groups	# Proteins	# PSMs	Master Protein Accessions	# Missed Cleavages	Theo. MH+ [Da]	Ions Score Mascot	Confidence Mascot	Percolator q-Value Mascot	Percolator PEP Mascot
	FALSE	High	LPIEPR		0.106034	0	1	1	1	O70133	0	724.435	26.85	High	0	0.09537
FALSE	High	Master Protein	Q8R081	Heterogeneous nuclear ribonucleoprotein L OS=Mus musculus OX=10090 GN=Hnrnpl PE=1 SV=2	0	1.01451	3.58362	2	2	2	1	586	63.923	8.1	0	2
	Checked	Confidence	Sequence	Modifications	Qvality PEP	Qvality q-value	# Protein Groups	# Proteins	# PSMs	Master Protein Accessions	# Missed Cleavages	Theo. MH+ [Da]	Ions Score Mascot	Confidence Mascot	Percolator q-Value Mascot	Percolator PEP Mascot
	FALSE	High	TPASPVVHIR		0.122682	0	1	1	1	Q8R081	0	1076.62	3.64	High	0	0.111
	FALSE	Low	ISRPGDSDDSR		0.87687	0.39857	1	1	1	Q8R081	1	1204.56	16.56	Low	0.3817	0.8713
FALSE	High	Master Protein	Q9JMB0	G kinase-anchoring protein 1 OS=Mus musculus OX=10090 GN=Gkap1 PE=1 SV=1	0	1.00952	3.82514	1	2	1	1	366	41.737	8.82	0	1
	Checked	Confidence	Sequence	Modifications	Qvality PEP	Qvality q-value	# Protein Groups	# Proteins	# PSMs	Master Protein Accessions	# Missed Cleavages	Theo. MH+ [Da]	Ions Score Mascot	Confidence Mascot	Percolator q-Value Mascot	Percolator PEP Mascot
	FALSE	Medium	NGQLLKMLQEGEMK		0.196494	0.0153187	1	1	1	Q9JMB0	1	1618.83	2.12	Medium	0.01421	0.1807
	FALSE	Low	NGQLLKMLQEGEMK	1xOxidation [M13]	0.561978	0.153526	1	1	1	Q9JMB0	1	1634.82	6.96	Low	0.1477	0.5414
FALSE	High	Master Protein	Q9D125	28S ribosomal protein S25, mitochondrial OS=Mus musculus OX=10090 GN=Mrps25 PE=1 SV=1	0	1.0027	7.01754	1	3	1	1	171	19.907	9.23	0	1
	Checked	Confidence	Sequence	Modifications	Qvality PEP	Qvality q-value	# Protein Groups	# Proteins	# PSMs	Master Protein Accessions	# Missed Cleavages	Theo. MH+ [Da]	Ions Score Mascot	Confidence Mascot	Percolator q-Value Mascot	Percolator PEP Mascot
	FALSE	Medium	KEETLREEELEK		0.233862	0.0343221	1	1	3	Q9D125	2	1532.78	5.5	Medium	0.03422	0.2169
FALSE	High	Master Protein	Q8R3Q2	Serine/threonine-protein phosphatase 6 regulatory subunit 2 OS=Mus musculus OX=10090 GN=Ppp6r2 PE=1 SV=1	0	0.979795	1.40845	1	2	1	1	923	100.397	4.82	0	1
	Checked	Confidence	Sequence	Modifications	Qvality PEP	Qvality q-value	# Protein Groups	# Proteins	# PSMs	Master Protein Accessions	# Missed Cleavages	Theo. MH+ [Da]	Ions Score Mascot	Confidence Mascot	Percolator q-Value Mascot	Percolator PEP Mascot
	FALSE	High	HIGTSAIMDLLLR		0.124971	0	1	3	4	Q8R3Q2	0	1439.8	9.78	High	0	0.113
FALSE	High	Master Protein	P01647	Ig kappa chain V-V region HP 124E1 OS=Mus musculus OX=10090 PE=1 SV=1	0	0.973467	13.8889	1	1	1	1	108	11.958	8.46	0	1
	Checked	Confidence	Sequence	Modifications	Qvality PEP	Qvality q-value	# Protein Groups	# Proteins	# PSMs	Master Protein Accessions	# Missed Cleavages	Theo. MH+ [Da]	Ions Score Mascot	Confidence Mascot	Percolator q-Value Mascot	Percolator PEP Mascot
	FALSE	High	TLPRTFGGGTKLEIK		0.117853	0	1	1	1	P01647	2	1617.93	2.91	High	0	0.1063
FALSE	High	Master Protein	Q9QXA5	U6 snRNA-associated Sm-like protein LSm4 OS=Mus musculus OX=10090 GN=Lsm4 PE=1 SV=1	0	0.956245	5.10949	1	1	1	1	137	15.067	10.05	41.94	1
	Checked	Confidence	Sequence	Modifications	Qvality PEP	Qvality q-value	# Protein Groups	# Proteins	# PSMs	Master Protein Accessions	# Missed Cleavages	Theo. MH+ [Da]	Ions Score Mascot	Confidence Mascot	Percolator q-Value Mascot	Percolator PEP Mascot
	FALSE	High	LPLSLLK		0.122305	0	1	1	1	Q9QXA5	0	783.534	41.94	High	0	0.1106
FALSE	High	Master Protein	P32261	Antithrombin-III OS=Mus musculus OX=10090 GN=Serpinc1 PE=1 SV=1	0	0.94184	3.01075	2	2	2	1	465	51.971	6.46	27.69	2
	Checked	Confidence	Sequence	Modifications	Qvality PEP	Qvality q-value	# Protein Groups	# Proteins	# PSMs	Master Protein Accessions	# Missed Cleavages	Theo. MH+ [Da]	Ions Score Mascot	Confidence Mascot	Percolator q-Value Mascot	Percolator PEP Mascot
	FALSE	Medium	FDTISEK		0.207575	0.0207092	1	1	1	P32261	0	839.415	27.69	Medium	0.01907	0.1917
	FALSE	Low	FSPENTR		0.615604	0.184745	1	1	1	P32261	0	850.405	4.47	Low	0.1772	0.5964
FALSE	High	Master Protein	P62960	Y-box-binding protein 1 OS=Mus musculus OX=10090 GN=Ybx1 PE=1 SV=3	0.00625	0.930332	5.90062	1	1	1	1	322	35.709	9.88	0	1
	Checked	Confidence	Sequence	Modifications	Qvality PEP	Qvality q-value	# Protein Groups	# Proteins	# PSMs	Master Protein Accessions	# Missed Cleavages	Theo. MH+ [Da]	Ions Score Mascot	Confidence Mascot	Percolator q-Value Mascot	Percolator PEP Mascot
	FALSE	High	GAEAANVTGPGGVPVQGSK		0.129665	0.00344365	1	1	1	P62960	0	1695.87	11.85	High	0.003179	0.1174
FALSE	High	Master Protein	Q5U405	Transmembrane protease serine 13 OS=Mus musculus OX=10090 GN=Tmprss13 PE=2 SV=2	0.00625	0.918653	1.4733	1	1	1	1	543	59.768	9.01	0	1
	Checked	Confidence	Sequence	Modifications	Qvality PEP	Qvality q-value	# Protein Groups	# Proteins	# PSMs	Master Protein Accessions	# Missed Cleavages	Theo. MH+ [Da]	Ions Score Mascot	Confidence Mascot	Percolator q-Value Mascot	Percolator PEP Mascot
	FALSE	High	NKPGVYTK		0.132882	0.00344365	1	1	1	Q5U405	1	906.504	12.31	High	0.003179	0.1206
FALSE	High	Master Protein	P27661	Histone H2AX OS=Mus musculus OX=10090 GN=H2ax PE=1 SV=2	0.00625	0.901702	4.8951	1	1	1	1	143	15.133	10.74	34.43	1
	Checked	Confidence	Sequence	Modifications	Qvality PEP	Qvality q-value	# Protein Groups	# Proteins	# PSMs	Master Protein Accessions	# Missed Cleavages	Theo. MH+ [Da]	Ions Score Mascot	Confidence Mascot	Percolator q-Value Mascot	Percolator PEP Mascot
	FALSE	High	HLQLAIR		0.138262	0.00344365	1	11	1	P27661	0	850.526	34.43	High	0.003179	0.1254
FALSE	Medium	Master Protein	Q9QYX7	Protein piccolo OS=Mus musculus OX=10090 GN=Pclo PE=1 SV=4	0.0224719	0.837734	0.35517	2	3	2	1	5068	550.496	6.51	0	2
	Checked	Confidence	Sequence	Modifications	Qvality PEP	Qvality q-value	# Protein Groups	# Proteins	# PSMs	Master Protein Accessions	# Missed Cleavages	Theo. MH+ [Da]	Ions Score Mascot	Confidence Mascot	Percolator q-Value Mascot	Percolator PEP Mascot
	FALSE	High	VDAKVEIIK		0.158883	0.00932395	1	1	2	Q9QYX7	1	1014.62	18.1	High	0.008582	0.1453
	FALSE	Low	REETDWFDK		1	0.746021	1	1	1	Q9QYX7	1	1225.55	0.07	Low	0.7357	1
FALSE	Medium	Master Protein	Q689Z5	Protein strawberry notch homolog 1 OS=Mus musculus OX=10090 GN=Sbno1 PE=1 SV=2	0.0224719	0.817585	0.503597	1	1	1	1	1390	153.642	8.07	24.29	1
	Checked	Confidence	Sequence	Modifications	Qvality PEP	Qvality q-value	# Protein Groups	# Proteins	# PSMs	Master Protein Accessions	# Missed Cleavages	Theo. MH+ [Da]	Ions Score Mascot	Confidence Mascot	Percolator q-Value Mascot	Percolator PEP Mascot
	FALSE	High	FASIVAK		0.166165	0.00932395	1	2	1	Q689Z5	0	735.44	24.29	High	0.008582	0.1522
FALSE	Medium	Master Protein	P35396	Peroxisome proliferator-activated receptor delta OS=Mus musculus OX=10090 GN=Ppard PE=1 SV=1	0.0224719	0.810791	1.59091	1	1	1	1	440	49.683	7.02	22.25	1
	Checked	Confidence	Sequence	Modifications	Qvality PEP	Qvality q-value	# Protein Groups	# Proteins	# PSMs	Master Protein Accessions	# Missed Cleavages	Theo. MH+ [Da]	Ions Score Mascot	Confidence Mascot	Percolator q-Value Mascot	Percolator PEP Mascot
	FALSE	High	ELTEFAK		0.169157	0.00932395	1	1	1	P35396	0	837.435	22.25	High	0.008582	0.1546
FALSE	Medium	Master Protein	Q8BVU0	DISP complex protein LRCH3 OS=Mus musculus OX=10090 GN=Lrch3 PE=1 SV=3	0.0224719	0.788079	1.41388	1	1	1	1	778	86.287	7.03	0	1
	Checked	Confidence	Sequence	Modifications	Qvality PEP	Qvality q-value	# Protein Groups	# Proteins	# PSMs	Master Protein Accessions	# Missed Cleavages	Theo. MH+ [Da]	Ions Score Mascot	Confidence Mascot	Percolator q-Value Mascot	Percolator PEP Mascot
	FALSE	High	DFNVRRNHLLR		0.177363	0.00932395	1	1	1	Q8BVU0	2	1439.8	9.78	High	0.008582	0.1629
FALSE	Medium	Master Protein	Q8C3X4	Translation factor Guf1, mitochondrial OS=Mus musculus OX=10090 GN=Guf1 PE=1 SV=1	0.0224719	0.782779	1.07527	1	3	1	1	651	72.417	8.76	0	1
	Checked	Confidence	Sequence	Modifications	Qvality PEP	Qvality q-value	# Protein Groups	# Proteins	# PSMs	Master Protein Accessions	# Missed Cleavages	Theo. MH+ [Da]	Ions Score Mascot	Confidence Mascot	Percolator q-Value Mascot	Percolator PEP Mascot
	FALSE	High	LKESLPR		0.179996	0.00932395	1	1	3	Q8C3X4	1	842.509	14.16	High	0.008582	0.1649
FALSE	Medium	Master Protein	Q60710	Deoxynucleoside triphosphate triphosphohydrolase SAMHD1 OS=Mus musculus OX=10090 GN=Samhd1 PE=1 SV=3	0.0224719	0.772885	1.06383	1	1	1	1	658	75.845	7.93	0	1
	Checked	Confidence	Sequence	Modifications	Qvality PEP	Qvality q-value	# Protein Groups	# Proteins	# PSMs	Master Protein Accessions	# Missed Cleavages	Theo. MH+ [Da]	Ions Score Mascot	Confidence Mascot	Percolator q-Value Mascot	Percolator PEP Mascot
	FALSE	High	FAEQLIR		0.183738	0.00932395	1	1	1	Q60710	0	876.494	13.86	High	0.008582	0.1687
FALSE	Medium	Master Protein	Q6P9R2	Serine/threonine-protein kinase OSR1 OS=Mus musculus OX=10090 GN=Oxsr1 PE=1 SV=1	0.0224719	0.765559	2.27704	1	2	1	1	527	58.177	6.43	0	1
	Checked	Confidence	Sequence	Modifications	Qvality PEP	Qvality q-value	# Protein Groups	# Proteins	# PSMs	Master Protein Accessions	# Missed Cleavages	Theo. MH+ [Da]	Ions Score Mascot	Confidence Mascot	Percolator q-Value Mascot	Percolator PEP Mascot
	FALSE	Medium	LLSGGSVLDIIK		0.226736	0.0290849	1	1	2	Q6P9R2	0	1214.74	12.63	Medium	0.03218	0.21
FALSE	Medium	Master Protein	P13541	Myosin-3 OS=Mus musculus OX=10090 GN=Myh3 PE=2 SV=2	0.0224719	0.755475	1.13402	1	1	1	1	1940	223.652	5.81	0	1
	Checked	Confidence	Sequence	Modifications	Qvality PEP	Qvality q-value	# Protein Groups	# Proteins	# PSMs	Master Protein Accessions	# Missed Cleavages	Theo. MH+ [Da]	Ions Score Mascot	Confidence Mascot	Percolator q-Value Mascot	Percolator PEP Mascot
	FALSE	High	LQDSEEQVEAVNAKCASLEKTK	1xCarbamidomethyl [C15]	0.19086	0.00932395	1	1	1	P13541	2	2477.22	0.43	High	0.008582	0.1756
FALSE	Medium	Master Protein	P05201	Aspartate aminotransferase, cytoplasmic OS=Mus musculus OX=10090 GN=Got1 PE=1 SV=3	0.0335196	0.744486	1.93705	1	1	1	1	413	46.219	7.14	0	1
	Checked	Confidence	Sequence	Modifications	Qvality PEP	Qvality q-value	# Protein Groups	# Proteins	# PSMs	Master Protein Accessions	# Missed Cleavages	Theo. MH+ [Da]	Ions Score Mascot	Confidence Mascot	Percolator q-Value Mascot	Percolator PEP Mascot
	FALSE	Medium	NFGLYNER		0.195924	0.0153187	1	1	1	P05201	0	1012.48	11.84	Medium	0.01421	0.1801
FALSE	Medium	Master Protein	Q9WTL4	Insulin receptor-related protein OS=Mus musculus OX=10090 GN=Insrr PE=1 SV=2	0.038674	0.738975	0.538462	1	1	1	1	1300	144.782	6.64	32.74	1
	Checked	Confidence	Sequence	Modifications	Qvality PEP	Qvality q-value	# Protein Groups	# Proteins	# PSMs	Master Protein Accessions	# Missed Cleavages	Theo. MH+ [Da]	Ions Score Mascot	Confidence Mascot	Percolator q-Value Mascot	Percolator PEP Mascot
	FALSE	Medium	SEVTELR		0.198211	0.0153187	1	1	1	Q9WTL4	0	833.436	32.74	Medium	0.01661	0.1824
FALSE	Medium	Master Protein	E9Q557	Desmoplakin OS=Mus musculus OX=10090 GN=Dsp PE=1 SV=1	0.038674	0.729554	0.693722	3	3	3	1	2883	332.706	6.8	0	3
	Checked	Confidence	Sequence	Modifications	Qvality PEP	Qvality q-value	# Protein Groups	# Proteins	# PSMs	Master Protein Accessions	# Missed Cleavages	Theo. MH+ [Da]	Ions Score Mascot	Confidence Mascot	Percolator q-Value Mascot	Percolator PEP Mascot
	FALSE	Medium	VQEQELTR		0.202264	0.0179982	1	1	1	E9Q557	0	1002.52	15.39	Medium	0.01661	0.1864
	FALSE	Low	ILTCPK	1xCarbamidomethyl [C4]	1	0.575388	1	1	1	E9Q557	0	731.412	8.81	Low	0.5636	1
	FALSE	Low	SLNDPR		1	0.614268	1	1	1	E9Q557	0	701.358	6.35	Low	0.6007	1
FALSE	Medium	Master Protein	P08249	Malate dehydrogenase, mitochondrial OS=Mus musculus OX=10090 GN=Mdh2 PE=1 SV=3	0.0432432	0.713993	3.25444	1	1	1	1	338	35.589	8.68	24.47	1
	Checked	Confidence	Sequence	Modifications	Qvality PEP	Qvality q-value	# Protein Groups	# Proteins	# PSMs	Master Protein Accessions	# Missed Cleavages	Theo. MH+ [Da]	Ions Score Mascot	Confidence Mascot	Percolator q-Value Mascot	Percolator PEP Mascot
	FALSE	Medium	IFGVTTLDIVR		0.209371	0.0207092	1	1	1	P08249	0	1233.72	24.47	Medium	0.01907	0.1932
FALSE	Medium	Master Protein	Q02257	Junction plakoglobin OS=Mus musculus OX=10090 GN=Jup PE=1 SV=3	0.0432432	0.70708	1.07383	1	1	1	1	745	81.749	6.14	23.23	1
	Checked	Confidence	Sequence	Modifications	Qvality PEP	Qvality q-value	# Protein Groups	# Proteins	# PSMs	Master Protein Accessions	# Missed Cleavages	Theo. MH+ [Da]	Ions Score Mascot	Confidence Mascot	Percolator q-Value Mascot	Percolator PEP Mascot
	FALSE	Medium	HLTSNSPR		0.212391	0.0207092	1	1	1	Q02257	0	911.469	23.23	Medium	0.01907	0.1963
FALSE	Medium	Master Protein	Q9CWS0	N(G),N(G)-dimethylarginine dimethylaminohydrolase 1 OS=Mus musculus OX=10090 GN=Ddah1 PE=1 SV=3	0.0432432	0.70184	4.21053	1	5	1	1	285	31.361	5.97	0	1
	Checked	Confidence	Sequence	Modifications	Qvality PEP	Qvality q-value	# Protein Groups	# Proteins	# PSMs	Master Protein Accessions	# Missed Cleavages	Theo. MH+ [Da]	Ions Score Mascot	Confidence Mascot	Percolator q-Value Mascot	Percolator PEP Mascot
	FALSE	Low	KEVDMMKEALEK	1xOxidation [M]	0.512479	0.129137	1	1	4	Q9CWS0	2	1466.72	5.82	Low	0.1278	0.4965
	FALSE	Low	KEVDMMKEALEK		0.824644	0.358829	1	1	1	Q9CWS0	2	1450.73	0.48	Low	0.3408	0.816
FALSE	Medium	Master Protein	P67778	Prohibitin OS=Mus musculus OX=10090 GN=Phb PE=1 SV=1	0.0432432	0.701025	7.35294	2	2	2	1	272	29.802	5.76	0	2
	Checked	Confidence	Sequence	Modifications	Qvality PEP	Qvality q-value	# Protein Groups	# Proteins	# PSMs	Master Protein Accessions	# Missed Cleavages	Theo. MH+ [Da]	Ions Score Mascot	Confidence Mascot	Percolator q-Value Mascot	Percolator PEP Mascot
	FALSE	Low	QVAQQEAER		0.450354	0.103942	1	1	1	P67778	0	1058.52	13.47	Low	0.09989	0.429
	FALSE	Low	VLPSITTEILK		0.486196	0.123919	1	1	1	P67778	0	1213.74	4.47	Low	0.1237	0.464
FALSE	Low	Master Protein	Q8C9J3	Sperm flagellar protein 2 OS=Mus musculus OX=10090 GN=Spef2 PE=1 SV=3	0.0645161	0.687611	0.812065	2	2	2	1	1724	197.85	5.86	0	2
	Checked	Confidence	Sequence	Modifications	Qvality PEP	Qvality q-value	# Protein Groups	# Proteins	# PSMs	Master Protein Accessions	# Missed Cleavages	Theo. MH+ [Da]	Ions Score Mascot	Confidence Mascot	Percolator q-Value Mascot	Percolator PEP Mascot
	FALSE	Medium	LTEEEK		0.222291	0.0290849	1	1	1	Q8C9J3	0	748.372	18.13	Medium	0.02959	0.2053
	FALSE	Low	ISMETLLK	1xOxidation [M3]	1	0.648995	1	1	1	Q8C9J3	0	950.523	1.85	Low	0.6323	1
FALSE	Low	Master Protein	Q3TRJ4	Keratin, type I cytoskeletal 26 OS=Mus musculus OX=10090 GN=Krt26 PE=2 SV=1	0.0851064	0.657775	1.7316	1	1	1	1	462	51.086	4.84	0	1
	Checked	Confidence	Sequence	Modifications	Qvality PEP	Qvality q-value	# Protein Groups	# Proteins	# PSMs	Master Protein Accessions	# Missed Cleavages	Theo. MH+ [Da]	Ions Score Mascot	Confidence Mascot	Percolator q-Value Mascot	Percolator PEP Mascot
	FALSE	Medium	EEQLQQIR		0.237159	0.0343221	1	1	1	Q3TRJ4	0	1043.55	16.57	Medium	0.03422	0.2199
FALSE	Low	Master Protein	P68040	Receptor of activated protein C kinase 1 OS=Mus musculus OX=10090 GN=Rack1 PE=1 SV=3	0.0851064	0.656591	3.47003	1	1	1	1	317	35.055	7.69	0	1
	Checked	Confidence	Sequence	Modifications	Qvality PEP	Qvality q-value	# Protein Groups	# Proteins	# PSMs	Master Protein Accessions	# Missed Cleavages	Theo. MH+ [Da]	Ions Score Mascot	Confidence Mascot	Percolator q-Value Mascot	Percolator PEP Mascot
	FALSE	Medium	LWDLTTGTTTR		0.237822	0.0343221	1	1	1	P68040	0	1264.65	14.34	Medium	0.03422	0.2205
FALSE	Low	Master Protein	P03975	IgE-binding protein OS=Mus musculus OX=10090 GN=Iap PE=2 SV=1	0.0989583	0.633204	3.94973	1	1	1	1	557	62.708	9.31	0	1
	Checked	Confidence	Sequence	Modifications	Qvality PEP	Qvality q-value	# Protein Groups	# Proteins	# PSMs	Master Protein Accessions	# Missed Cleavages	Theo. MH+ [Da]	Ions Score Mascot	Confidence Mascot	Percolator q-Value Mascot	Percolator PEP Mascot
	FALSE	Medium	IIQGPQESFSDFVARMTEAAER	1xOxidation [M16]	0.250705	0.0395173	1	1	1	P03975	1	2498.2	2.24	Medium	0.04408	0.2327
FALSE	Low	Master Protein	A2AHG0	Leucine zipper putative tumor suppressor 3 OS=Mus musculus OX=10090 GN=Lzts3 PE=1 SV=1	0.10396	0.606425	1	1	1	1	1	700	74.94	6.99	0	1
	Checked	Confidence	Sequence	Modifications	Qvality PEP	Qvality q-value	# Protein Groups	# Proteins	# PSMs	Master Protein Accessions	# Missed Cleavages	Theo. MH+ [Da]	Ions Score Mascot	Confidence Mascot	Percolator q-Value Mascot	Percolator PEP Mascot
	FALSE	Medium	KAWTPSR		0.265553	0.0457359	1	1	1	A2AHG0	1	845.463	5.27	Medium	0.04646	0.2475
FALSE	Low	Master Protein	Q6URW6	Myosin-14 OS=Mus musculus OX=10090 GN=Myh14 PE=1 SV=1	0.10396	0.589391	0.7	2	2	1	1	2000	228.446	5.55	0	2
	Checked	Confidence	Sequence	Modifications	Qvality PEP	Qvality q-value	# Protein Groups	# Proteins	# PSMs	Master Protein Accessions	# Missed Cleavages	Theo. MH+ [Da]	Ions Score Mascot	Confidence Mascot	Percolator q-Value Mascot	Percolator PEP Mascot
	FALSE	Medium	NWQWWR		0.27581	0.0457359	3	3	1	O08638; Q8VDD5; Q6URW6	0	975.458	6.02	Medium	0.04646	0.2574
	FALSE	Low	LPRDQIQR		1	0.729492	1	1	1	Q6URW6	1	1025.59	12.68	Low	0.7204	1
FALSE	Low	Master Protein	Q8C1B1	Calmodulin-regulated spectrin-associated protein 2 OS=Mus musculus OX=10090 GN=Camsap2 PE=1 SV=3	0.10396	0.579583	0.889802	1	2	1	1	1461	164.23	6.86	0	1
	Checked	Confidence	Sequence	Modifications	Qvality PEP	Qvality q-value	# Protein Groups	# Proteins	# PSMs	Master Protein Accessions	# Missed Cleavages	Theo. MH+ [Da]	Ions Score Mascot	Confidence Mascot	Percolator q-Value Mascot	Percolator PEP Mascot
	FALSE	Low	TLTPPRSVDSLPR		0.515666	0.130256	1	1	2	Q8C1B1	1	1438.8	11.17	Low	0.1278	0.4947
FALSE	Low	Master Protein	A2RSJ4	UHRF1-binding protein 1-like OS=Mus musculus OX=10090 GN=Uhrf1bp1l PE=1 SV=2	0.10396	0.55424	0.411805	1	1	1	1	1457	161.838	6.61	0	1
	Checked	Confidence	Sequence	Modifications	Qvality PEP	Qvality q-value	# Protein Groups	# Proteins	# PSMs	Master Protein Accessions	# Missed Cleavages	Theo. MH+ [Da]	Ions Score Mascot	Confidence Mascot	Percolator q-Value Mascot	Percolator PEP Mascot
	FALSE	Medium	DPLIFK		0.298758	0.0457359	1	2	2	A2RSJ4	0	732.429	18.23	Medium	0.04646	0.2791
FALSE	Low	Master Protein	Q8K1C7	Monocarboxylate transporter 14 OS=Mus musculus OX=10090 GN=Slc16a14 PE=2 SV=1	0.10396	0.553929	3.125	1	1	1	1	512	56.439	6.58	0	1
	Checked	Confidence	Sequence	Modifications	Qvality PEP	Qvality q-value	# Protein Groups	# Proteins	# PSMs	Master Protein Accessions	# Missed Cleavages	Theo. MH+ [Da]	Ions Score Mascot	Confidence Mascot	Percolator q-Value Mascot	Percolator PEP Mascot
	FALSE	Medium	MYTSHEDIGYDLEDDR	1xOxidation [M1]	0.298758	0.0457359	1	1	1	Q8K1C7	0	1974.8	5.61	Medium	0.04646	0.2793
FALSE	Low	Master Protein	Q9CTN4	Rho-related BTB domain-containing protein 3 OS=Mus musculus OX=10090 GN=Rhobtb3 PE=2 SV=3	0.104762	0.548674	2.12766	1	1	1	1	611	69.163	7.06	0	1
	Checked	Confidence	Sequence	Modifications	Qvality PEP	Qvality q-value	# Protein Groups	# Proteins	# PSMs	Master Protein Accessions	# Missed Cleavages	Theo. MH+ [Da]	Ions Score Mascot	Confidence Mascot	Percolator q-Value Mascot	Percolator PEP Mascot
	FALSE	Medium	LKDSGDVSDIIEK		0.301918	0.046817	1	1	1	Q9CTN4	1	1418.74	4.83	Medium	0.04742	0.2827
FALSE	Low	Master Protein	Q9Z218	Dipeptidyl aminopeptidase-like protein 6 OS=Mus musculus OX=10090 GN=Dpp6 PE=1 SV=1	0.104762	0.538962	2.73632	2	3	2	1	804	91.203	6.68	0	2
	Checked	Confidence	Sequence	Modifications	Qvality PEP	Qvality q-value	# Protein Groups	# Proteins	# PSMs	Master Protein Accessions	# Missed Cleavages	Theo. MH+ [Da]	Ions Score Mascot	Confidence Mascot	Percolator q-Value Mascot	Percolator PEP Mascot
	FALSE	Low	AYEMTKLAHR		0.505068	0.128001	1	1	1	Q9Z218	1	1219.63	6.53	Low	0.1266	0.484
	FALSE	Low	AYEMTKLAHR	1xOxidation [M4]	0.616701	0.185004	1	1	1	Q9Z218	1	1235.62	9.64	Low	0.1772	0.5973
	FALSE	Low	TMLKEQYIDKTR		1	0.746021	1	1	1	Q9Z218	2	1525.8	9.57	Low	0.7357	1
FALSE	Low	Master Protein	P21107	Tropomyosin alpha-3 chain OS=Mus musculus OX=10090 GN=Tpm3 PE=1 SV=3	0.104762	0.533874	2.80702	1	1	1	1	285	32.974	4.72	46.81	1
	Checked	Confidence	Sequence	Modifications	Qvality PEP	Qvality q-value	# Protein Groups	# Proteins	# PSMs	Master Protein Accessions	# Missed Cleavages	Theo. MH+ [Da]	Ions Score Mascot	Confidence Mascot	Percolator q-Value Mascot	Percolator PEP Mascot
	FALSE	Medium	HIAEEADR		0.312347	0.046817	1	1	1	P21107	0	940.448	46.81	Medium	0.04742	0.2925
FALSE	Low	Master Protein	Q812A2	SLIT-ROBO Rho GTPase-activating protein 3 OS=Mus musculus OX=10090 GN=Srgap3 PE=1 SV=1	0.104762	0.533281	0.636943	1	1	1	1	1099	124.341	6.67	0	1
	Checked	Confidence	Sequence	Modifications	Qvality PEP	Qvality q-value	# Protein Groups	# Proteins	# PSMs	Master Protein Accessions	# Missed Cleavages	Theo. MH+ [Da]	Ions Score Mascot	Confidence Mascot	Percolator q-Value Mascot	Percolator PEP Mascot
	FALSE	Medium	LAGAQLR		0.312347	0.046817	1	1	1	Q812A2	0	728.441	17.94	Medium	0.04742	0.2929
FALSE	Low	Master Protein	Q8BZM1	Glomulin OS=Mus musculus OX=10090 GN=Glmn PE=1 SV=1	0.104762	0.522445	1.1745	1	1	1	1	596	67.712	5.06	0	1
	Checked	Confidence	Sequence	Modifications	Qvality PEP	Qvality q-value	# Protein Groups	# Proteins	# PSMs	Master Protein Accessions	# Missed Cleavages	Theo. MH+ [Da]	Ions Score Mascot	Confidence Mascot	Percolator q-Value Mascot	Percolator PEP Mascot
	FALSE	Medium	IENNFLK		0.320536	0.046817	1	1	1	Q8BZM1	0	877.478	8.04	Medium	0.04742	0.3003
FALSE	Low	Master Protein	Q62311	Transcription initiation factor TFIID subunit 6 OS=Mus musculus OX=10090 GN=Taf6 PE=1 SV=1	0.118483	0.51357	1.76991	1	1	1	1	678	72.628	8.6	0	1
	Checked	Confidence	Sequence	Modifications	Qvality PEP	Qvality q-value	# Protein Groups	# Proteins	# PSMs	Master Protein Accessions	# Missed Cleavages	Theo. MH+ [Da]	Ions Score Mascot	Confidence Mascot	Percolator q-Value Mascot	Percolator PEP Mascot
	FALSE	Low	EQQKAEATEPLK		0.326354	0.0544553	1	1	1	Q62311	1	1371.71	4.02	Low	0.05862	0.3065
FALSE	Low	Master Protein	Q9D4C9	Clavesin-1 OS=Mus musculus OX=10090 GN=Clvs1 PE=1 SV=1	0.121495	0.507799	3.10734	1	2	1	1	354	40.588	6.73	0	1
	Checked	Confidence	Sequence	Modifications	Qvality PEP	Qvality q-value	# Protein Groups	# Proteins	# PSMs	Master Protein Accessions	# Missed Cleavages	Theo. MH+ [Da]	Ions Score Mascot	Confidence Mascot	Percolator q-Value Mascot	Percolator PEP Mascot
	FALSE	Low	SQSVVEAGTLK		0.330552	0.0565375	1	1	2	Q9D4C9	0	1118.61	8.11	Low	0.1308	0.5098
FALSE	Low	Master Protein	P97496	SWI/SNF complex subunit SMARCC1 OS=Mus musculus OX=10090 GN=Smarcc1 PE=1 SV=2	0.121495	0.504317	0.634058	1	1	1	1	1104	122.813	5.73	42.17	1
	Checked	Confidence	Sequence	Modifications	Qvality PEP	Qvality q-value	# Protein Groups	# Proteins	# PSMs	Master Protein Accessions	# Missed Cleavages	Theo. MH+ [Da]	Ions Score Mascot	Confidence Mascot	Percolator q-Value Mascot	Percolator PEP Mascot
	FALSE	Low	EALEQQR		0.333088	0.0565375	1	1	1	P97496	0	873.442	42.17	Low	0.05862	0.3131
FALSE	Low	Master Protein	Q9D3H2	Odorant-binding protein 1a OS=Mus musculus OX=10090 GN=Obp1a PE=1 SV=2	0.121495	0.503253	9.81595	2	2	2	1	163	18.457	5.67	0	2
	Checked	Confidence	Sequence	Modifications	Qvality PEP	Qvality q-value	# Protein Groups	# Proteins	# PSMs	Master Protein Accessions	# Missed Cleavages	Theo. MH+ [Da]	Ions Score Mascot	Confidence Mascot	Percolator q-Value Mascot	Percolator PEP Mascot
	FALSE	Low	TQFQGNNR		0.439348	0.103942	1	1	1	Q9D3H2	0	964.46	18.77	Low	0.09989	0.4181
	FALSE	Low	GIPAGNIR		0.76386	0.297656	1	2	2	Q9D3H2	0	797.463	16.32	Low	0.2847	0.7507
FALSE	Low	Master Protein	P97401	Secreted frizzled-related protein 3 OS=Mus musculus OX=10090 GN=Frzb PE=1 SV=1	0.125581	0.49336	2.47678	1	1	1	1	323	35.987	8.27	0	1
	Checked	Confidence	Sequence	Modifications	Qvality PEP	Qvality q-value	# Protein Groups	# Proteins	# PSMs	Master Protein Accessions	# Missed Cleavages	Theo. MH+ [Da]	Ions Score Mascot	Confidence Mascot	Percolator q-Value Mascot	Percolator PEP Mascot
	FALSE	Low	ASLVNIPR		0.341633	0.0587566	1	1	1	P97401	0	869.52	17.5	Low	0.0608	0.3211
FALSE	Low	Master Protein	O08576	RUN domain-containing protein 3A OS=Mus musculus OX=10090 GN=Rundc3a PE=1 SV=1	0.137615	0.482936	2.46637	1	1	1	1	446	49.987	5.5	0	1
	Checked	Confidence	Sequence	Modifications	Qvality PEP	Qvality q-value	# Protein Groups	# Proteins	# PSMs	Master Protein Accessions	# Missed Cleavages	Theo. MH+ [Da]	Ions Score Mascot	Confidence Mascot	Percolator q-Value Mascot	Percolator PEP Mascot
	FALSE	Low	ASSRNVIVERR		0.349443	0.0634891	1	1	1	O08576	2	1286.73	10.51	Low	0.06708	0.3289
FALSE	Low	Master Protein	Q8BQM8	Echinoderm microtubule-associated protein-like 5 OS=Mus musculus OX=10090 GN=Eml5 PE=2 SV=2	0.137615	0.478208	0.354072	1	1	1	1	1977	219.966	7.8	0	1
	Checked	Confidence	Sequence	Modifications	Qvality PEP	Qvality q-value	# Protein Groups	# Proteins	# PSMs	Master Protein Accessions	# Missed Cleavages	Theo. MH+ [Da]	Ions Score Mascot	Confidence Mascot	Percolator q-Value Mascot	Percolator PEP Mascot
	FALSE	Low	EDLPQLK		0.35295	0.0658344	1	2	1	Q8BQM8	0	842.462	7.54	Low	0.06708	0.3325
FALSE	Low	Master Protein	B2RRD7	Peregrin OS=Mus musculus OX=10090 GN=Brpf1 PE=1 SV=1	0.140909	0.476254	1.15512	2	2	2	1	1212	137.223	7.93	36.86	2
	Checked	Confidence	Sequence	Modifications	Qvality PEP	Qvality q-value	# Protein Groups	# Proteins	# PSMs	Master Protein Accessions	# Missed Cleavages	Theo. MH+ [Da]	Ions Score Mascot	Confidence Mascot	Percolator q-Value Mascot	Percolator PEP Mascot
	FALSE	Low	KILAEK		0.354712	0.068166	1	2	2	B2RRD7	1	701.456	36.86	Low	0.06903	0.334
	FALSE	Low	LVLLENQK		1	0.614268	1	1	1	B2RRD7	0	956.578	10.17	Low	0.6007	1
FALSE	Low	Master Protein	O09165	Calsequestrin-1 OS=Mus musculus OX=10090 GN=Casq1 PE=1 SV=3	0.144796	0.47057	1.7284	1	1	1	1	405	46.349	4.12	0	1
	Checked	Confidence	Sequence	Modifications	Qvality PEP	Qvality q-value	# Protein Groups	# Proteins	# PSMs	Master Protein Accessions	# Missed Cleavages	Theo. MH+ [Da]	Ions Score Mascot	Confidence Mascot	Percolator q-Value Mascot	Percolator PEP Mascot
	FALSE	Low	VINVNAK		0.35914	0.0702785	1	1	1	O09165	0	757.457	6.6	Low	0.07095	0.3384
FALSE	Low	Master Protein	Q9Z2X1	Heterogeneous nuclear ribonucleoprotein F OS=Mus musculus OX=10090 GN=Hnrnpf PE=1 SV=3	0.151111	0.463315	2.89157	1	1	1	1	415	45.701	5.49	0	1
	Checked	Confidence	Sequence	Modifications	Qvality PEP	Qvality q-value	# Protein Groups	# Proteins	# PSMs	Master Protein Accessions	# Missed Cleavages	Theo. MH+ [Da]	Ions Score Mascot	Confidence Mascot	Percolator q-Value Mascot	Percolator PEP Mascot
	FALSE	Low	YIEVFK		0.364498	0.0723665	1	1	1	Q9Z2X1	0	798.44	12.57	Low	0.07356	0.3441
FALSE	Low	Master Protein	Q99MV1	Tudor domain-containing protein 1 OS=Mus musculus OX=10090 GN=Tdrd1 PE=1 SV=2	0.151111	0.459671	0.511945	1	1	1	1	1172	129.612	5.81	30.28	1
	Checked	Confidence	Sequence	Modifications	Qvality PEP	Qvality q-value	# Protein Groups	# Proteins	# PSMs	Master Protein Accessions	# Missed Cleavages	Theo. MH+ [Da]	Ions Score Mascot	Confidence Mascot	Percolator q-Value Mascot	Percolator PEP Mascot
	FALSE	Low	EQLVIR		0.368098	0.0735822	1	2	2	Q99MV1	0	757.457	30.28	Low	0.07356	0.347
FALSE	Low	Master Protein	P29699	Alpha-2-HS-glycoprotein OS=Mus musculus OX=10090 GN=Ahsg PE=1 SV=1	0.151111	0.454198	2.02899	1	1	1	1	345	37.302	6.51	0	1
	Checked	Confidence	Sequence	Modifications	Qvality PEP	Qvality q-value	# Protein Groups	# Proteins	# PSMs	Master Protein Accessions	# Missed Cleavages	Theo. MH+ [Da]	Ions Score Mascot	Confidence Mascot	Percolator q-Value Mascot	Percolator PEP Mascot
	FALSE	Low	CNLLAEK	1xCarbamidomethyl [C1]	0.372627	0.0735822	1	1	1	P29699	0	847.434	8.79	Low	0.07356	0.3514
FALSE	Low	Master Protein	A7XUZ6	Selection and upkeep of intraepithelial T-cells protein 6 OS=Mus musculus OX=10090 GN=Skint6 PE=2 SV=1	0.179039	0.424466	1.04839	1	1	1	1	1240	141.478	7.17	0	1
	Checked	Confidence	Sequence	Modifications	Qvality PEP	Qvality q-value	# Protein Groups	# Proteins	# PSMs	Master Protein Accessions	# Missed Cleavages	Theo. MH+ [Da]	Ions Score Mascot	Confidence Mascot	Percolator q-Value Mascot	Percolator PEP Mascot
	FALSE	Low	FQSSSVDPEKKER		0.397647	0.0839329	1	1	1	A7XUZ6	2	1536.77	8.14	Low	0.08319	0.3763
FALSE	Low	Master Protein	Q9QXN3	Activating signal cointegrator 1 OS=Mus musculus OX=10090 GN=Trip4 PE=1 SV=2	0.179039	0.423543	2.92599	1	1	1	1	581	66.156	7.55	0	1
	Checked	Confidence	Sequence	Modifications	Qvality PEP	Qvality q-value	# Protein Groups	# Proteins	# PSMs	Master Protein Accessions	# Missed Cleavages	Theo. MH+ [Da]	Ions Score Mascot	Confidence Mascot	Percolator q-Value Mascot	Percolator PEP Mascot
	FALSE	Low	KLMSGAETSGKVDVSTK	1xOxidation [M3]	0.398591	0.0839329	1	1	1	Q9QXN3	2	1753.9	0.39	Low	0.08319	0.3771
FALSE	Low	Master Protein	P17742	Peptidyl-prolyl cis-trans isomerase A OS=Mus musculus OX=10090 GN=Ppia PE=1 SV=2	0.185345	0.415217	4.26829	1	1	1	1	164	17.96	7.9	0	1
	Checked	Confidence	Sequence	Modifications	Qvality PEP	Qvality q-value	# Protein Groups	# Proteins	# PSMs	Master Protein Accessions	# Missed Cleavages	Theo. MH+ [Da]	Ions Score Mascot	Confidence Mascot	Percolator q-Value Mascot	Percolator PEP Mascot
	FALSE	Low	TEWLDGK		0.406192	0.0875103	1	1	1	P17742	0	848.415	6.04	Low	0.08625	0.3844
FALSE	Low	Master Protein	A2A5Z6	E3 ubiquitin-protein ligase SMURF2 OS=Mus musculus OX=10090 GN=Smurf2 PE=1 SV=1	0.185345	0.412738	1.3369	1	1	1	1	748	86.121	7.96	0	1
	Checked	Confidence	Sequence	Modifications	Qvality PEP	Qvality q-value	# Protein Groups	# Proteins	# PSMs	Master Protein Accessions	# Missed Cleavages	Theo. MH+ [Da]	Ions Score Mascot	Confidence Mascot	Percolator q-Value Mascot	Percolator PEP Mascot
	FALSE	Low	LGPNDNDTVR		0.408105	0.0875103	1	1	1	A2A5Z6	0	1100.53	3.44	Low	0.08625	0.3866
FALSE	Low	Master Protein	P41216	Long-chain-fatty-acid--CoA ligase 1 OS=Mus musculus OX=10090 GN=Acsl1 PE=1 SV=2	0.185345	0.408601	1.00143	1	1	1	1	699	77.901	7.15	0	1
	Checked	Confidence	Sequence	Modifications	Qvality PEP	Qvality q-value	# Protein Groups	# Proteins	# PSMs	Master Protein Accessions	# Missed Cleavages	Theo. MH+ [Da]	Ions Score Mascot	Confidence Mascot	Percolator q-Value Mascot	Percolator PEP Mascot
	FALSE	Low	EVHELFR	1xAcetyl [N-Term]	0.411945	0.0875103	1	1	1	P41216	0	971.495	10.03	Low	0.08625	0.3903
FALSE	Low	Master Protein	Q9D818	Suppressor APC domain-containing protein 2 OS=Mus musculus OX=10090 GN=Sapcd2 PE=1 SV=1	0.196581	0.402854	2.30179	1	1	1	1	391	42.753	8.63	0	1
	Checked	Confidence	Sequence	Modifications	Qvality PEP	Qvality q-value	# Protein Groups	# Proteins	# PSMs	Master Protein Accessions	# Missed Cleavages	Theo. MH+ [Da]	Ions Score Mascot	Confidence Mascot	Percolator q-Value Mascot	Percolator PEP Mascot
	FALSE	Low	TLFDILDDR		0.416771	0.0940887	1	1	1	Q9D818	0	1107.57	8.41	Low	0.09226	0.3955
FALSE	Low	Master Protein	O88623	Ubiquitin carboxyl-terminal hydrolase 2 OS=Mus musculus OX=10090 GN=Usp2 PE=1 SV=2	0.207627	0.392116	1.63132	1	1	1	1	613	68.802	9.23	0	1
	Checked	Confidence	Sequence	Modifications	Qvality PEP	Qvality q-value	# Protein Groups	# Proteins	# PSMs	Master Protein Accessions	# Missed Cleavages	Theo. MH+ [Da]	Ions Score Mascot	Confidence Mascot	Percolator q-Value Mascot	Percolator PEP Mascot
	FALSE	Low	LTTFVNFPLR		0.427493	0.100052	1	1	1	O88623	0	1207.68	1.13	Low	0.09748	0.4054
FALSE	Low	Master Protein	Q6ZWR6	Nesprin-1 OS=Mus musculus OX=10090 GN=Syne1 PE=1 SV=2	0.207627	0.391179	0.306853	3	3	3	1	8799	1009.29	5.59	0	3
	Checked	Confidence	Sequence	Modifications	Qvality PEP	Qvality q-value	# Protein Groups	# Proteins	# PSMs	Master Protein Accessions	# Missed Cleavages	Theo. MH+ [Da]	Ions Score Mascot	Confidence Mascot	Percolator q-Value Mascot	Percolator PEP Mascot
	FALSE	Low	EILDSR		0.437361	0.103942	1	4	3	Q6ZWR6	0	732.389	19.52	Low	0.09989	0.4155
	FALSE	Low	YLIDISSENEAQK		0.976423	0.528395	1	1	1	Q6ZWR6	0	1509.74	3.43	Low	0.5148	0.9778
	FALSE	Low	GIIDSQIR		0.99983	0.557998	1	1	1	Q6ZWR6	0	901.51	25.35	Low	0.5483	1
FALSE	Low	Master Protein	O08856	RNA polymerase II elongation factor ELL OS=Mus musculus OX=10090 GN=Ell PE=2 SV=2	0.210084	0.384997	1.16279	1	1	1	1	602	67.105	9.19	0	1
	Checked	Confidence	Sequence	Modifications	Qvality PEP	Qvality q-value	# Protein Groups	# Proteins	# PSMs	Master Protein Accessions	# Missed Cleavages	Theo. MH+ [Da]	Ions Score Mascot	Confidence Mascot	Percolator q-Value Mascot	Percolator PEP Mascot
	FALSE	Low	KAELLLR		0.4334	0.100052	1	1	1	O08856	1	842.546	10.71	Low	0.09748	0.4121
FALSE	Low	Master Protein	Q8C163	Nuclease EXOG, mitochondrial OS=Mus musculus OX=10090 GN=Exog PE=1 SV=1	0.210084	0.38384	2.71739	1	1	1	1	368	41.358	8.12	0	1
	Checked	Confidence	Sequence	Modifications	Qvality PEP	Qvality q-value	# Protein Groups	# Proteins	# PSMs	Master Protein Accessions	# Missed Cleavages	Theo. MH+ [Da]	Ions Score Mascot	Confidence Mascot	Percolator q-Value Mascot	Percolator PEP Mascot
	FALSE	Low	KIDGARSVAR		0.434389	0.100052	1	1	1	Q8C163	2	1072.62	10.33	Low	0.09748	0.4132
FALSE	Low	Master Protein	Q9QXS1	Plectin OS=Mus musculus OX=10090 GN=Plec PE=1 SV=3	0.2125	0.381466	0.341079	2	2	2	1	4691	533.861	5.96	23.16	2
	Checked	Confidence	Sequence	Modifications	Qvality PEP	Qvality q-value	# Protein Groups	# Proteins	# PSMs	Master Protein Accessions	# Missed Cleavages	Theo. MH+ [Da]	Ions Score Mascot	Confidence Mascot	Percolator q-Value Mascot	Percolator PEP Mascot
	FALSE	Low	LPVEVAYK		0.450354	0.103942	1	1	1	Q9QXS1	0	918.529	23.16	Low	0.09989	0.4288
	FALSE	Low	LTVNEAVK		0.968153	0.510644	1	1	1	Q9QXS1	0	873.504	7.34	Low	0.4963	0.9689
FALSE	Low	Master Protein	Q62407	Striated muscle-specific serine/threonine-protein kinase OS=Mus musculus OX=10090 GN=Speg PE=1 SV=2	0.214575	0.375305	0.643777	2	2	2	1	3262	354.124	8.21	0	2
	Checked	Confidence	Sequence	Modifications	Qvality PEP	Qvality q-value	# Protein Groups	# Proteins	# PSMs	Master Protein Accessions	# Missed Cleavages	Theo. MH+ [Da]	Ions Score Mascot	Confidence Mascot	Percolator q-Value Mascot	Percolator PEP Mascot
	FALSE	Low	KDGSMLHSEGR		0.443335	0.103942	1	1	1	Q62407	1	1216.57	2.72	Low	0.09989	0.4214
	FALSE	Low	DGRQLLSIPR		1	0.740833	1	1	1	Q62407	1	1154.66	7.22	Low	0.7309	1
FALSE	Low	Master Protein	B2RR83	3'-5' RNA helicase YTHDC2 OS=Mus musculus OX=10090 GN=Ythdc2 PE=1 SV=1	0.214575	0.373557	0.415225	1	1	1	1	1445	160.99	8.51	25.04	1
	Checked	Confidence	Sequence	Modifications	Qvality PEP	Qvality q-value	# Protein Groups	# Proteins	# PSMs	Master Protein Accessions	# Missed Cleavages	Theo. MH+ [Da]	Ions Score Mascot	Confidence Mascot	Percolator q-Value Mascot	Percolator PEP Mascot
	FALSE	Low	IDEEVK		0.444335	0.103942	1	3	2	B2RR83	0	732.377	25.04	Low	0.09989	0.4231
FALSE	Low	Master Protein	Q7SIG6	Arf-GAP with SH3 domain, ANK repeat and PH domain-containing protein 2 OS=Mus musculus OX=10090 GN=Asap2 PE=1 SV=3	0.214575	0.373147	0.835073	1	2	1	1	958	106.738	6.65	27.58	1
	Checked	Confidence	Sequence	Modifications	Qvality PEP	Qvality q-value	# Protein Groups	# Proteins	# PSMs	Master Protein Accessions	# Missed Cleavages	Theo. MH+ [Da]	Ions Score Mascot	Confidence Mascot	Percolator q-Value Mascot	Percolator PEP Mascot
	FALSE	Low	EIISEVQR		0.445335	0.103942	1	1	2	Q7SIG6	0	973.531	27.58	Low	0.09989	0.4235
FALSE	Low	Master Protein	P35700	Peroxiredoxin-1 OS=Mus musculus OX=10090 GN=Prdx1 PE=1 SV=1	0.214575	0.362725	10.5528	2	2	2	1	199	22.162	8.12	0	2
	Checked	Confidence	Sequence	Modifications	Qvality PEP	Qvality q-value	# Protein Groups	# Proteins	# PSMs	Master Protein Accessions	# Missed Cleavages	Theo. MH+ [Da]	Ions Score Mascot	Confidence Mascot	Percolator q-Value Mascot	Percolator PEP Mascot
	FALSE	Low	TIAQDYGVLK		0.532773	0.134142	1	1	1	P35700	0	1107.6	16.3	Low	0.1308	0.5116
	FALSE	Low	QITINDLPVGR		0.854964	0.379429	1	2	2	P35700	0	1225.69	3.45	Low	0.361	0.8479
FALSE	Low	Master Protein	Q9Z1S0	Mitotic checkpoint serine/threonine-protein kinase BUB1 beta OS=Mus musculus OX=10090 GN=Bub1b PE=1 SV=2	0.214575	0.36261	0.95057	1	1	1	1	1052	118.318	5.43	0	1
	Checked	Confidence	Sequence	Modifications	Qvality PEP	Qvality q-value	# Protein Groups	# Proteins	# PSMs	Master Protein Accessions	# Missed Cleavages	Theo. MH+ [Da]	Ions Score Mascot	Confidence Mascot	Percolator q-Value Mascot	Percolator PEP Mascot
	FALSE	Low	ESNMSALVER		0.4554	0.103942	1	1	1	Q9Z1S0	0	1135.54	4.92	Low	0.09989	0.4339
FALSE	Low	Master Protein	Q80VI1	E3 ubiquitin-protein ligase TRIM56 OS=Mus musculus OX=10090 GN=Trim56 PE=1 SV=1	0.220884	0.358811	2.45232	2	2	2	1	734	79.463	7.96	0	2
	Checked	Confidence	Sequence	Modifications	Qvality PEP	Qvality q-value	# Protein Groups	# Proteins	# PSMs	Master Protein Accessions	# Missed Cleavages	Theo. MH+ [Da]	Ions Score Mascot	Confidence Mascot	Percolator q-Value Mascot	Percolator PEP Mascot
	FALSE	Low	VTTMVDGK		0.664835	0.21911	1	1	1	Q80VI1	0	850.434	5.18	Low	0.2107	0.6476
	FALSE	Low	QGGAQPLTPK		0.692925	0.247889	1	1	1	Q80VI1	0	996.547	17.26	Low	0.2356	0.6759
FALSE	Low	Master Protein	P80318	T-complex protein 1 subunit gamma OS=Mus musculus OX=10090 GN=Cct3 PE=1 SV=1	0.220884	0.356181	2.75229	2	2	2	1	545	60.591	6.7	0	2
	Checked	Confidence	Sequence	Modifications	Qvality PEP	Qvality q-value	# Protein Groups	# Proteins	# PSMs	Master Protein Accessions	# Missed Cleavages	Theo. MH+ [Da]	Ions Score Mascot	Confidence Mascot	Percolator q-Value Mascot	Percolator PEP Mascot
	FALSE	Low	EILSEVER		0.509298	0.128001	1	1	1	P80318	0	974.515	18.71	Low	0.1266	0.488
	FALSE	Low	SMIEISR	1xOxidation [M2]	0.906013	0.424591	1	1	1	P80318	0	851.429	7.29	Low	0.4083	0.9024
FALSE	Low	Master Protein	Q9D5V5	Cullin-5 OS=Mus musculus OX=10090 GN=Cul5 PE=1 SV=3	0.246032	0.346787	1.41026	1	1	1	1	780	90.916	7.81	0	1
	Checked	Confidence	Sequence	Modifications	Qvality PEP	Qvality q-value	# Protein Groups	# Proteins	# PSMs	Master Protein Accessions	# Missed Cleavages	Theo. MH+ [Da]	Ions Score Mascot	Confidence Mascot	Percolator q-Value Mascot	Percolator PEP Mascot
	FALSE	Low	LATELPDAELR		0.471717	0.117903	1	1	1	Q9D5V5	0	1227.66	4.82	Low	0.118	0.45
FALSE	Low	Master Protein	O70589	Peripheral plasma membrane protein CASK OS=Mus musculus OX=10090 GN=Cask PE=1 SV=2	0.246032	0.343327	1.61987	1	1	1	1	926	105.042	6.43	0	1
	Checked	Confidence	Sequence	Modifications	Qvality PEP	Qvality q-value	# Protein Groups	# Proteins	# PSMs	Master Protein Accessions	# Missed Cleavages	Theo. MH+ [Da]	Ions Score Mascot	Confidence Mascot	Percolator q-Value Mascot	Percolator PEP Mascot
	FALSE	Low	TQSSSCERDSPSTSR	1xCarbamidomethyl [C6]	0.475835	0.119818	1	1	1	O70589	1	1684.72	1.03	Low	0.1198	0.4536
FALSE	Low	Master Protein	Q8CJ19	[F-actin]-monooxygenase MICAL3 OS=Mus musculus OX=10090 GN=Mical3 PE=1 SV=2	0.252964	0.338566	0.351229	1	1	1	1	1993	223.583	5.47	0	1
	Checked	Confidence	Sequence	Modifications	Qvality PEP	Qvality q-value	# Protein Groups	# Proteins	# PSMs	Master Protein Accessions	# Missed Cleavages	Theo. MH+ [Da]	Ions Score Mascot	Confidence Mascot	Percolator q-Value Mascot	Percolator PEP Mascot
	FALSE	Low	ELELEDR		0.479968	0.121411	1	1	1	Q8CJ19	0	903.442	9.51	Low	0.1212	0.4586
FALSE	Low	Master Protein	P23116	Eukaryotic translation initiation factor 3 subunit A OS=Mus musculus OX=10090 GN=Eif3a PE=1 SV=5	0.253906	0.336585	1.19048	2	2	2	1	1344	161.838	6.77	0	2
	Checked	Confidence	Sequence	Modifications	Qvality PEP	Qvality q-value	# Protein Groups	# Proteins	# PSMs	Master Protein Accessions	# Missed Cleavages	Theo. MH+ [Da]	Ions Score Mascot	Confidence Mascot	Percolator q-Value Mascot	Percolator PEP Mascot
	FALSE	Low	VLNWVR		0.50824	0.128001	1	1	1	P23116	0	786.462	15.76	Low	0.1266	0.4872
	FALSE	Low	RQRELEIEER		0.945809	0.493164	1	1	1	P23116	2	1357.72	5.24	Low	0.478	0.9456
FALSE	Low	Master Protein	P52792	Hexokinase-4 OS=Mus musculus OX=10090 GN=Gck PE=1 SV=1	0.253906	0.336111	3.01075	1	1	1	1	465	52.055	5.29	0	1
	Checked	Confidence	Sequence	Modifications	Qvality PEP	Qvality q-value	# Protein Groups	# Proteins	# PSMs	Master Protein Accessions	# Missed Cleavages	Theo. MH+ [Da]	Ions Score Mascot	Confidence Mascot	Percolator q-Value Mascot	Percolator PEP Mascot
	FALSE	Low	VGEGEAGQWSVKTK		0.483078	0.122674	1	1	1	P52792	1	1475.75	1.86	Low	0.1223	0.4612
FALSE	Low	Master Protein	Q6V3W6	Dynein regulatory complex subunit 7 OS=Mus musculus OX=10090 GN=Drc7 PE=1 SV=4	0.253906	0.334513	1.25571	1	1	1	1	876	103.203	5.38	0	1
	Checked	Confidence	Sequence	Modifications	Qvality PEP	Qvality q-value	# Protein Groups	# Proteins	# PSMs	Master Protein Accessions	# Missed Cleavages	Theo. MH+ [Da]	Ions Score Mascot	Confidence Mascot	Percolator q-Value Mascot	Percolator PEP Mascot
	FALSE	Low	LSQSSVESNPR		0.485156	0.122674	1	1	1	Q6V3W6	0	1203.6	5.25	Low	0.1223	0.4629
FALSE	Low	Master Protein	Q9JLC8	Sacsin OS=Mus musculus OX=10090 GN=Sacs PE=1 SV=2	0.255814	0.331801	0.371017	2	2	2	1	4582	520.353	7.11	0	2
	Checked	Confidence	Sequence	Modifications	Qvality PEP	Qvality q-value	# Protein Groups	# Proteins	# PSMs	Master Protein Accessions	# Missed Cleavages	Theo. MH+ [Da]	Ions Score Mascot	Confidence Mascot	Percolator q-Value Mascot	Percolator PEP Mascot
	FALSE	Low	VNALPEILK		0.487237	0.123919	1	1	1	Q9JLC8	0	996.609	15.66	Low	0.1237	0.4658
	FALSE	Low	LVQLGMAK		1	0.733656	1	1	1	Q9JLC8	0	859.507	7.89	Low	0.7244	1
FALSE	Low	Master Protein	A8Y5H7	SEC14-like protein 1 OS=Mus musculus OX=10090 GN=Sec14l1 PE=1 SV=1	0.255814	0.331335	0.839161	1	1	1	1	715	81.164	6.34	0	1
	Checked	Confidence	Sequence	Modifications	Qvality PEP	Qvality q-value	# Protein Groups	# Proteins	# PSMs	Master Protein Accessions	# Missed Cleavages	Theo. MH+ [Da]	Ions Score Mascot	Confidence Mascot	Percolator q-Value Mascot	Percolator PEP Mascot
	FALSE	Low	YQSPVR		0.488279	0.123919	1	1	1	A8Y5H7	0	749.394	5.34	Low	0.1254	0.4663
FALSE	Low	Master Protein	Q9CWU0	Putative ATP-dependent RNA helicase TDRD12 OS=Mus musculus OX=10090 GN=Tdrd12 PE=1 SV=2	0.258303	0.32892	0.493827	1	1	1	1	1215	137.538	6.54	37.56	1
	Checked	Confidence	Sequence	Modifications	Qvality PEP	Qvality q-value	# Protein Groups	# Proteins	# PSMs	Master Protein Accessions	# Missed Cleavages	Theo. MH+ [Da]	Ions Score Mascot	Confidence Mascot	Percolator q-Value Mascot	Percolator PEP Mascot
	FALSE	Low	LIDEGR		0.490366	0.128001	1	1	1	Q9CWU0	0	702.378	37.56	Low	0.1266	0.4689
FALSE	Low	Master Protein	A2ALS5	Rap1 GTPase-activating protein 1 OS=Mus musculus OX=10090 GN=Rap1gap PE=1 SV=2	0.258303	0.328549	1.35747	1	1	1	1	663	73.387	5.87	0	1
	Checked	Confidence	Sequence	Modifications	Qvality PEP	Qvality q-value	# Protein Groups	# Proteins	# PSMs	Master Protein Accessions	# Missed Cleavages	Theo. MH+ [Da]	Ions Score Mascot	Confidence Mascot	Percolator q-Value Mascot	Percolator PEP Mascot
	FALSE	Low	MIEKMQGSR	2xOxidation [M1; M5]	0.491411	0.128001	1	1	1	A2ALS5	1	1111.52	3.66	Low	0.1266	0.4693
FALSE	Low	Master Protein	P07309	Transthyretin OS=Mus musculus OX=10090 GN=Ttr PE=1 SV=1	0.258303	0.327256	4.08163	1	1	1	1	147	15.766	6.16	32.66	1
	Checked	Confidence	Sequence	Modifications	Qvality PEP	Qvality q-value	# Protein Groups	# Proteins	# PSMs	Master Protein Accessions	# Missed Cleavages	Theo. MH+ [Da]	Ions Score Mascot	Confidence Mascot	Percolator q-Value Mascot	Percolator PEP Mascot
	FALSE	Low	VELDTK		0.492456	0.128001	1	1	1	P07309	0	704.382	32.66	Low	0.1266	0.4707
FALSE	Low	Master Protein	Q9QY15	ATP-dependent RNA helicase DDX25 OS=Mus musculus OX=10090 GN=Ddx25 PE=1 SV=2	0.258303	0.326426	5.16529	1	2	1	1	484	54.841	5.99	0	1
	Checked	Confidence	Sequence	Modifications	Qvality PEP	Qvality q-value	# Protein Groups	# Proteins	# PSMs	Master Protein Accessions	# Missed Cleavages	Theo. MH+ [Da]	Ions Score Mascot	Confidence Mascot	Percolator q-Value Mascot	Percolator PEP Mascot
	FALSE	Low	WLTVEMMQDGHQVSLLSGELTVEQR	1xOxidation [M]	0.493503	0.128001	1	1	2	Q9QY15	0	2902.41	0.29	Low	0.1266	0.4716
FALSE	Low	Master Protein	Q9D2Q8	Protein S100-A14 OS=Mus musculus OX=10090 GN=S100a14 PE=1 SV=1	0.258303	0.32413	6.73077	1	1	1	1	104	11.592	5.5	23.11	1
	Checked	Confidence	Sequence	Modifications	Qvality PEP	Qvality q-value	# Protein Groups	# Proteins	# PSMs	Master Protein Accessions	# Missed Cleavages	Theo. MH+ [Da]	Ions Score Mascot	Confidence Mascot	Percolator q-Value Mascot	Percolator PEP Mascot
	FALSE	Low	AIETLIK		0.495598	0.128001	1	1	1	Q9D2Q8	0	787.492	23.11	Low	0.1266	0.4741
FALSE	Low	Master Protein	Q9Z2B9	Ribosomal protein S6 kinase alpha-4 OS=Mus musculus OX=10090 GN=Rps6ka4 PE=1 SV=2	0.258303	0.322849	2.06986	2	2	2	1	773	85.598	8.27	0	2
	Checked	Confidence	Sequence	Modifications	Qvality PEP	Qvality q-value	# Protein Groups	# Proteins	# PSMs	Master Protein Accessions	# Missed Cleavages	Theo. MH+ [Da]	Ions Score Mascot	Confidence Mascot	Percolator q-Value Mascot	Percolator PEP Mascot
	FALSE	Low	VLGTGAYGK		0.496647	0.128001	1	2	1	Q9Z2B9	0	865.478	12.59	Low	0.1266	0.4755
	FALSE	Low	LLCKDPK	1xCarbamidomethyl [C3]	1	0.740833	1	1	1	Q9Z2B9	1	873.486	11.33	Low	0.7309	1
FALSE	Low	Master Protein	Q5I043	Ubiquitin carboxyl-terminal hydrolase 28 OS=Mus musculus OX=10090 GN=Usp28 PE=1 SV=1	0.258303	0.3203	0.951475	1	1	1	1	1051	119.243	5.19	0	1
	Checked	Confidence	Sequence	Modifications	Qvality PEP	Qvality q-value	# Protein Groups	# Proteins	# PSMs	Master Protein Accessions	# Missed Cleavages	Theo. MH+ [Da]	Ions Score Mascot	Confidence Mascot	Percolator q-Value Mascot	Percolator PEP Mascot
	FALSE	Low	DDLDAIEVMR		0.499799	0.128001	1	1	1	Q5I043	0	1176.56	3.5	Low	0.1266	0.4783
FALSE	Low	Master Protein	P37172	Activin receptor type-1 OS=Mus musculus OX=10090 GN=Acvr1 PE=2 SV=2	0.258303	0.317945	4.91159	1	1	1	1	509	57.189	7.33	0	1
	Checked	Confidence	Sequence	Modifications	Qvality PEP	Qvality q-value	# Protein Groups	# Proteins	# PSMs	Master Protein Accessions	# Missed Cleavages	Theo. MH+ [Da]	Ions Score Mascot	Confidence Mascot	Percolator q-Value Mascot	Percolator PEP Mascot
	FALSE	Low	VGTKRYMAPEVLDETIQVDCFDSYK	1xOxidation [M7]; 1xCarbamidomethyl [C20]	0.502958	0.128001	1	1	1	P37172	2	2980.41	2.9	Low	0.1266	0.4809
FALSE	Low	Master Protein	Q9D479	UV-stimulated scaffold protein A OS=Mus musculus OX=10090 GN=Uvssa PE=1 SV=2	0.258303	0.316233	1.3947	1	1	1	1	717	81.708	6.61	0	1
	Checked	Confidence	Sequence	Modifications	Qvality PEP	Qvality q-value	# Protein Groups	# Proteins	# PSMs	Master Protein Accessions	# Missed Cleavages	Theo. MH+ [Da]	Ions Score Mascot	Confidence Mascot	Percolator q-Value Mascot	Percolator PEP Mascot
	FALSE	Low	CPFHGKIIPR	1xCarbamidomethyl [C1]	0.504013	0.128001	1	1	1	Q9D479	1	1224.67	1.34	Low	0.1266	0.4828
FALSE	Low	Master Protein	O70481	E3 ubiquitin-protein ligase UBR1 OS=Mus musculus OX=10090 GN=Ubr1 PE=1 SV=2	0.258303	0.314617	0.626067	1	1	1	1	1757	200.11	6.05	0	1
	Checked	Confidence	Sequence	Modifications	Qvality PEP	Qvality q-value	# Protein Groups	# Proteins	# PSMs	Master Protein Accessions	# Missed Cleavages	Theo. MH+ [Da]	Ions Score Mascot	Confidence Mascot	Percolator q-Value Mascot	Percolator PEP Mascot
	FALSE	Low	AGVYATCQEAK	1xCarbamidomethyl [C7]	0.506125	0.128001	1	1	1	O70481	0	1197.56	0.51	Low	0.1266	0.4846
FALSE	Low	Master Protein	Q8C115	Pleckstrin homology domain-containing family H member 2 OS=Mus musculus OX=10090 GN=Plekhh2 PE=1 SV=3	0.258303	0.311758	0.670691	1	1	1	1	1491	167.627	7.47	0	1
	Checked	Confidence	Sequence	Modifications	Qvality PEP	Qvality q-value	# Protein Groups	# Proteins	# PSMs	Master Protein Accessions	# Missed Cleavages	Theo. MH+ [Da]	Ions Score Mascot	Confidence Mascot	Percolator q-Value Mascot	Percolator PEP Mascot
	FALSE	Low	NADSRTEFGK		0.509298	0.128001	1	1	1	Q8C115	1	1124.53	6.21	Low	0.1266	0.4878
FALSE	Low	Master Protein	Q5SX79	Protein Shroom1 OS=Mus musculus OX=10090 GN=Shroom1 PE=1 SV=2	0.265455	0.304248	1.70109	2	2	2	1	823	89.897	7.14	0	2
	Checked	Confidence	Sequence	Modifications	Qvality PEP	Qvality q-value	# Protein Groups	# Proteins	# PSMs	Master Protein Accessions	# Missed Cleavages	Theo. MH+ [Da]	Ions Score Mascot	Confidence Mascot	Percolator q-Value Mascot	Percolator PEP Mascot
	FALSE	Low	LDPSLSR		0.664835	0.21911	1	1	1	Q5SX79	0	787.431	3.37	Low	0.2107	0.6475
	FALSE	Low	EALGTGR		0.778832	0.316314	1	1	1	Q5SX79	0	703.373	9.73	Low	0.3017	0.7665
FALSE	Low	Master Protein	Q14BP6	Leucine-rich repeat-containing protein 74B OS=Mus musculus OX=10090 GN=Lrrc74b PE=2 SV=1	0.265455	0.303469	2.55754	1	1	1	1	391	41.675	6.02	0	1
	Checked	Confidence	Sequence	Modifications	Qvality PEP	Qvality q-value	# Protein Groups	# Proteins	# PSMs	Master Protein Accessions	# Missed Cleavages	Theo. MH+ [Da]	Ions Score Mascot	Confidence Mascot	Percolator q-Value Mascot	Percolator PEP Mascot
	FALSE	Low	QEGASELNLR		0.51886	0.130256	1	1	1	Q14BP6	0	1116.56	10.68	Low	0.1278	0.4972
FALSE	Low	Master Protein	Q9D9K3	Cell death regulator Aven OS=Mus musculus OX=10090 GN=Aven PE=1 SV=2	0.269784	0.297397	2.04678	1	1	1	1	342	37.173	4.98	0	1
	Checked	Confidence	Sequence	Modifications	Qvality PEP	Qvality q-value	# Protein Groups	# Proteins	# PSMs	Master Protein Accessions	# Missed Cleavages	Theo. MH+ [Da]	Ions Score Mascot	Confidence Mascot	Percolator q-Value Mascot	Percolator PEP Mascot
	FALSE	Low	ELGMHLR	1xOxidation [M4]	0.525267	0.133695	1	1	1	Q9D9K3	0	871.445	8.05	Low	0.1306	0.5042
FALSE	Low	Master Protein	Q2UY11	Collagen alpha-1(XXVIII) chain OS=Mus musculus OX=10090 GN=Col28a1 PE=2 SV=1	0.269784	0.291239	0.613497	1	1	1	1	1141	118.675	8.07	0	1
	Checked	Confidence	Sequence	Modifications	Qvality PEP	Qvality q-value	# Protein Groups	# Proteins	# PSMs	Master Protein Accessions	# Missed Cleavages	Theo. MH+ [Da]	Ions Score Mascot	Confidence Mascot	Percolator q-Value Mascot	Percolator PEP Mascot
	FALSE	Low	QGLQGPK		0.532773	0.134142	1	1	1	Q2UY11	0	727.41	15.35	Low	0.1308	0.5114
FALSE	Low	Master Protein	Q3URU2	Paternally-expressed gene 3 protein OS=Mus musculus OX=10090 GN=Peg3 PE=1 SV=1	0.269784	0.288446	0.827498	1	1	1	1	1571	178.822	5.45	0	1
	Checked	Confidence	Sequence	Modifications	Qvality PEP	Qvality q-value	# Protein Groups	# Proteins	# PSMs	Master Protein Accessions	# Missed Cleavages	Theo. MH+ [Da]	Ions Score Mascot	Confidence Mascot	Percolator q-Value Mascot	Percolator PEP Mascot
	FALSE	Low	LPQRDLSLPVMSR		0.535998	0.134142	1	1	1	Q3URU2	1	1511.84	5.02	Low	0.1308	0.5147
FALSE	Low	Master Protein	Q61838	Pregnancy zone protein OS=Mus musculus OX=10090 GN=Pzp PE=1 SV=3	0.281139	0.278272	0.602007	1	1	1	1	1495	165.748	6.68	0	1
	Checked	Confidence	Sequence	Modifications	Qvality PEP	Qvality q-value	# Protein Groups	# Proteins	# PSMs	Master Protein Accessions	# Missed Cleavages	Theo. MH+ [Da]	Ions Score Mascot	Confidence Mascot	Percolator q-Value Mascot	Percolator PEP Mascot
	FALSE	Low	DLTFYYLIK		0.54787	0.143485	1	1	1	Q61838	0	1175.63	0.41	Low	0.1389	0.5269
FALSE	Low	Master Protein	Q571G4	Protein lin-54 homolog OS=Mus musculus OX=10090 GN=Lin54 PE=2 SV=2	0.281139	0.277366	1.06809	1	1	1	1	749	79.516	9.01	0	1
	Checked	Confidence	Sequence	Modifications	Qvality PEP	Qvality q-value	# Protein Groups	# Proteins	# PSMs	Master Protein Accessions	# Missed Cleavages	Theo. MH+ [Da]	Ions Score Mascot	Confidence Mascot	Percolator q-Value Mascot	Percolator PEP Mascot
	FALSE	Low	VQQQTAAK		0.548953	0.144808	1	1	1	Q571G4	0	873.479	6.18	Low	0.1401	0.528
FALSE	Low	Master Protein	Q3V3I2	Guanine nucleotide-binding protein G(t) subunit alpha-3 OS=Mus musculus OX=10090 GN=Gnat3 PE=1 SV=2	0.281139	0.27597	1.69492	1	1	1	1	354	40.29	5.87	0	1
	Checked	Confidence	Sequence	Modifications	Qvality PEP	Qvality q-value	# Protein Groups	# Proteins	# PSMs	Master Protein Accessions	# Missed Cleavages	Theo. MH+ [Da]	Ions Score Mascot	Confidence Mascot	Percolator q-Value Mascot	Percolator PEP Mascot
	FALSE	Low	DLFQEK		0.551119	0.144808	1	1	1	Q3V3I2	0	779.393	10.95	Low	0.1401	0.5297
FALSE	Low	Master Protein	P62082	40S ribosomal protein S7 OS=Mus musculus OX=10090 GN=Rps7 PE=2 SV=1	0.283688	0.273436	6.18557	1	1	1	1	194	22.113	10.1	14.8	1
	Checked	Confidence	Sequence	Modifications	Qvality PEP	Qvality q-value	# Protein Groups	# Proteins	# PSMs	Master Protein Accessions	# Missed Cleavages	Theo. MH+ [Da]	Ions Score Mascot	Confidence Mascot	Percolator q-Value Mascot	Percolator PEP Mascot
	FALSE	Low	AIIIFVPVPQLK		0.553287	0.148093	1	1	1	P62082	0	1337.86	14.8	Low	0.1427	0.5328
FALSE	Low	Master Protein	E9Q6X9	Rho GTPase-activating protein 40 OS=Mus musculus OX=10090 GN=Arhgap40 PE=3 SV=1	0.284211	0.272377	1.4881	1	1	1	1	672	74.286	8.94	0	1
	Checked	Confidence	Sequence	Modifications	Qvality PEP	Qvality q-value	# Protein Groups	# Proteins	# PSMs	Master Protein Accessions	# Missed Cleavages	Theo. MH+ [Da]	Ions Score Mascot	Confidence Mascot	Percolator q-Value Mascot	Percolator PEP Mascot
	FALSE	Low	IGDLSSRDMK	1xOxidation [M9]	0.555457	0.149042	1	1	1	E9Q6X9	1	1137.56	0.2	Low	0.1436	0.5341
FALSE	Low	Master Protein	Q8BHI4	Kelch repeat and BTB domain-containing protein 3 OS=Mus musculus OX=10090 GN=Kbtbd3 PE=2 SV=1	0.284211	0.270592	1.15321	1	1	1	1	607	69.506	5.71	0	1
	Checked	Confidence	Sequence	Modifications	Qvality PEP	Qvality q-value	# Protein Groups	# Proteins	# PSMs	Master Protein Accessions	# Missed Cleavages	Theo. MH+ [Da]	Ions Score Mascot	Confidence Mascot	Percolator q-Value Mascot	Percolator PEP Mascot
	FALSE	Low	LFVIGGK		0.557629	0.149042	1	1	1	Q8BHI4	0	733.461	14.38	Low	0.1436	0.5363
FALSE	Low	Master Protein	Q923B6	Metalloreductase STEAP4 OS=Mus musculus OX=10090 GN=Steap4 PE=1 SV=1	0.284211	0.270107	2.12766	1	1	1	1	470	52.96	9.17	0	1
	Checked	Confidence	Sequence	Modifications	Qvality PEP	Qvality q-value	# Protein Groups	# Proteins	# PSMs	Master Protein Accessions	# Missed Cleavages	Theo. MH+ [Da]	Ions Score Mascot	Confidence Mascot	Percolator q-Value Mascot	Percolator PEP Mascot
	FALSE	Low	NPQVSSLLPR		0.557629	0.149042	1	1	1	Q923B6	0	1110.63	11.58	Low	0.1436	0.5369
FALSE	Low	Master Protein	Q01853	Transitional endoplasmic reticulum ATPase OS=Mus musculus OX=10090 GN=Vcp PE=1 SV=4	0.289199	0.268814	0.992556	1	1	1	1	806	89.266	5.26	0	1
	Checked	Confidence	Sequence	Modifications	Qvality PEP	Qvality q-value	# Protein Groups	# Proteins	# PSMs	Master Protein Accessions	# Missed Cleavages	Theo. MH+ [Da]	Ions Score Mascot	Confidence Mascot	Percolator q-Value Mascot	Percolator PEP Mascot
	FALSE	Low	SVSDNDIR		0.559803	0.15227	1	1	1	Q01853	0	905.432	3.67	Low	0.1465	0.5385
FALSE	Low	Master Protein	P61979	Heterogeneous nuclear ribonucleoprotein K OS=Mus musculus OX=10090 GN=Hnrnpk PE=1 SV=1	0.289199	0.268492	4.10367	2	2	2	1	463	50.944	5.54	24.49	2
	Checked	Confidence	Sequence	Modifications	Qvality PEP	Qvality q-value	# Protein Groups	# Proteins	# PSMs	Master Protein Accessions	# Missed Cleavages	Theo. MH+ [Da]	Ions Score Mascot	Confidence Mascot	Percolator q-Value Mascot	Percolator PEP Mascot
	FALSE	Low	NTDEMVELR	1xOxidation [M5]	0.559803	0.15227	1	1	1	P61979	0	1122.51	1.23	Low	0.1465	0.5389
	FALSE	Low	VVLIGGKPDR		1	0.737387	1	1	1	P61979	1	1053.64	24.49	Low	0.7268	1
FALSE	Low	Master Protein	P50431	Serine hydroxymethyltransferase, cytosolic OS=Mus musculus OX=10090 GN=Shmt1 PE=1 SV=3	0.289655	0.266402	1.88285	1	1	1	1	478	52.567	6.95	23.59	1
	Checked	Confidence	Sequence	Modifications	Qvality PEP	Qvality q-value	# Protein Groups	# Proteins	# PSMs	Master Protein Accessions	# Missed Cleavages	Theo. MH+ [Da]	Ions Score Mascot	Confidence Mascot	Percolator q-Value Mascot	Percolator PEP Mascot
	FALSE	Low	LGTPALTSR		0.561978	0.153526	1	1	1	P50431	0	915.526	23.59	Low	0.1477	0.5415
FALSE	Low	Master Protein	Q8K4E0	Alstrom syndrome protein 1 homolog OS=Mus musculus OX=10090 GN=Alms1 PE=1 SV=2	0.289655	0.26576	0.492156	2	3	2	1	3251	359.993	6.39	0	2
	Checked	Confidence	Sequence	Modifications	Qvality PEP	Qvality q-value	# Protein Groups	# Proteins	# PSMs	Master Protein Accessions	# Missed Cleavages	Theo. MH+ [Da]	Ions Score Mascot	Confidence Mascot	Percolator q-Value Mascot	Percolator PEP Mascot
	FALSE	Low	KADILTASSR		0.726852	0.268336	1	1	2	Q8K4E0	1	1061.59	12.3	Low	0.2555	0.7114
	FALSE	Low	ITLCPK	1xCarbamidomethyl [C4]	1	0.557998	1	1	1	Q8K4E0	0	731.412	8.81	Low	0.5483	1
FALSE	Low	Master Protein	Q80V03	Uncharacterized aarF domain-containing protein kinase 5 OS=Mus musculus OX=10090 GN=Adck5 PE=2 SV=2	0.289655	0.264625	3.2646	2	2	2	1	582	66.612	8.76	0	2
	Checked	Confidence	Sequence	Modifications	Qvality PEP	Qvality q-value	# Protein Groups	# Proteins	# PSMs	Master Protein Accessions	# Missed Cleavages	Theo. MH+ [Da]	Ions Score Mascot	Confidence Mascot	Percolator q-Value Mascot	Percolator PEP Mascot
	FALSE	Low	AADALVAGAIR		0.570695	0.156354	1	1	1	Q80V03	0	1027.59	5.62	Low	0.1502	0.5496
	FALSE	Low	LAVDGIGR		0.987235	0.542365	1	1	1	Q80V03	0	800.462	5.58	Low	0.53	0.9893
FALSE	Low	Master Protein	B1AWN6	Sodium channel protein type 2 subunit alpha OS=Mus musculus OX=10090 GN=Scn2a PE=1 SV=1	0.294521	0.262887	0.448654	1	1	1	1	2006	227.797	5.67	0	1
	Checked	Confidence	Sequence	Modifications	Qvality PEP	Qvality q-value	# Protein Groups	# Proteins	# PSMs	Master Protein Accessions	# Missed Cleavages	Theo. MH+ [Da]	Ions Score Mascot	Confidence Mascot	Percolator q-Value Mascot	Percolator PEP Mascot
	FALSE	Low	ESLAAIEQR		0.566333	0.156354	1	1	1	B1AWN6	0	1016.54	5.76	Low	0.1502	0.5459
FALSE	Low	Master Protein	Q9D4G9	RecQ-mediated genome instability protein 1 OS=Mus musculus OX=10090 GN=Rmi1 PE=2 SV=1	0.294521	0.257668	1.13636	1	1	1	1	616	68.421	5.41	33.12	1
	Checked	Confidence	Sequence	Modifications	Qvality PEP	Qvality q-value	# Protein Groups	# Proteins	# PSMs	Master Protein Accessions	# Missed Cleavages	Theo. MH+ [Da]	Ions Score Mascot	Confidence Mascot	Percolator q-Value Mascot	Percolator PEP Mascot
	FALSE	Low	LGVLLLK		0.572877	0.156354	1	1	1	Q9D4G9	0	755.539	33.12	Low	0.1502	0.5525
FALSE	Low	Master Protein	P48453	Serine/threonine-protein phosphatase 2B catalytic subunit beta isoform OS=Mus musculus OX=10090 GN=Ppp3cb PE=1 SV=2	0.3	0.252278	1.52381	1	1	1	1	525	59.136	5.91	0	1
	Checked	Confidence	Sequence	Modifications	Qvality PEP	Qvality q-value	# Protein Groups	# Proteins	# PSMs	Master Protein Accessions	# Missed Cleavages	Theo. MH+ [Da]	Ions Score Mascot	Confidence Mascot	Percolator q-Value Mascot	Percolator PEP Mascot
	FALSE	Low	VDEEIALR		0.579432	0.162979	1	1	1	P48453	0	944.505	9.39	Low	0.1565	0.5594
FALSE	Low	Master Protein	Q9DCD2	Pre-mRNA-splicing factor SYF1 OS=Mus musculus OX=10090 GN=Xab2 PE=1 SV=1	0.3	0.25189	0.818713	1	1	1	1	855	99.924	6.23	0	1
	Checked	Confidence	Sequence	Modifications	Qvality PEP	Qvality q-value	# Protein Groups	# Proteins	# PSMs	Master Protein Accessions	# Missed Cleavages	Theo. MH+ [Da]	Ions Score Mascot	Confidence Mascot	Percolator q-Value Mascot	Percolator PEP Mascot
	FALSE	Low	FTDQLGK		0.580525	0.162979	1	1	1	Q9DCD2	0	808.42	4.11	Low	0.1565	0.5599
FALSE	Low	Master Protein	P28652	Calcium/calmodulin-dependent protein kinase type II subunit beta OS=Mus musculus OX=10090 GN=Camk2b PE=1 SV=2	0.3	0.251579	1.29151	1	1	1	1	542	60.423	7.28	0	1
	Checked	Confidence	Sequence	Modifications	Qvality PEP	Qvality q-value	# Protein Groups	# Proteins	# PSMs	Master Protein Accessions	# Missed Cleavages	Theo. MH+ [Da]	Ions Score Mascot	Confidence Mascot	Percolator q-Value Mascot	Percolator PEP Mascot
	FALSE	Low	GAFSVVR		0.580525	0.162979	1	4	1	P28652	0	735.415	0.84	Low	0.1576	0.5603
FALSE	Low	Master Protein	P26040	Ezrin OS=Mus musculus OX=10090 GN=Ezr PE=1 SV=3	0.302326	0.249183	1.53584	1	1	1	1	586	69.364	6.1	0	1
	Checked	Confidence	Sequence	Modifications	Qvality PEP	Qvality q-value	# Protein Groups	# Proteins	# PSMs	Master Protein Accessions	# Missed Cleavages	Theo. MH+ [Da]	Ions Score Mascot	Confidence Mascot	Percolator q-Value Mascot	Percolator PEP Mascot
	FALSE	Low	ITEAEKNER		0.583807	0.164165	1	1	1	P26040	1	1089.55	12.02	Low	0.159	0.5634
FALSE	Low	Master Protein	Q8BS39	Coiled-coil domain-containing protein 32 OS=Mus musculus OX=10090 GN=Ccdc32 PE=2 SV=2	0.313531	0.244888	5.02793	1	1	1	1	179	19.916	4.84	0	1
	Checked	Confidence	Sequence	Modifications	Qvality PEP	Qvality q-value	# Protein Groups	# Proteins	# PSMs	Master Protein Accessions	# Missed Cleavages	Theo. MH+ [Da]	Ions Score Mascot	Confidence Mascot	Percolator q-Value Mascot	Percolator PEP Mascot
	FALSE	Low	GLNEEVTSK		0.589281	0.172943	1	1	1	Q8BS39	0	976.495	4.32	Low	0.1652	0.569
FALSE	Low	Master Protein	O35074	Prostacyclin synthase OS=Mus musculus OX=10090 GN=Ptgis PE=1 SV=1	0.313531	0.244735	1.59681	1	1	1	1	501	57.011	6.73	0	1
	Checked	Confidence	Sequence	Modifications	Qvality PEP	Qvality q-value	# Protein Groups	# Proteins	# PSMs	Master Protein Accessions	# Missed Cleavages	Theo. MH+ [Da]	Ions Score Mascot	Confidence Mascot	Percolator q-Value Mascot	Percolator PEP Mascot
	FALSE	Low	MKPTLMHR	1xOxidation [M6]	0.589281	0.172943	1	1	1	O35074	1	1029.53	4.86	Low	0.1652	0.5692
FALSE	Low	Master Protein	Q8K057	Intraflagellar transport protein 80 homolog OS=Mus musculus OX=10090 GN=Ift80 PE=1 SV=1	0.328947	0.2356	1.8018	1	1	1	1	777	87.755	7.94	0	1
	Checked	Confidence	Sequence	Modifications	Qvality PEP	Qvality q-value	# Protein Groups	# Proteins	# PSMs	Master Protein Accessions	# Missed Cleavages	Theo. MH+ [Da]	Ions Score Mascot	Confidence Mascot	Percolator q-Value Mascot	Percolator PEP Mascot
	FALSE	Low	YLQYAEGLQIDWEK		0.601339	0.180848	1	1	1	Q8K057	0	1755.86	0.25	Low	0.1737	0.5813
FALSE	Low	Master Protein	O35600	Retinal-specific phospholipid-transporting ATPase ABCA4 OS=Mus musculus OX=10090 GN=Abca4 PE=2 SV=1	0.329073	0.232102	0.649351	2	2	2	1	2310	260.043	6.2	0	2
	Checked	Confidence	Sequence	Modifications	Qvality PEP	Qvality q-value	# Protein Groups	# Proteins	# PSMs	Master Protein Accessions	# Missed Cleavages	Theo. MH+ [Da]	Ions Score Mascot	Confidence Mascot	Percolator q-Value Mascot	Percolator PEP Mascot
	FALSE	Low	RSIWDLLLK		0.701482	0.254473	1	2	2	O35600	1	1143.69	10.67	Low	0.2431	0.6849
	FALSE	Low	FHHTIR		0.861826	0.391442	1	1	1	O35600	0	810.437	8.94	Low	0.3715	0.8556
FALSE	Low	Master Protein	Q9CQR6	Serine/threonine-protein phosphatase 6 catalytic subunit OS=Mus musculus OX=10090 GN=Ppp6c PE=1 SV=1	0.329073	0.231806	1.96721	1	1	1	1	305	35.136	5.69	0	1
	Checked	Confidence	Sequence	Modifications	Qvality PEP	Qvality q-value	# Protein Groups	# Proteins	# PSMs	Master Protein Accessions	# Missed Cleavages	Theo. MH+ [Da]	Ions Score Mascot	Confidence Mascot	Percolator q-Value Mascot	Percolator PEP Mascot
	FALSE	Low	TLDQIR		0.605728	0.184213	1	1	1	Q9CQR6	0	745.42	13.69	Low	0.1772	0.5864
FALSE	Low	Master Protein	Q3TD49	Signal peptide peptidase-like 2B OS=Mus musculus OX=10090 GN=Sppl2b PE=1 SV=2	0.329073	0.229443	1.21107	1	1	1	1	578	63.782	7.62	0	1
	Checked	Confidence	Sequence	Modifications	Qvality PEP	Qvality q-value	# Protein Groups	# Proteins	# PSMs	Master Protein Accessions	# Missed Cleavages	Theo. MH+ [Da]	Ions Score Mascot	Confidence Mascot	Percolator q-Value Mascot	Percolator PEP Mascot
	FALSE	Low	DLQDIFR		0.60902	0.184481	1	1	1	Q3TD49	0	906.468	11.14	Low	0.1772	0.5896
FALSE	Low	Master Protein	Q8BSS9	Liprin-alpha-2 OS=Mus musculus OX=10090 GN=Ppfia2 PE=1 SV=2	0.329073	0.226533	1.7502	3	3	3	1	1257	143.146	6.11	0	3
	Checked	Confidence	Sequence	Modifications	Qvality PEP	Qvality q-value	# Protein Groups	# Proteins	# PSMs	Master Protein Accessions	# Missed Cleavages	Theo. MH+ [Da]	Ions Score Mascot	Confidence Mascot	Percolator q-Value Mascot	Percolator PEP Mascot
	FALSE	Low	LTALSSR		0.704679	0.258933	1	1	1	Q8BSS9	0	747.436	7.67	Low	0.2452	0.6882
	FALSE	Low	LGTQAEKDR		0.917829	0.438448	1	1	1	Q8BSS9	1	1017.53	5.52	Low	0.4202	0.9153
	FALSE	Low	ITTLEK		0.943229	0.487208	1	3	1	Q8BSS9	0	704.419	8.24	Low	0.4692	0.9423
FALSE	Low	Master Protein	Q91XC0	LIM domain-containing protein ajuba OS=Mus musculus OX=10090 GN=Ajuba PE=1 SV=1	0.329073	0.226287	1.27971	1	1	1	1	547	57.883	7.3	0	1
	Checked	Confidence	Sequence	Modifications	Qvality PEP	Qvality q-value	# Protein Groups	# Proteins	# PSMs	Master Protein Accessions	# Missed Cleavages	Theo. MH+ [Da]	Ions Score Mascot	Confidence Mascot	Percolator q-Value Mascot	Percolator PEP Mascot
	FALSE	Low	LGEKASR		0.613409	0.184481	1	1	1	Q91XC0	1	760.431	12.04	Low	0.1772	0.5939
FALSE	Low	Master Protein	Q8R422	CD109 antigen OS=Mus musculus OX=10090 GN=Cd109 PE=1 SV=1	0.329073	0.225848	0.554785	1	1	1	1	1442	161.557	5.57	0	1
	Checked	Confidence	Sequence	Modifications	Qvality PEP	Qvality q-value	# Protein Groups	# Proteins	# PSMs	Master Protein Accessions	# Missed Cleavages	Theo. MH+ [Da]	Ions Score Mascot	Confidence Mascot	Percolator q-Value Mascot	Percolator PEP Mascot
	FALSE	Low	PSDKVSLR		0.614507	0.184745	1	1	1	Q8R422	1	901.51	4.42	Low	0.1772	0.5945
FALSE	Low	Master Protein	P97492	Regulator of G-protein signaling 14 OS=Mus musculus OX=10090 GN=Rgs14 PE=1 SV=2	0.329073	0.224972	3.29068	1	1	1	1	547	59.81	7.43	0	1
	Checked	Confidence	Sequence	Modifications	Qvality PEP	Qvality q-value	# Protein Groups	# Proteins	# PSMs	Master Protein Accessions	# Missed Cleavages	Theo. MH+ [Da]	Ions Score Mascot	Confidence Mascot	Percolator q-Value Mascot	Percolator PEP Mascot
	FALSE	Low	DMLAGICEKRGLSLPDIK	1xCarbamidomethyl [C7]	0.615604	0.184745	1	1	1	P97492	2	2016.06	0.93	Low	0.1772	0.5957
FALSE	Low	Master Protein	P26011	Integrin beta-7 OS=Mus musculus OX=10090 GN=Itgb7 PE=1 SV=2	0.329073	0.2249	0.868486	1	1	1	1	806	87.355	5.55	0	1
	Checked	Confidence	Sequence	Modifications	Qvality PEP	Qvality q-value	# Protein Groups	# Proteins	# PSMs	Master Protein Accessions	# Missed Cleavages	Theo. MH+ [Da]	Ions Score Mascot	Confidence Mascot	Percolator q-Value Mascot	Percolator PEP Mascot
	FALSE	Low	QEVLQDK		0.615604	0.184745	1	1	1	P26011	0	859.452	4.45	Low	0.1772	0.5958
FALSE	Low	Master Protein	Q91W40	Kinesin light chain 3 OS=Mus musculus OX=10090 GN=Klc3 PE=1 SV=1	0.329114	0.223662	1.77165	1	1	1	1	508	55.972	6.77	0	1
	Checked	Confidence	Sequence	Modifications	Qvality PEP	Qvality q-value	# Protein Groups	# Proteins	# PSMs	Master Protein Accessions	# Missed Cleavages	Theo. MH+ [Da]	Ions Score Mascot	Confidence Mascot	Percolator q-Value Mascot	Percolator PEP Mascot
	FALSE	Low	LAQENTWLR		0.616701	0.185004	1	1	1	Q91W40	0	1130.6	3.61	Low	0.1772	0.5975
FALSE	Low	Master Protein	Q8K0R6	Glycolipid transfer protein domain-containing protein 2 OS=Mus musculus OX=10090 GN=Gltpd2 PE=1 SV=1	0.329114	0.222573	2.18069	1	1	1	1	321	34.431	9.16	0	1
	Checked	Confidence	Sequence	Modifications	Qvality PEP	Qvality q-value	# Protein Groups	# Proteins	# PSMs	Master Protein Accessions	# Missed Cleavages	Theo. MH+ [Da]	Ions Score Mascot	Confidence Mascot	Percolator q-Value Mascot	Percolator PEP Mascot
	FALSE	Low	PLVVPEK		0.618896	0.185004	1	1	1	Q8K0R6	0	781.482	13.05	Low	0.1772	0.599
FALSE	Low	Master Protein	P59764	Dedicator of cytokinesis protein 4 OS=Mus musculus OX=10090 GN=Dock4 PE=1 SV=1	0.329114	0.22224	0.303337	1	2	1	1	1978	226.406	7.65	0	1
	Checked	Confidence	Sequence	Modifications	Qvality PEP	Qvality q-value	# Protein Groups	# Proteins	# PSMs	Master Protein Accessions	# Missed Cleavages	Theo. MH+ [Da]	Ions Score Mascot	Confidence Mascot	Percolator q-Value Mascot	Percolator PEP Mascot
	FALSE	Low	PEMFPK	1xOxidation [M3]	0.723708	0.268336	1	1	1	P59764	0	764.365	8.81	Low	0.2555	0.709
	FALSE	Low	PEMFPK		0.852364	0.379429	1	1	1	P59764	0	748.37	9.22	Low	0.361	0.8455
FALSE	Low	Master Protein	Q8C5T8	Coiled-coil domain-containing protein 113 OS=Mus musculus OX=10090 GN=Ccdc113 PE=2 SV=1	0.334356	0.220331	2.12202	1	1	1	1	377	44.187	8.46	0	1
	Checked	Confidence	Sequence	Modifications	Qvality PEP	Qvality q-value	# Protein Groups	# Proteins	# PSMs	Master Protein Accessions	# Missed Cleavages	Theo. MH+ [Da]	Ions Score Mascot	Confidence Mascot	Percolator q-Value Mascot	Percolator PEP Mascot
	FALSE	Low	ILNGELEK		0.621091	0.186045	1	1	1	Q8C5T8	0	915.515	5.73	Low	0.1815	0.6021
FALSE	Low	Master Protein	Q9R1K5	Fizzy-related protein homolog OS=Mus musculus OX=10090 GN=Fzr1 PE=1 SV=1	0.334356	0.217312	1.82556	1	1	1	1	493	54.655	9.06	0	1
	Checked	Confidence	Sequence	Modifications	Qvality PEP	Qvality q-value	# Protein Groups	# Proteins	# PSMs	Master Protein Accessions	# Missed Cleavages	Theo. MH+ [Da]	Ions Score Mascot	Confidence Mascot	Percolator q-Value Mascot	Percolator PEP Mascot
	FALSE	Low	YPSLTQVAK		0.62548	0.189291	1	1	1	Q9R1K5	0	1006.56	5.23	Low	0.1827	0.6063
FALSE	Low	Master Protein	P54279	Mismatch repair endonuclease PMS2 OS=Mus musculus OX=10090 GN=Pms2 PE=2 SV=1	0.334356	0.215169	0.814901	1	1	1	1	859	95.165	7.39	24.78	1
	Checked	Confidence	Sequence	Modifications	Qvality PEP	Qvality q-value	# Protein Groups	# Proteins	# PSMs	Master Protein Accessions	# Missed Cleavages	Theo. MH+ [Da]	Ions Score Mascot	Confidence Mascot	Percolator q-Value Mascot	Percolator PEP Mascot
	FALSE	Low	LLLAVLK		0.62877	0.189329	1	1	1	P54279	0	769.555	24.78	Low	0.1832	0.6093
FALSE	Low	Master Protein	Q6Y5D8	Rho GTPase-activating protein 10 OS=Mus musculus OX=10090 GN=Arhgap10 PE=1 SV=2	0.334356	0.213746	1.01781	1	1	1	1	786	89.309	7.18	29.52	1
	Checked	Confidence	Sequence	Modifications	Qvality PEP	Qvality q-value	# Protein Groups	# Proteins	# PSMs	Master Protein Accessions	# Missed Cleavages	Theo. MH+ [Da]	Ions Score Mascot	Confidence Mascot	Percolator q-Value Mascot	Percolator PEP Mascot
	FALSE	Low	KEQLGAVK		0.629867	0.189329	1	1	1	Q6Y5D8	1	872.52	29.52	Low	0.1832	0.6113
FALSE	Low	Master Protein	P53347	Oncostatin-M OS=Mus musculus OX=10090 GN=Osm PE=1 SV=1	0.334356	0.213746	6.46388	2	2	2	1	263	30.095	11.78	0	2
	Checked	Confidence	Sequence	Modifications	Qvality PEP	Qvality q-value	# Protein Groups	# Proteins	# PSMs	Master Protein Accessions	# Missed Cleavages	Theo. MH+ [Da]	Ions Score Mascot	Confidence Mascot	Percolator q-Value Mascot	Percolator PEP Mascot
	FALSE	Low	LQNLNTPDLR		0.629867	0.189329	1	1	1	P53347	0	1183.64	3.79	Low	0.1832	0.6113
	FALSE	Low	FMGSVGR		1	0.728154	1	1	1	P53347	0	753.371	2.84	Low	0.7189	1
FALSE	Low	Master Protein	P28047	Protein Wnt-7b OS=Mus musculus OX=10090 GN=Wnt7b PE=1 SV=1	0.334356	0.213249	3.15186	1	1	1	1	349	39.276	8.78	0	1
	Checked	Confidence	Sequence	Modifications	Qvality PEP	Qvality q-value	# Protein Groups	# Proteins	# PSMs	Master Protein Accessions	# Missed Cleavages	Theo. MH+ [Da]	Ions Score Mascot	Confidence Mascot	Percolator q-Value Mascot	Percolator PEP Mascot
	FALSE	Low	YNAAVQVEVVR		0.630963	0.189329	1	1	1	P28047	0	1247.67	9.53	Low	0.1832	0.612
FALSE	Low	Master Protein	Q2PFD7	PH and SEC7 domain-containing protein 3 OS=Mus musculus OX=10090 GN=Psd3 PE=1 SV=2	0.334356	0.210419	1.83221	2	2	2	1	1037	114.651	6.24	0	2
	Checked	Confidence	Sequence	Modifications	Qvality PEP	Qvality q-value	# Protein Groups	# Proteins	# PSMs	Master Protein Accessions	# Missed Cleavages	Theo. MH+ [Da]	Ions Score Mascot	Confidence Mascot	Percolator q-Value Mascot	Percolator PEP Mascot
	FALSE	Low	LVAEEYLK		0.635348	0.189329	1	1	1	Q2PFD7	0	964.535	1.13	Low	0.1832	0.616
	FALSE	Low	TASPVSKEFAK		1	0.682397	1	1	1	Q2PFD7	1	1164.63	3.73	Low	0.6719	1
FALSE	Low	Master Protein	Q60935	GPI-linked NAD(P)(+)--arginine ADP-ribosyltransferase 1 OS=Mus musculus OX=10090 GN=Art1 PE=1 SV=1	0.334356	0.209785	2.15385	1	1	1	1	325	35.875	8.29	0	1
	Checked	Confidence	Sequence	Modifications	Qvality PEP	Qvality q-value	# Protein Groups	# Proteins	# PSMs	Master Protein Accessions	# Missed Cleavages	Theo. MH+ [Da]	Ions Score Mascot	Confidence Mascot	Percolator q-Value Mascot	Percolator PEP Mascot
	FALSE	Low	EFNAAVR		0.635348	0.189329	1	1	1	Q60935	0	806.416	2.55	Low	0.1832	0.6169
FALSE	Low	Master Protein	Q9D8X2	Coiled-coil domain-containing protein 124 OS=Mus musculus OX=10090 GN=Ccdc124 PE=1 SV=1	0.336391	0.209293	4.60829	1	1	1	1	217	25.33	9.64	0	1
	Checked	Confidence	Sequence	Modifications	Qvality PEP	Qvality q-value	# Protein Groups	# Proteins	# PSMs	Master Protein Accessions	# Missed Cleavages	Theo. MH+ [Da]	Ions Score Mascot	Confidence Mascot	Percolator q-Value Mascot	Percolator PEP Mascot
	FALSE	Low	AEAKAAADAK		0.636443	0.189329	1	1	1	Q9D8X2	1	945.5	5.63	Low	0.1845	0.6176
FALSE	Low	Master Protein	Q99P88	Nuclear pore complex protein Nup155 OS=Mus musculus OX=10090 GN=Nup155 PE=1 SV=1	0.354354	0.20128	0.431344	1	1	1	1	1391	155.019	6.15	0	1
	Checked	Confidence	Sequence	Modifications	Qvality PEP	Qvality q-value	# Protein Groups	# Proteins	# PSMs	Master Protein Accessions	# Missed Cleavages	Theo. MH+ [Da]	Ions Score Mascot	Confidence Mascot	Percolator q-Value Mascot	Percolator PEP Mascot
	FALSE	Low	LEYIAR		0.647388	0.202051	1	1	1	Q99P88	0	764.43	14.57	Low	0.1933	0.6291
FALSE	Low	Master Protein	Q9Z321	DNA topoisomerase 3-beta-1 OS=Mus musculus OX=10090 GN=Top3b PE=1 SV=1	0.354354	0.200177	0.812065	1	1	1	1	862	96.886	7.93	0	1
	Checked	Confidence	Sequence	Modifications	Qvality PEP	Qvality q-value	# Protein Groups	# Proteins	# PSMs	Master Protein Accessions	# Missed Cleavages	Theo. MH+ [Da]	Ions Score Mascot	Confidence Mascot	Percolator q-Value Mascot	Percolator PEP Mascot
	FALSE	Low	IGCAFTR	1xCarbamidomethyl [C3]	0.649574	0.202051	1	1	1	Q9Z321	0	824.408	0.26	Low	0.1933	0.6307
FALSE	Low	Master Protein	Q8BKN5	Gamma-tubulin complex component 5 OS=Mus musculus OX=10090 GN=Tubgcp5 PE=2 SV=2	0.354354	0.199971	0.683594	1	1	1	1	1024	117.903	5.99	0	1
	Checked	Confidence	Sequence	Modifications	Qvality PEP	Qvality q-value	# Protein Groups	# Proteins	# PSMs	Master Protein Accessions	# Missed Cleavages	Theo. MH+ [Da]	Ions Score Mascot	Confidence Mascot	Percolator q-Value Mascot	Percolator PEP Mascot
	FALSE	Low	DLDQLIK		0.649574	0.202051	1	1	1	Q8BKN5	0	844.477	1.93	Low	0.1933	0.631
FALSE	Low	Master Protein	P54987	Cis-aconitate decarboxylase OS=Mus musculus OX=10090 GN=Acod1 PE=1 SV=2	0.354354	0.198665	1.43443	1	1	1	1	488	53.725	7.55	0	1
	Checked	Confidence	Sequence	Modifications	Qvality PEP	Qvality q-value	# Protein Groups	# Proteins	# PSMs	Master Protein Accessions	# Missed Cleavages	Theo. MH+ [Da]	Ions Score Mascot	Confidence Mascot	Percolator q-Value Mascot	Percolator PEP Mascot
	FALSE	Low	HLVTPER		0.651758	0.202051	1	1	1	P54987	0	851.473	15.98	Low	0.1933	0.6329
FALSE	Low	Master Protein	Q8BRN9	Coiled-coil and C2 domain-containing protein 1B OS=Mus musculus OX=10090 GN=Cc2d1b PE=1 SV=1	0.354354	0.198185	0.707547	1	1	1	1	848	93.034	5.41	23.84	1
	Checked	Confidence	Sequence	Modifications	Qvality PEP	Qvality q-value	# Protein Groups	# Proteins	# PSMs	Master Protein Accessions	# Missed Cleavages	Theo. MH+ [Da]	Ions Score Mascot	Confidence Mascot	Percolator q-Value Mascot	Percolator PEP Mascot
	FALSE	Low	KLQYQR		0.651758	0.202051	1	1	1	Q8BRN9	1	835.478	23.84	Low	0.1933	0.6336
FALSE	Low	Master Protein	O55201	Transcription elongation factor SPT5 OS=Mus musculus OX=10090 GN=Supt5h PE=1 SV=1	0.354354	0.19709	1.20148	1	1	1	1	1082	120.589	5.05	0	1
	Checked	Confidence	Sequence	Modifications	Qvality PEP	Qvality q-value	# Protein Groups	# Proteins	# PSMs	Master Protein Accessions	# Missed Cleavages	Theo. MH+ [Da]	Ions Score Mascot	Confidence Mascot	Percolator q-Value Mascot	Percolator PEP Mascot
	FALSE	Low	IGEERATAISLMR	1xOxidation [M12]	0.653941	0.202051	1	1	1	O55201	1	1462.77	6.14	Low	0.1933	0.6352
FALSE	Low	Master Protein	P70193	Leucine-rich repeats and immunoglobulin-like domains protein 1 OS=Mus musculus OX=10090 GN=Lrig1 PE=1 SV=2	0.365269	0.194159	0.641613	1	1	1	1	1091	119.081	6.86	0	1
	Checked	Confidence	Sequence	Modifications	Qvality PEP	Qvality q-value	# Protein Groups	# Proteins	# PSMs	Master Protein Accessions	# Missed Cleavages	Theo. MH+ [Da]	Ions Score Mascot	Confidence Mascot	Percolator q-Value Mascot	Percolator PEP Mascot
	FALSE	Low	GLATLPR		0.657214	0.205146	1	1	1	P70193	0	727.446	18.59	Low	0.1993	0.6395
FALSE	Low	Master Protein	Q80TE0	RNA polymerase II-associated protein 1 OS=Mus musculus OX=10090 GN=Rpap1 PE=1 SV=2	0.370149	0.193549	0.709723	1	1	1	1	1409	155.172	6.65	0	1
	Checked	Confidence	Sequence	Modifications	Qvality PEP	Qvality q-value	# Protein Groups	# Proteins	# PSMs	Master Protein Accessions	# Missed Cleavages	Theo. MH+ [Da]	Ions Score Mascot	Confidence Mascot	Percolator q-Value Mascot	Percolator PEP Mascot
	FALSE	Low	TWLLTDEGLR		0.658304	0.207806	1	1	1	Q80TE0	0	1203.64	10.18	Low	0.2017	0.6404
FALSE	Low	Master Protein	O35904	Phosphatidylinositol 4,5-bisphosphate 3-kinase catalytic subunit delta isoform OS=Mus musculus OX=10090 GN=Pik3cd PE=1 SV=2	0.373887	0.192053	1.43816	2	2	2	1	1043	119.635	7.34	0	2
	Checked	Confidence	Sequence	Modifications	Qvality PEP	Qvality q-value	# Protein Groups	# Proteins	# PSMs	Master Protein Accessions	# Missed Cleavages	Theo. MH+ [Da]	Ions Score Mascot	Confidence Mascot	Percolator q-Value Mascot	Percolator PEP Mascot
	FALSE	Low	TEEEALK		0.75066	0.284906	1	1	1	O35904	0	819.409	5.66	Low	0.2717	0.7366
	FALSE	Low	VNADERMK		0.87769	0.39857	1	1	1	O35904	1	962.472	1.51	Low	0.3817	0.8724
FALSE	Low	Master Protein	Q4VA53	Sister chromatid cohesion protein PDS5 homolog B OS=Mus musculus OX=10090 GN=Pds5b PE=1 SV=1	0.380531	0.189364	1.03734	1	1	1	1	1446	164.315	8.5	0	1
	Checked	Confidence	Sequence	Modifications	Qvality PEP	Qvality q-value	# Protein Groups	# Proteins	# PSMs	Master Protein Accessions	# Missed Cleavages	Theo. MH+ [Da]	Ions Score Mascot	Confidence Mascot	Percolator q-Value Mascot	Percolator PEP Mascot
	FALSE	Low	QLKGLEDTKSPQFNR		0.664835	0.21911	1	2	1	Q4VA53	2	1760.93	2.68	Low	0.2091	0.6466
FALSE	Low	Master Protein	E9Q8T2	PR domain zinc finger protein 15 OS=Mus musculus OX=10090 GN=Prdm15 PE=1 SV=1	0.384164	0.186886	0.681431	1	1	1	1	1174	132.785	8.24	0	1
	Checked	Confidence	Sequence	Modifications	Qvality PEP	Qvality q-value	# Protein Groups	# Proteins	# PSMs	Master Protein Accessions	# Missed Cleavages	Theo. MH+ [Da]	Ions Score Mascot	Confidence Mascot	Percolator q-Value Mascot	Percolator PEP Mascot
	FALSE	Low	CPPTIWEK	1xCarbamidomethyl [C1]; 1xAcetyl [N-Term]	0.668095	0.221672	1	1	1	E9Q8T2	0	1072.51	3.65	Low	0.2107	0.6503
FALSE	Low	Master Protein	Q6WBX7	Cell cycle checkpoint control protein RAD9B OS=Mus musculus OX=10090 GN=Rad9b PE=1 SV=1	0.384164	0.186486	1.48883	1	1	1	1	403	44.811	5.49	0	1
	Checked	Confidence	Sequence	Modifications	Qvality PEP	Qvality q-value	# Protein Groups	# Proteins	# PSMs	Master Protein Accessions	# Missed Cleavages	Theo. MH+ [Da]	Ions Score Mascot	Confidence Mascot	Percolator q-Value Mascot	Percolator PEP Mascot
	FALSE	Low	CTVVAR	1xCarbamidomethyl [C1]	0.668095	0.221672	1	1	1	Q6WBX7	0	705.371	7.71	Low	0.2107	0.6509
FALSE	Low	Master Protein	Q9D816	Cytochrome P450 2C55 OS=Mus musculus OX=10090 GN=Cyp2c55 PE=1 SV=1	0.385965	0.185419	2.44898	1	1	1	1	490	56.06	6.98	0	1
	Checked	Confidence	Sequence	Modifications	Qvality PEP	Qvality q-value	# Protein Groups	# Proteins	# PSMs	Master Protein Accessions	# Missed Cleavages	Theo. MH+ [Da]	Ions Score Mascot	Confidence Mascot	Percolator q-Value Mascot	Percolator PEP Mascot
	FALSE	Low	KSDYFMPFSIGK		0.670265	0.222945	1	1	1	Q9D816	1	1419.7	0.24	Low	0.2119	0.6525
FALSE	Low	Master Protein	Q8BLN6	Protein unc-80 homolog OS=Mus musculus OX=10090 GN=Unc80 PE=1 SV=2	0.387755	0.184754	0.367985	1	1	1	1	3261	363.275	6.89	0	1
	Checked	Confidence	Sequence	Modifications	Qvality PEP	Qvality q-value	# Protein Groups	# Proteins	# PSMs	Master Protein Accessions	# Missed Cleavages	Theo. MH+ [Da]	Ions Score Mascot	Confidence Mascot	Percolator q-Value Mascot	Percolator PEP Mascot
	FALSE	Low	VALSALLDSAEK		0.67135	0.224214	1	1	1	Q8BLN6	0	1216.68	10.46	Low	0.213	0.6535
FALSE	Low	Master Protein	Q6RUT8	Coiled-coil domain-containing protein 154 OS=Mus musculus OX=10090 GN=Ccdc154 PE=2 SV=3	0.389535	0.18409	1.35542	1	1	1	1	664	76.081	6.29	0	1
	Checked	Confidence	Sequence	Modifications	Qvality PEP	Qvality q-value	# Protein Groups	# Proteins	# PSMs	Master Protein Accessions	# Missed Cleavages	Theo. MH+ [Da]	Ions Score Mascot	Confidence Mascot	Percolator q-Value Mascot	Percolator PEP Mascot
	FALSE	Low	LENSLQANK		0.672434	0.225477	1	1	1	Q6RUT8	0	1016.54	4.9	Low	0.2142	0.6545
FALSE	Low	Master Protein	A2RTF1	Cation channel sperm-associated protein subunit beta OS=Mus musculus OX=10090 GN=Catsperb PE=1 SV=1	0.398844	0.18039	1.71326	2	2	2	1	1109	126.026	8.15	0	2
	Checked	Confidence	Sequence	Modifications	Qvality PEP	Qvality q-value	# Protein Groups	# Proteins	# PSMs	Master Protein Accessions	# Missed Cleavages	Theo. MH+ [Da]	Ions Score Mascot	Confidence Mascot	Percolator q-Value Mascot	Percolator PEP Mascot
	FALSE	Low	MKHYLEPLLK	1xOxidation [M1]	0.677847	0.230935	1	1	1	A2RTF1	1	1287.71	0.04	Low	0.2191	0.6601
	FALSE	Low	LEWLIDIPR		1	0.740833	1	1	1	A2RTF1	0	1154.66	14.08	Low	0.7309	1
FALSE	Low	Master Protein	Q8BR76	Meckelin OS=Mus musculus OX=10090 GN=Tmem67 PE=1 SV=2	0.398844	0.178552	1.31048	1	1	1	1	992	111.738	7.74	0	1
	Checked	Confidence	Sequence	Modifications	Qvality PEP	Qvality q-value	# Protein Groups	# Proteins	# PSMs	Master Protein Accessions	# Missed Cleavages	Theo. MH+ [Da]	Ions Score Mascot	Confidence Mascot	Percolator q-Value Mascot	Percolator PEP Mascot
	FALSE	Low	VGSPMIDLQTVMK		0.680008	0.230935	1	1	1	Q8BR76	0	1418.74	4.19	Low	0.2191	0.6629
FALSE	Low	Master Protein	Q8BZ10	Transmembrane protease serine 11G OS=Mus musculus OX=10090 GN=Tmprss11g PE=2 SV=2	0.408046	0.176982	2.15827	1	1	1	1	417	46.584	8.98	0	1
	Checked	Confidence	Sequence	Modifications	Qvality PEP	Qvality q-value	# Protein Groups	# Proteins	# PSMs	Master Protein Accessions	# Missed Cleavages	Theo. MH+ [Da]	Ions Score Mascot	Confidence Mascot	Percolator q-Value Mascot	Percolator PEP Mascot
	FALSE	Low	LQSSQSILK		0.682167	0.235102	1	1	1	Q8BZ10	0	1003.58	7.28	Low	0.2263	0.6653
FALSE	Low	Master Protein	Q6NS52	Diacylglycerol kinase beta OS=Mus musculus OX=10090 GN=Dgkb PE=1 SV=2	0.408046	0.176852	1.12219	1	1	1	1	802	90.213	7.93	0	1
	Checked	Confidence	Sequence	Modifications	Qvality PEP	Qvality q-value	# Protein Groups	# Proteins	# PSMs	Master Protein Accessions	# Missed Cleavages	Theo. MH+ [Da]	Ions Score Mascot	Confidence Mascot	Percolator q-Value Mascot	Percolator PEP Mascot
	FALSE	Low	PALLSGGLR		0.682167	0.235102	1	1	1	Q6NS52	0	883.536	2.04	Low	0.2274	0.6655
FALSE	Low	Master Protein	Q9QUN3	B-cell linker protein OS=Mus musculus OX=10090 GN=Blnk PE=1 SV=1	0.412607	0.175614	1.75055	1	1	1	1	457	50.639	8.25	0	1
	Checked	Confidence	Sequence	Modifications	Qvality PEP	Qvality q-value	# Protein Groups	# Proteins	# PSMs	Master Protein Accessions	# Missed Cleavages	Theo. MH+ [Da]	Ions Score Mascot	Confidence Mascot	Percolator q-Value Mascot	Percolator PEP Mascot
	FALSE	Low	SAEEALHR		0.684324	0.239705	1	1	1	Q9QUN3	0	912.453	9.16	Low	0.2286	0.6674
FALSE	Low	Master Protein	Q8VHN7	Adhesion G-protein coupled receptor V1 OS=Mus musculus OX=10090 GN=Adgrv1 PE=1 SV=1	0.414286	0.175224	0.127024	1	1	1	1	6298	687.03	4.75	0	1
	Checked	Confidence	Sequence	Modifications	Qvality PEP	Qvality q-value	# Protein Groups	# Proteins	# PSMs	Master Protein Accessions	# Missed Cleavages	Theo. MH+ [Da]	Ions Score Mascot	Confidence Mascot	Percolator q-Value Mascot	Percolator PEP Mascot
	FALSE	Low	SLSLSLAR		0.685401	0.240921	1	1	1	Q8VHN7	0	846.504	17.21	Low	0.2297	0.668
FALSE	Low	Master Protein	Q8VDR9	Dedicator of cytokinesis protein 6 OS=Mus musculus OX=10090 GN=Dock6 PE=1 SV=4	0.421652	0.17233	0.480769	1	2	1	1	2080	233.12	6.8	0	1
	Checked	Confidence	Sequence	Modifications	Qvality PEP	Qvality q-value	# Protein Groups	# Proteins	# PSMs	Master Protein Accessions	# Missed Cleavages	Theo. MH+ [Da]	Ions Score Mascot	Confidence Mascot	Percolator q-Value Mascot	Percolator PEP Mascot
	FALSE	Low	SPFGNQENVR		0.712111	0.264013	1	1	2	Q8VDR9	0	1147.55	4.8	Low	0.2513	0.697
FALSE	Low	Master Protein	Q4U2R1	E3 ubiquitin-protein ligase HERC2 OS=Mus musculus OX=10090 GN=Herc2 PE=1 SV=3	0.424929	0.168898	0.289495	1	1	1	1	4836	527.123	6.27	0	1
	Checked	Confidence	Sequence	Modifications	Qvality PEP	Qvality q-value	# Protein Groups	# Proteins	# PSMs	Master Protein Accessions	# Missed Cleavages	Theo. MH+ [Da]	Ions Score Mascot	Confidence Mascot	Percolator q-Value Mascot	Percolator PEP Mascot
	FALSE	Low	GGSDGCKTPKLIEK	1xCarbamidomethyl [C6]	0.693997	0.247889	1	1	1	Q4U2R1	2	1489.77	3.74	Low	0.2356	0.6778
FALSE	Low	Master Protein	Q04207	Transcription factor p65 OS=Mus musculus OX=10090 GN=Rela PE=1 SV=1	0.43	0.166662	2.00364	1	1	1	1	549	60.174	5.76	0	1
	Checked	Confidence	Sequence	Modifications	Qvality PEP	Qvality q-value	# Protein Groups	# Proteins	# PSMs	Master Protein Accessions	# Missed Cleavages	Theo. MH+ [Da]	Ions Score Mascot	Confidence Mascot	Percolator q-Value Mascot	Percolator PEP Mascot
	FALSE	Low	INGYTGPGTVR		0.697209	0.250477	1	1	1	Q04207	0	1134.59	8.57	Low	0.2392	0.6813
FALSE	Low	Master Protein	Q921M3	Splicing factor 3B subunit 3 OS=Mus musculus OX=10090 GN=Sf3b3 PE=1 SV=1	0.43	0.165834	0.903862	1	1	1	1	1217	135.465	5.26	0	1
	Checked	Confidence	Sequence	Modifications	Qvality PEP	Qvality q-value	# Protein Groups	# Proteins	# PSMs	Master Protein Accessions	# Missed Cleavages	Theo. MH+ [Da]	Ions Score Mascot	Confidence Mascot	Percolator q-Value Mascot	Percolator PEP Mascot
	FALSE	Low	LTISSPLEAHK		0.699347	0.250477	1	1	1	Q921M3	0	1195.67	0.57	Low	0.2392	0.6826
FALSE	Low	Master Protein	Q6PCM1	Lysine-specific demethylase 3A OS=Mus musculus OX=10090 GN=Kdm3a PE=1 SV=1	0.43	0.165452	0.604686	1	1	1	1	1323	147.754	7.74	0	1
	Checked	Confidence	Sequence	Modifications	Qvality PEP	Qvality q-value	# Protein Groups	# Proteins	# PSMs	Master Protein Accessions	# Missed Cleavages	Theo. MH+ [Da]	Ions Score Mascot	Confidence Mascot	Percolator q-Value Mascot	Percolator PEP Mascot
	FALSE	Low	NLVGSEVK		0.699347	0.250477	1	1	1	Q6PCM1	0	845.473	5.94	Low	0.2403	0.6832
FALSE	Low	Master Protein	Q8BGZ4	Cell division cycle protein 23 homolog OS=Mus musculus OX=10090 GN=Cdc23 PE=1 SV=2	0.43	0.165198	1.34003	1	2	1	1	597	68.518	7.18	0	1
	Checked	Confidence	Sequence	Modifications	Qvality PEP	Qvality q-value	# Protein Groups	# Proteins	# PSMs	Master Protein Accessions	# Missed Cleavages	Theo. MH+ [Da]	Ions Score Mascot	Confidence Mascot	Percolator q-Value Mascot	Percolator PEP Mascot
	FALSE	Low	LNQLVEAK		0.699347	0.250477	1	1	2	Q8BGZ4	0	914.531	6.04	Low	0.241	0.6836
FALSE	Low	Master Protein	Q9ER65	Calsyntenin-2 OS=Mus musculus OX=10090 GN=Clstn2 PE=1 SV=2	0.43	0.164309	1.5528	2	2	2	1	966	107.819	5.68	0	2
	Checked	Confidence	Sequence	Modifications	Qvality PEP	Qvality q-value	# Protein Groups	# Proteins	# PSMs	Master Protein Accessions	# Missed Cleavages	Theo. MH+ [Da]	Ions Score Mascot	Confidence Mascot	Percolator q-Value Mascot	Percolator PEP Mascot
	FALSE	Low	IPDGIVPK		0.701482	0.254473	1	1	1	Q9ER65	0	838.503	1.75	Low	0.2441	0.685
	FALSE	Low	IVSTFAK		1	0.579235	1	1	1	Q9ER65	0	765.451	12.11	Low	0.5678	1
FALSE	Low	Master Protein	Q9ERU9	E3 SUMO-protein ligase RanBP2 OS=Mus musculus OX=10090 GN=Ranbp2 PE=1 SV=2	0.43	0.161844	0.655093	3	3	3	1	3053	340.907	6.18	0	3
	Checked	Confidence	Sequence	Modifications	Qvality PEP	Qvality q-value	# Protein Groups	# Proteins	# PSMs	Master Protein Accessions	# Missed Cleavages	Theo. MH+ [Da]	Ions Score Mascot	Confidence Mascot	Percolator q-Value Mascot	Percolator PEP Mascot
	FALSE	Low	SVDSDFR		0.818176	0.354244	1	1	1	Q9ERU9	0	825.374	1.63	Low	0.3369	0.8082
	FALSE	Low	RDQVIK		0.880951	0.39857	1	2	2	Q9ERU9	1	758.452	20.27	Low	0.3822	0.8755
	FALSE	Low	IEHLAVR		0.97262	0.520256	1	1	1	Q9ERU9	0	837.494	4.98	Low	0.5069	0.9736
FALSE	Low	Master Protein	Q91ZU6	Dystonin OS=Mus musculus OX=10090 GN=Dst PE=1 SV=2	0.43	0.157516	0.175842	1	1	1	1	7393	833.701	5.31	0	1
	Checked	Confidence	Sequence	Modifications	Qvality PEP	Qvality q-value	# Protein Groups	# Proteins	# PSMs	Master Protein Accessions	# Missed Cleavages	Theo. MH+ [Da]	Ions Score Mascot	Confidence Mascot	Percolator q-Value Mascot	Percolator PEP Mascot
	FALSE	Low	ALIEQKLNEVKMK	1xOxidation [M12]	0.711052	0.264013	1	1	1	Q91ZU6	2	1559.88	6.35	Low	0.2513	0.6958
FALSE	Low	Master Protein	Q8BK64	Activator of 90 kDa heat shock protein ATPase homolog 1 OS=Mus musculus OX=10090 GN=Ahsa1 PE=1 SV=2	0.43	0.156508	6.21302	2	2	2	1	338	38.093	5.53	0	2
	Checked	Confidence	Sequence	Modifications	Qvality PEP	Qvality q-value	# Protein Groups	# Proteins	# PSMs	Master Protein Accessions	# Missed Cleavages	Theo. MH+ [Da]	Ions Score Mascot	Confidence Mascot	Percolator q-Value Mascot	Percolator PEP Mascot
	FALSE	Low	LDGEASINNR		0.781792	0.320993	1	1	1	Q8BK64	0	1088.53	5.24	Low	0.3056	0.7702
	FALSE	Low	EAVGIYISTLK		0.908266	0.42579	1	1	1	Q8BK64	0	1193.68	0.87	Low	0.4094	0.9055
FALSE	Low	Master Protein	Q9JKV2	Serine/threonine-protein kinase ICK OS=Mus musculus OX=10090 GN=Cilk1 PE=1 SV=2	0.43	0.153787	1.27186	1	1	1	1	629	70.548	9.82	16.12	1
	Checked	Confidence	Sequence	Modifications	Qvality PEP	Qvality q-value	# Protein Groups	# Proteins	# PSMs	Master Protein Accessions	# Missed Cleavages	Theo. MH+ [Da]	Ions Score Mascot	Confidence Mascot	Percolator q-Value Mascot	Percolator PEP Mascot
	FALSE	Low	YLPGINIR		0.717395	0.268336	1	1	1	Q9JKV2	0	945.552	16.12	Low	0.2555	0.7018
FALSE	Low	Master Protein	P20357	Microtubule-associated protein 2 OS=Mus musculus OX=10090 GN=Map2 PE=1 SV=2	0.43	0.153539	0.656455	1	1	1	1	1828	199.01	4.91	0	1
	Checked	Confidence	Sequence	Modifications	Qvality PEP	Qvality q-value	# Protein Groups	# Proteins	# PSMs	Master Protein Accessions	# Missed Cleavages	Theo. MH+ [Da]	Ions Score Mascot	Confidence Mascot	Percolator q-Value Mascot	Percolator PEP Mascot
	FALSE	Low	GEVQMEFIQLPK	1xOxidation [M5]	0.717395	0.268336	1	1	1	P20357	0	1434.73	7.6	Low	0.2555	0.7022
FALSE	Low	Master Protein	A2AAJ9	Obscurin OS=Mus musculus OX=10090 GN=Obscn PE=1 SV=3	0.43	0.152859	0.146298	1	1	1	1	8886	965.986	5.9	0	1
	Checked	Confidence	Sequence	Modifications	Qvality PEP	Qvality q-value	# Protein Groups	# Proteins	# PSMs	Master Protein Accessions	# Missed Cleavages	Theo. MH+ [Da]	Ions Score Mascot	Confidence Mascot	Percolator q-Value Mascot	Percolator PEP Mascot
	FALSE	Low	LHSFYDVQEEIGR		0.71845	0.268336	1	1	1	A2AAJ9	0	1592.77	1.25	Low	0.2555	0.7033
FALSE	Low	Master Protein	A6H584	Collagen alpha-5(VI) chain OS=Mus musculus OX=10090 GN=Col6a5 PE=1 SV=4	0.43	0.152551	0.833333	2	2	2	1	2640	289.394	6.57	0	2
	Checked	Confidence	Sequence	Modifications	Qvality PEP	Qvality q-value	# Protein Groups	# Proteins	# PSMs	Master Protein Accessions	# Missed Cleavages	Theo. MH+ [Da]	Ions Score Mascot	Confidence Mascot	Percolator q-Value Mascot	Percolator PEP Mascot
	FALSE	Low	YTDGIDLKK		0.719503	0.268336	1	1	1	A6H584	1	1052.56	7.15	Low	0.2555	0.7038
	FALSE	Low	NVFKRMSAGTNTR	1xOxidation [M6]	1	0.701368	1	1	1	A6H584	2	1497.76	0.88	Low	0.6933	1
FALSE	Low	Master Protein	Q8C3Y4	Kinetochore-associated protein 1 OS=Mus musculus OX=10090 GN=Kntc1 PE=1 SV=2	0.43	0.152397	0.906208	2	2	2	1	2207	250.198	6	0	2
	Checked	Confidence	Sequence	Modifications	Qvality PEP	Qvality q-value	# Protein Groups	# Proteins	# PSMs	Master Protein Accessions	# Missed Cleavages	Theo. MH+ [Da]	Ions Score Mascot	Confidence Mascot	Percolator q-Value Mascot	Percolator PEP Mascot
	FALSE	Low	QDIPSSLEDALK		0.771881	0.306068	1	1	1	Q8C3Y4	0	1315.67	5.49	Low	0.2915	0.759
	FALSE	Low	ETIESLFK		0.929148	0.453634	1	1	1	Q8C3Y4	0	966.514	5.14	Low	0.4382	0.9276
FALSE	Low	Master Protein	Q99MT7	G-protein coupled receptor 87 OS=Mus musculus OX=10090 GN=Gpr87 PE=2 SV=2	0.43	0.151072	2.7933	1	1	1	1	358	41.387	9.52	0	1
	Checked	Confidence	Sequence	Modifications	Qvality PEP	Qvality q-value	# Protein Groups	# Proteins	# PSMs	Master Protein Accessions	# Missed Cleavages	Theo. MH+ [Da]	Ions Score Mascot	Confidence Mascot	Percolator q-Value Mascot	Percolator PEP Mascot
	FALSE	Low	ENIHDCMKLK	1xCarbamidomethyl [C6]	0.721607	0.268336	1	1	1	Q99MT7	1	1287.62	5.88	Low	0.2555	0.7062
FALSE	Low	Master Protein	P02469	Laminin subunit beta-1 OS=Mus musculus OX=10090 GN=Lamb1 PE=1 SV=3	0.43	0.149783	0.615901	1	1	1	1	1786	196.961	4.94	0	1
	Checked	Confidence	Sequence	Modifications	Qvality PEP	Qvality q-value	# Protein Groups	# Proteins	# PSMs	Master Protein Accessions	# Missed Cleavages	Theo. MH+ [Da]	Ions Score Mascot	Confidence Mascot	Percolator q-Value Mascot	Percolator PEP Mascot
	FALSE	Low	LSVTSTCGLHK	1xCarbamidomethyl [C7]	0.723708	0.268336	1	1	1	P02469	0	1202.62	16.42	Low	0.2555	0.7083
FALSE	Low	Master Protein	Q9QYE5	Protein jagged-2 OS=Mus musculus OX=10090 GN=Jag2 PE=2 SV=2	0.43	0.149599	1.20289	1	1	1	1	1247	134.655	5.88	0	1
	Checked	Confidence	Sequence	Modifications	Qvality PEP	Qvality q-value	# Protein Groups	# Proteins	# PSMs	Master Protein Accessions	# Missed Cleavages	Theo. MH+ [Da]	Ions Score Mascot	Confidence Mascot	Percolator q-Value Mascot	Percolator PEP Mascot
	FALSE	Low	GDGDSPEAEKFISHK		0.723708	0.268336	1	1	1	Q9QYE5	1	1616.76	10.16	Low	0.2555	0.7086
FALSE	Low	Master Protein	A3KFX0	Cytosolic 5'-nucleotidase 1A OS=Mus musculus OX=10090 GN=Nt5c1a PE=1 SV=1	0.43	0.146363	1.64384	1	1	1	1	365	40.653	7.06	0	1
	Checked	Confidence	Sequence	Modifications	Qvality PEP	Qvality q-value	# Protein Groups	# Proteins	# PSMs	Master Protein Accessions	# Missed Cleavages	Theo. MH+ [Da]	Ions Score Mascot	Confidence Mascot	Percolator q-Value Mascot	Percolator PEP Mascot
	FALSE	Low	LECPIR	1xCarbamidomethyl [C3]	0.728943	0.268336	1	1	1	A3KFX0	0	787.413	18.69	Low	0.2555	0.7139
FALSE	Low	Master Protein	Q80ZF8	Adhesion G protein-coupled receptor B3 OS=Mus musculus OX=10090 GN=Adgrb3 PE=1 SV=2	0.43	0.146119	0.394218	1	1	1	1	1522	171.202	7.02	0	1
	Checked	Confidence	Sequence	Modifications	Qvality PEP	Qvality q-value	# Protein Groups	# Proteins	# PSMs	Master Protein Accessions	# Missed Cleavages	Theo. MH+ [Da]	Ions Score Mascot	Confidence Mascot	Percolator q-Value Mascot	Percolator PEP Mascot
	FALSE	Low	DTLELR		0.728943	0.268336	1	1	1	Q80ZF8	0	746.404	6.87	Low	0.2555	0.7143
FALSE	Low	Master Protein	Q9Z2Y2	Beta-1,4-galactosyltransferase 2 OS=Mus musculus OX=10090 GN=B4galt2 PE=2 SV=1	0.43	0.145087	1.62602	1	1	1	1	369	41.882	9.26	0	1
	Checked	Confidence	Sequence	Modifications	Qvality PEP	Qvality q-value	# Protein Groups	# Proteins	# PSMs	Master Protein Accessions	# Missed Cleavages	Theo. MH+ [Da]	Ions Score Mascot	Confidence Mascot	Percolator q-Value Mascot	Percolator PEP Mascot
	FALSE	Low	VLEVSR		0.731031	0.268336	1	1	1	Q9Z2Y2	0	702.414	18.68	Low	0.2555	0.716
FALSE	Low	Master Protein	Q8C6S9	Cilia- and flagella-associated protein 54 OS=Mus musculus OX=10090 GN=Cfap54 PE=2 SV=4	0.43	0.144905	0.386349	1	1	1	1	3106	353.533	8.29	0	1
	Checked	Confidence	Sequence	Modifications	Qvality PEP	Qvality q-value	# Protein Groups	# Proteins	# PSMs	Master Protein Accessions	# Missed Cleavages	Theo. MH+ [Da]	Ions Score Mascot	Confidence Mascot	Percolator q-Value Mascot	Percolator PEP Mascot
	FALSE	Low	NPSIFDMAELDR	1xOxidation [M7]	0.731031	0.268336	1	1	1	Q8C6S9	0	1423.65	6.03	Low	0.2565	0.7163
FALSE	Low	Master Protein	Q8CBD1	Nuclear receptor-interacting protein 1 OS=Mus musculus OX=10090 GN=Nrip1 PE=1 SV=1	0.43	0.142969	0.861326	1	1	1	1	1161	126.259	7.97	0	1
	Checked	Confidence	Sequence	Modifications	Qvality PEP	Qvality q-value	# Protein Groups	# Proteins	# PSMs	Master Protein Accessions	# Missed Cleavages	Theo. MH+ [Da]	Ions Score Mascot	Confidence Mascot	Percolator q-Value Mascot	Percolator PEP Mascot
	FALSE	Low	LQAVASMVEK	1xOxidation [M7]	0.734155	0.27278	1	1	1	Q8CBD1	0	1091.58	1.93	Low	0.261	0.7195
FALSE	Low	Master Protein	Q8BX17	Gem-associated protein 5 OS=Mus musculus OX=10090 GN=Gemin5 PE=1 SV=2	0.43	0.142607	0.466045	1	1	1	1	1502	166.487	6.71	22.38	1
	Checked	Confidence	Sequence	Modifications	Qvality PEP	Qvality q-value	# Protein Groups	# Proteins	# PSMs	Master Protein Accessions	# Missed Cleavages	Theo. MH+ [Da]	Ions Score Mascot	Confidence Mascot	Percolator q-Value Mascot	Percolator PEP Mascot
	FALSE	Low	LSQFKPK		0.734155	0.27278	1	1	1	Q8BX17	1	847.504	22.38	Low	0.2613	0.7201
FALSE	Low	Master Protein	Q8R4U6	DNA topoisomerase I, mitochondrial OS=Mus musculus OX=10090 GN=Top1mt PE=2 SV=1	0.43	0.138346	1.18044	1	1	1	1	593	68.96	9.22	0	1
	Checked	Confidence	Sequence	Modifications	Qvality PEP	Qvality q-value	# Protein Groups	# Proteins	# PSMs	Master Protein Accessions	# Missed Cleavages	Theo. MH+ [Da]	Ions Score Mascot	Confidence Mascot	Percolator q-Value Mascot	Percolator PEP Mascot
	FALSE	Low	TLPREQK		0.741409	0.274992	1	1	1	Q8R4U6	1	871.5	14.89	Low	0.2613	0.7272
FALSE	Low	Master Protein	Q63932	Dual specificity mitogen-activated protein kinase kinase 2 OS=Mus musculus OX=10090 GN=Map2k2 PE=1 SV=2	0.43	0.138107	1.74564	1	1	1	1	401	44.374	7.05	0	1
	Checked	Confidence	Sequence	Modifications	Qvality PEP	Qvality q-value	# Protein Groups	# Proteins	# PSMs	Master Protein Accessions	# Missed Cleavages	Theo. MH+ [Da]	Ions Score Mascot	Confidence Mascot	Percolator q-Value Mascot	Percolator PEP Mascot
	FALSE	Low	VSIAVLR		0.741409	0.274992	1	1	1	Q63932	0	757.493	10.33	Low	0.2613	0.7276
FALSE	Low	Master Protein	P26043	Radixin OS=Mus musculus OX=10090 GN=Rdx PE=1 SV=3	0.43	0.137809	1.37221	1	1	1	1	583	68.5	6.2	0	1
	Checked	Confidence	Sequence	Modifications	Qvality PEP	Qvality q-value	# Protein Groups	# Proteins	# PSMs	Master Protein Accessions	# Missed Cleavages	Theo. MH+ [Da]	Ions Score Mascot	Confidence Mascot	Percolator q-Value Mascot	Percolator PEP Mascot
	FALSE	Low	ALELEQER		0.742441	0.274992	1	2	1	P26043	0	987.511	17.29	Low	0.2613	0.7281
FALSE	Low	Master Protein	G3UZ78	Androglobin OS=Mus musculus OX=10090 GN=Adgb PE=1 SV=1	0.43	0.137153	0.54315	1	1	1	1	1657	188.438	8.13	0	1
	Checked	Confidence	Sequence	Modifications	Qvality PEP	Qvality q-value	# Protein Groups	# Proteins	# PSMs	Master Protein Accessions	# Missed Cleavages	Theo. MH+ [Da]	Ions Score Mascot	Confidence Mascot	Percolator q-Value Mascot	Percolator PEP Mascot
	FALSE	Low	INSAHGSDK		0.743472	0.274992	1	1	1	G3UZ78	0	928.448	2.09	Low	0.2613	0.7292
FALSE	Low	Master Protein	Q0P5X1	Leucine-rich repeat and IQ domain-containing protein 1 OS=Mus musculus OX=10090 GN=Lrriq1 PE=2 SV=2	0.43	0.136618	1.49432	2	2	2	1	1673	191.693	5.66	0	2
	Checked	Confidence	Sequence	Modifications	Qvality PEP	Qvality q-value	# Protein Groups	# Proteins	# PSMs	Master Protein Accessions	# Missed Cleavages	Theo. MH+ [Da]	Ions Score Mascot	Confidence Mascot	Percolator q-Value Mascot	Percolator PEP Mascot
	FALSE	Low	INENLSK		0.744503	0.276053	1	1	1	Q0P5X1	0	817.441	12.53	Low	0.2636	0.7301
	FALSE	Low	ISEEWGFKDISTAQQMLK	1xOxidation [M16]	1	0.697351	1	1	1	Q0P5X1	1	2127.04	0.98	Low	0.6889	1
FALSE	Low	Master Protein	Q9CQ10	Charged multivesicular body protein 3 OS=Mus musculus OX=10090 GN=Chmp3 PE=1 SV=3	0.43	0.135311	3.125	1	1	1	1	224	25.203	5.06	0	1
	Checked	Confidence	Sequence	Modifications	Qvality PEP	Qvality q-value	# Protein Groups	# Proteins	# PSMs	Master Protein Accessions	# Missed Cleavages	Theo. MH+ [Da]	Ions Score Mascot	Confidence Mascot	Percolator q-Value Mascot	Percolator PEP Mascot
	FALSE	Low	NQLAVLR		0.74656	0.278668	1	1	1	Q9CQ10	0	813.494	11.51	Low	0.2646	0.7323
FALSE	Low	Master Protein	Q9JJ59	ATP-binding cassette sub-family B member 9 OS=Mus musculus OX=10090 GN=Abcb9 PE=2 SV=1	0.43	0.133595	0.918635	1	1	1	1	762	83.91	7.62	0	1
	Checked	Confidence	Sequence	Modifications	Qvality PEP	Qvality q-value	# Protein Groups	# Proteins	# PSMs	Master Protein Accessions	# Missed Cleavages	Theo. MH+ [Da]	Ions Score Mascot	Confidence Mascot	Percolator q-Value Mascot	Percolator PEP Mascot
	FALSE	Low	NSALGPR		0.748612	0.281273	1	1	1	Q9JJ59	0	714.389	5.89	Low	0.2707	0.7352
FALSE	Low	Master Protein	Q8BRT1	CLIP-associating protein 2 OS=Mus musculus OX=10090 GN=Clasp2 PE=1 SV=1	0.43	0.133063	0.855365	1	1	1	1	1286	140.652	8.63	0	1
	Checked	Confidence	Sequence	Modifications	Qvality PEP	Qvality q-value	# Protein Groups	# Proteins	# PSMs	Master Protein Accessions	# Missed Cleavages	Theo. MH+ [Da]	Ions Score Mascot	Confidence Mascot	Percolator q-Value Mascot	Percolator PEP Mascot
	FALSE	Low	QTEDVAEVLNR		0.749637	0.284906	1	1	1	Q8BRT1	0	1273.64	3.13	Low	0.2707	0.7361
FALSE	Low	Master Protein	Q91VB4	Hermansky-Pudlak syndrome 3 protein homolog OS=Mus musculus OX=10090 GN=Hps3 PE=2 SV=2	0.43	0.131003	0.798403	1	1	1	1	1002	113.109	5.6	0	1
	Checked	Confidence	Sequence	Modifications	Qvality PEP	Qvality q-value	# Protein Groups	# Proteins	# PSMs	Master Protein Accessions	# Missed Cleavages	Theo. MH+ [Da]	Ions Score Mascot	Confidence Mascot	Percolator q-Value Mascot	Percolator PEP Mascot
	FALSE	Low	NYTDDLLK		0.752704	0.290577	1	1	1	Q91VB4	0	981.489	7.6	Low	0.275	0.7396
FALSE	Low	Master Protein	Q921I1	Serotransferrin OS=Mus musculus OX=10090 GN=Tf PE=1 SV=1	0.43	0.128719	2.00861	1	1	1	1	697	76.674	7.18	0	1
	Checked	Confidence	Sequence	Modifications	Qvality PEP	Qvality q-value	# Protein Groups	# Proteins	# PSMs	Master Protein Accessions	# Missed Cleavages	Theo. MH+ [Da]	Ions Score Mascot	Confidence Mascot	Percolator q-Value Mascot	Percolator PEP Mascot
	FALSE	Low	GDVAFVK		0.756777	0.293632	1	1	1	Q921I1	0	735.404	0.76	Low	0.2778	0.7435
FALSE	Low	Master Protein	Q8BU51	BPI fold-containing family B member 6 OS=Mus musculus OX=10090 GN=Bpifb6 PE=2 SV=3	0.43	0.127552	1.3363	1	1	1	1	449	48.75	7.33	33.99	1
	Checked	Confidence	Sequence	Modifications	Qvality PEP	Qvality q-value	# Protein Groups	# Proteins	# PSMs	Master Protein Accessions	# Missed Cleavages	Theo. MH+ [Da]	Ions Score Mascot	Confidence Mascot	Percolator q-Value Mascot	Percolator PEP Mascot
	FALSE	Low	LPQNTR		0.758807	0.294644	1	1	1	Q8BU51	0	728.405	33.99	Low	0.2783	0.7455
FALSE	Low	Master Protein	Q8CF66	Ragulator complex protein LAMTOR4 OS=Mus musculus OX=10090 GN=Lamtor4 PE=1 SV=2	0.43	0.12575	10.101	1	1	1	1	99	10.672	5.76	0	1
	Checked	Confidence	Sequence	Modifications	Qvality PEP	Qvality q-value	# Protein Groups	# Proteins	# PSMs	Master Protein Accessions	# Missed Cleavages	Theo. MH+ [Da]	Ions Score Mascot	Confidence Mascot	Percolator q-Value Mascot	Percolator PEP Mascot
	FALSE	Low	TSALTQGLER		0.761843	0.296655	1	1	1	Q8CF66	0	1075.57	10.45	Low	0.2829	0.7486
FALSE	Low	Master Protein	Q06194	Coagulation factor VIII OS=Mus musculus OX=10090 GN=F8 PE=2 SV=2	0.43	0.123898	0.517464	1	1	1	1	2319	266.027	7.34	0	1
	Checked	Confidence	Sequence	Modifications	Qvality PEP	Qvality q-value	# Protein Groups	# Proteins	# PSMs	Master Protein Accessions	# Missed Cleavages	Theo. MH+ [Da]	Ions Score Mascot	Confidence Mascot	Percolator q-Value Mascot	Percolator PEP Mascot
	FALSE	Low	FIAYTDETFKTR		0.764867	0.300107	1	1	1	Q06194	1	1491.75	0.11	Low	0.2856	0.7518
FALSE	Low	Master Protein	Q3TLD5	Unconventional prefoldin RPB5 interactor OS=Mus musculus OX=10090 GN=Uri1 PE=1 SV=2	0.43	0.123378	1.69492	1	1	1	1	531	59.048	5.07	0	1
	Checked	Confidence	Sequence	Modifications	Qvality PEP	Qvality q-value	# Protein Groups	# Proteins	# PSMs	Master Protein Accessions	# Missed Cleavages	Theo. MH+ [Da]	Ions Score Mascot	Confidence Mascot	Percolator q-Value Mascot	Percolator PEP Mascot
	FALSE	Low	VEFTEDLQK		0.765873	0.300107	1	1	1	Q3TLD5	0	1108.55	4.05	Low	0.2861	0.7527
FALSE	Low	Master Protein	Q6IMF0	Keratin, type II cuticular 87 OS=Mus musculus OX=10090 GN=Krt87 PE=2 SV=2	0.43	0.122053	2.22222	1	1	1	1	495	54.594	6.06	0	1
	Checked	Confidence	Sequence	Modifications	Qvality PEP	Qvality q-value	# Protein Groups	# Proteins	# PSMs	Master Protein Accessions	# Missed Cleavages	Theo. MH+ [Da]	Ions Score Mascot	Confidence Mascot	Percolator q-Value Mascot	Percolator PEP Mascot
	FALSE	Low	ATSENEFVALK		0.767881	0.300107	1	1	1	Q6IMF0	0	1208.62	1.8	Low	0.2861	0.755
FALSE	Low	Master Protein	P41133	DNA-binding protein inhibitor ID-3 OS=Mus musculus OX=10090 GN=Id3 PE=1 SV=1	0.43	0.121478	5.88235	1	1	1	1	119	13.081	6.29	0	1
	Checked	Confidence	Sequence	Modifications	Qvality PEP	Qvality q-value	# Protein Groups	# Proteins	# PSMs	Master Protein Accessions	# Missed Cleavages	Theo. MH+ [Da]	Ions Score Mascot	Confidence Mascot	Percolator q-Value Mascot	Percolator PEP Mascot
	FALSE	Low	KALSPVR	1xAcetyl [N-Term]	0.768883	0.301092	1	1	1	P41133	1	812.499	10.16	Low	0.2865	0.756
FALSE	Low	Master Protein	Q8VDS3	Chromobox protein homolog 7 OS=Mus musculus OX=10090 GN=Cbx7 PE=1 SV=1	0.43	0.119415	5.06329	1	1	1	1	158	18.098	5.2	0	1
	Checked	Confidence	Sequence	Modifications	Qvality PEP	Qvality q-value	# Protein Groups	# Proteins	# PSMs	Master Protein Accessions	# Missed Cleavages	Theo. MH+ [Da]	Ions Score Mascot	Confidence Mascot	Percolator q-Value Mascot	Percolator PEP Mascot
	FALSE	Low	LVMAYEEK		0.771881	0.306068	1	1	1	Q8VDS3	0	982.491	2.05	Low	0.2933	0.7596
FALSE	Low	Master Protein	Q8R4G9	Neuronal acetylcholine receptor subunit alpha-3 OS=Mus musculus OX=10090 GN=Chrna3 PE=2 SV=1	0.43	0.119186	3.00601	1	1	1	1	499	57.072	5.92	0	1
	Checked	Confidence	Sequence	Modifications	Qvality PEP	Qvality q-value	# Protein Groups	# Proteins	# PSMs	Master Protein Accessions	# Missed Cleavages	Theo. MH+ [Da]	Ions Score Mascot	Confidence Mascot	Percolator q-Value Mascot	Percolator PEP Mascot
	FALSE	Low	AKIDLVLIGSSMNLK	1xOxidation [M12]	0.772878	0.308544	1	1	1	Q8R4G9	1	1617.92	3.44	Low	0.2933	0.76
FALSE	Low	Master Protein	Q8CFQ3	RNA helicase aquarius OS=Mus musculus OX=10090 GN=Aqr PE=1 SV=2	0.43	0.116779	1.75557	3	4	3	1	1481	170.185	6.27	0	3
	Checked	Confidence	Sequence	Modifications	Qvality PEP	Qvality q-value	# Protein Groups	# Proteins	# PSMs	Master Protein Accessions	# Missed Cleavages	Theo. MH+ [Da]	Ions Score Mascot	Confidence Mascot	Percolator q-Value Mascot	Percolator PEP Mascot
	FALSE	Low	IMALDIDER	1xOxidation [M2]	0.878508	0.39857	1	1	1	Q8CFQ3	0	1091.54	0.15	Low	0.3822	0.8732
	FALSE	Low	LESTYEIR		0.880138	0.39857	1	1	1	Q8CFQ3	0	1010.52	3.56	Low	0.3822	0.8752
	FALSE	Low	LVVAMSRAR		1	0.685481	1	1	2	Q8CFQ3	1	1002.59	3.47	Low	0.6963	1
FALSE	Low	Master Protein	Q62018	RNA polymerase-associated protein CTR9 homolog OS=Mus musculus OX=10090 GN=Ctr9 PE=1 SV=2	0.43	0.116339	0.59676	1	1	1	1	1173	133.326	6.49	0	1
	Checked	Confidence	Sequence	Modifications	Qvality PEP	Qvality q-value	# Protein Groups	# Proteins	# PSMs	Master Protein Accessions	# Missed Cleavages	Theo. MH+ [Da]	Ions Score Mascot	Confidence Mascot	Percolator q-Value Mascot	Percolator PEP Mascot
	FALSE	Low	YFSYLSK		0.776853	0.316314	1	1	1	Q62018	0	907.456	8.26	Low	0.3013	0.765
FALSE	Low	Master Protein	P34985	Olfactory receptor 143 OS=Mus musculus OX=10090 GN=Olfr143 PE=2 SV=2	0.43	0.115885	2.8754	1	1	1	1	313	35.177	8.48	0	1
	Checked	Confidence	Sequence	Modifications	Qvality PEP	Qvality q-value	# Protein Groups	# Proteins	# PSMs	Master Protein Accessions	# Missed Cleavages	Theo. MH+ [Da]	Ions Score Mascot	Confidence Mascot	Percolator q-Value Mascot	Percolator PEP Mascot
	FALSE	Low	MLMSFILEK	2xOxidation [M1; M3]	0.777843	0.316314	1	1	1	P34985	0	1143.58	6.23	Low	0.3013	0.7658
FALSE	Low	Master Protein	Q91WG0	Acylcarnitine hydrolase OS=Mus musculus OX=10090 GN=Ces2c PE=1 SV=1	0.43	0.114865	1.42602	1	1	1	1	561	62.429	5.69	0	1
	Checked	Confidence	Sequence	Modifications	Qvality PEP	Qvality q-value	# Protein Groups	# Proteins	# PSMs	Master Protein Accessions	# Missed Cleavages	Theo. MH+ [Da]	Ions Score Mascot	Confidence Mascot	Percolator q-Value Mascot	Percolator PEP Mascot
	FALSE	Low	ENLQAVLK		0.77982	0.319131	1	1	1	Q91WG0	0	914.531	2.79	Low	0.3043	0.7676
FALSE	Low	Master Protein	O35144	Telomeric repeat-binding factor 2 OS=Mus musculus OX=10090 GN=Terf2 PE=1 SV=3	0.43	0.1143	1.84843	1	1	1	1	541	60.226	9.5	0	1
	Checked	Confidence	Sequence	Modifications	Qvality PEP	Qvality q-value	# Protein Groups	# Proteins	# PSMs	Master Protein Accessions	# Missed Cleavages	Theo. MH+ [Da]	Ions Score Mascot	Confidence Mascot	Percolator q-Value Mascot	Percolator PEP Mascot
	FALSE	Low	LLRVMQCLSR	1xCarbamidomethyl [C7]	0.780807	0.319131	1	1	1	O35144	1	1275.7	6.76	Low	0.3043	0.7686
FALSE	Low	Master Protein	Q920Q2	DNA repair protein REV1 OS=Mus musculus OX=10090 GN=Rev1 PE=1 SV=1	0.43	0.112664	0.560448	1	2	1	1	1249	137.255	8.54	0	1
	Checked	Confidence	Sequence	Modifications	Qvality PEP	Qvality q-value	# Protein Groups	# Proteins	# PSMs	Master Protein Accessions	# Missed Cleavages	Theo. MH+ [Da]	Ions Score Mascot	Confidence Mascot	Percolator q-Value Mascot	Percolator PEP Mascot
	FALSE	Low	LASLGIK		0.782775	0.321919	1	2	4	Q920Q2	0	701.456	19.35	Low	0.3068	0.7715
FALSE	Low	Master Protein	Q8VE09	Tetratricopeptide repeat protein 39C OS=Mus musculus OX=10090 GN=Ttc39c PE=1 SV=2	0.43	0.109635	1.2069	1	1	1	1	580	65.403	6.87	0	1
	Checked	Confidence	Sequence	Modifications	Qvality PEP	Qvality q-value	# Protein Groups	# Proteins	# PSMs	Master Protein Accessions	# Missed Cleavages	Theo. MH+ [Da]	Ions Score Mascot	Confidence Mascot	Percolator q-Value Mascot	Percolator PEP Mascot
	FALSE	Low	ESDQLFK		0.788649	0.323209	1	1	1	Q8VE09	0	866.425	11.28	Low	0.3076	0.7769
FALSE	Low	Master Protein	Q9QZN0	F-box only protein 15 OS=Mus musculus OX=10090 GN=Fbxo15 PE=1 SV=2	0.43	0.108574	6.69746	1	1	1	1	433	49.454	7.94	0	1
	Checked	Confidence	Sequence	Modifications	Qvality PEP	Qvality q-value	# Protein Groups	# Proteins	# PSMs	Master Protein Accessions	# Missed Cleavages	Theo. MH+ [Da]	Ions Score Mascot	Confidence Mascot	Percolator q-Value Mascot	Percolator PEP Mascot
	FALSE	Low	VGLEWRTDCLNGRIESCIVVDMTLLDEDK	2xCarbamidomethyl [C9; C17]	0.790596	0.324125	1	1	1	Q9QZN0	2	3436.65	0.92	Low	0.308	0.7788
FALSE	Low	Master Protein	Q4VBF2	R3H domain-containing protein 4 OS=Mus musculus OX=10090 GN=R3hdm4 PE=2 SV=1	0.43	0.107627	3.81679	1	1	1	1	262	29.641	7.83	0	1
	Checked	Confidence	Sequence	Modifications	Qvality PEP	Qvality q-value	# Protein Groups	# Proteins	# PSMs	Master Protein Accessions	# Missed Cleavages	Theo. MH+ [Da]	Ions Score Mascot	Confidence Mascot	Percolator q-Value Mascot	Percolator PEP Mascot
	FALSE	Low	KQHFINQAVR		0.791567	0.325038	1	1	1	Q4VBF2	1	1240.69	0.93	Low	0.3102	0.7805
FALSE	Low	Master Protein	Q6A098	Selenocysteine insertion sequence-binding protein 2-like OS=Mus musculus OX=10090 GN=Secisbp2l PE=1 SV=2	0.43	0.107293	0.552486	1	1	1	1	1086	119.567	6.35	0	1
	Checked	Confidence	Sequence	Modifications	Qvality PEP	Qvality q-value	# Protein Groups	# Proteins	# PSMs	Master Protein Accessions	# Missed Cleavages	Theo. MH+ [Da]	Ions Score Mascot	Confidence Mascot	Percolator q-Value Mascot	Percolator PEP Mascot
	FALSE	Low	LVMGLR	1xOxidation [M3]	0.792537	0.326302	1	1	1	Q6A098	0	704.412	5.92	Low	0.3135	0.7811
FALSE	Low	Master Protein	P97298	Pigment epithelium-derived factor OS=Mus musculus OX=10090 GN=Serpinf1 PE=1 SV=2	0.43	0.107127	4.31655	2	2	2	1	417	46.205	6.98	0	2
	Checked	Confidence	Sequence	Modifications	Qvality PEP	Qvality q-value	# Protein Groups	# Proteins	# PSMs	Master Protein Accessions	# Missed Cleavages	Theo. MH+ [Da]	Ions Score Mascot	Confidence Mascot	Percolator q-Value Mascot	Percolator PEP Mascot
	FALSE	Low	ILTGNPR		0.792537	0.326302	1	1	1	P97298	0	770.452	17.83	Low	0.3135	0.7814
	FALSE	Low	TVRVPMMSDPK		1	0.737387	1	1	1	P97298	1	1260.64	5.72	Low	0.7268	1
FALSE	Low	Master Protein	Q9D772	Protein FAM219A OS=Mus musculus OX=10090 GN=Fam219a PE=1 SV=2	0.43	0.106571	7.64331	1	1	1	1	157	17.453	4.68	0	1
	Checked	Confidence	Sequence	Modifications	Qvality PEP	Qvality q-value	# Protein Groups	# Proteins	# PSMs	Master Protein Accessions	# Missed Cleavages	Theo. MH+ [Da]	Ions Score Mascot	Confidence Mascot	Percolator q-Value Mascot	Percolator PEP Mascot
	FALSE	Low	FQDPAAASISDR		0.793506	0.330113	1	1	1	Q9D772	0	1277.61	0.38	Low	0.3135	0.7824
FALSE	Low	Master Protein	Q60885	Olfactory receptor 9 OS=Mus musculus OX=10090 GN=Olfr9 PE=3 SV=2	0.43	0.105573	3.20513	1	1	1	1	312	34.588	7.61	0	1
	Checked	Confidence	Sequence	Modifications	Qvality PEP	Qvality q-value	# Protein Groups	# Proteins	# PSMs	Master Protein Accessions	# Missed Cleavages	Theo. MH+ [Da]	Ions Score Mascot	Confidence Mascot	Percolator q-Value Mascot	Percolator PEP Mascot
	FALSE	Low	NKEVTGAMRR	1xOxidation [M8]	0.795439	0.33246	1	1	1	Q60885	2	1177.61	6.05	Low	0.3169	0.7842
FALSE	Low	Master Protein	Q80W93	Hydrocephalus-inducing protein OS=Mus musculus OX=10090 GN=Hydin PE=1 SV=2	0.43	0.104743	0.155219	1	1	1	1	5154	581.154	6.38	0	1
	Checked	Confidence	Sequence	Modifications	Qvality PEP	Qvality q-value	# Protein Groups	# Proteins	# PSMs	Master Protein Accessions	# Missed Cleavages	Theo. MH+ [Da]	Ions Score Mascot	Confidence Mascot	Percolator q-Value Mascot	Percolator PEP Mascot
	FALSE	Low	VISGLQSK		0.796403	0.33335	1	1	1	Q80W93	0	831.493	12.49	Low	0.3191	0.7857
FALSE	Low	Master Protein	Q8BRC6	Cilia- and flagella-associated protein 91 OS=Mus musculus OX=10090 GN=Cfap91 PE=1 SV=3	0.43	0.10386	1.27714	1	1	1	1	783	91.566	6.83	0	1
	Checked	Confidence	Sequence	Modifications	Qvality PEP	Qvality q-value	# Protein Groups	# Proteins	# PSMs	Master Protein Accessions	# Missed Cleavages	Theo. MH+ [Da]	Ions Score Mascot	Confidence Mascot	Percolator q-Value Mascot	Percolator PEP Mascot
	FALSE	Low	RLQQEDMIFK	1xOxidation [M7]	0.798327	0.338577	1	1	1	Q8BRC6	1	1323.67	4	Low	0.3225	0.7873
FALSE	Low	Master Protein	Q3V1H9	Sterile alpha motif domain-containing protein 5 OS=Mus musculus OX=10090 GN=Samd5 PE=1 SV=1	0.43	0.102373	4.04624	1	1	1	1	173	19.209	8.16	0	1
	Checked	Confidence	Sequence	Modifications	Qvality PEP	Qvality q-value	# Protein Groups	# Proteins	# PSMs	Master Protein Accessions	# Missed Cleavages	Theo. MH+ [Da]	Ions Score Mascot	Confidence Mascot	Percolator q-Value Mascot	Percolator PEP Mascot
	FALSE	Low	ILEAVHR		0.800245	0.341769	1	1	1	Q3V1H9	0	837.494	8.9	Low	0.3241	0.79
FALSE	Low	Master Protein	P55258	Ras-related protein Rab-8A OS=Mus musculus OX=10090 GN=Rab8a PE=1 SV=2	0.43	0.102208	5.7971	1	1	1	1	207	23.653	9.07	0	1
	Checked	Confidence	Sequence	Modifications	Qvality PEP	Qvality q-value	# Protein Groups	# Proteins	# PSMs	Master Protein Accessions	# Missed Cleavages	Theo. MH+ [Da]	Ions Score Mascot	Confidence Mascot	Percolator q-Value Mascot	Percolator PEP Mascot
	FALSE	Low	NIEEHASADVEK		0.801202	0.341769	1	1	1	P55258	0	1341.63	0.25	Low	0.3241	0.7903
FALSE	Low	Master Protein	Q8CE72	Ciliogenesis and planar polarity effector 1 OS=Mus musculus OX=10090 GN=Cplane1 PE=1 SV=4	0.43	0.100891	0.217797	1	1	1	1	3214	358.324	6.79	0	1
	Checked	Confidence	Sequence	Modifications	Qvality PEP	Qvality q-value	# Protein Groups	# Proteins	# PSMs	Master Protein Accessions	# Missed Cleavages	Theo. MH+ [Da]	Ions Score Mascot	Confidence Mascot	Percolator q-Value Mascot	Percolator PEP Mascot
	FALSE	Low	LSGILQR		0.803112	0.344077	1	1	1	Q8CE72	0	786.483	0.83	Low	0.3275	0.7927
FALSE	Low	Master Protein	Q9JHD1	Histone acetyltransferase KAT2B OS=Mus musculus OX=10090 GN=Kat2b PE=1 SV=2	0.43	0.100617	0.861009	1	1	1	1	813	91.71	9.14	0	1
	Checked	Confidence	Sequence	Modifications	Qvality PEP	Qvality q-value	# Protein Groups	# Proteins	# PSMs	Master Protein Accessions	# Missed Cleavages	Theo. MH+ [Da]	Ions Score Mascot	Confidence Mascot	Percolator q-Value Mascot	Percolator PEP Mascot
	FALSE	Low	DKLPLEK		0.804065	0.346377	1	1	1	Q9JHD1	1	842.498	9.22	Low	0.3278	0.7932
FALSE	Low	Master Protein	Q8BVN0	Coiled-coil domain-containing protein 122 OS=Mus musculus OX=10090 GN=Ccdc122 PE=2 SV=1	0.43	0.09691	3.7931	1	1	1	1	290	34.214	7.44	0	1
	Checked	Confidence	Sequence	Modifications	Qvality PEP	Qvality q-value	# Protein Groups	# Proteins	# PSMs	Master Protein Accessions	# Missed Cleavages	Theo. MH+ [Da]	Ions Score Mascot	Confidence Mascot	Percolator q-Value Mascot	Percolator PEP Mascot
	FALSE	Low	QQQSQTSEIEK		0.809749	0.351539	1	1	1	Q8BVN0	0	1305.63	0.08	Low	0.3332	0.8
FALSE	Low	Master Protein	Q5S248	Transmembrane protease serine 11E OS=Mus musculus OX=10090 GN=Tmprss11e PE=1 SV=2	0.43	0.0957715	2.12766	1	1	1	1	423	48.034	8.95	0	1
	Checked	Confidence	Sequence	Modifications	Qvality PEP	Qvality q-value	# Protein Groups	# Proteins	# PSMs	Master Protein Accessions	# Missed Cleavages	Theo. MH+ [Da]	Ions Score Mascot	Confidence Mascot	Percolator q-Value Mascot	Percolator PEP Mascot
	FALSE	Low	HAFHKSPLR		0.811632	0.351801	1	1	1	Q5S248	1	1092.61	5.09	Low	0.3332	0.8021
FALSE	Low	Master Protein	Q8K2Q7	BRO1 domain-containing protein BROX OS=Mus musculus OX=10090 GN=Brox PE=1 SV=1	0.43	0.0942041	2.18978	1	1	1	1	411	46.172	7.69	0	1
	Checked	Confidence	Sequence	Modifications	Qvality PEP	Qvality q-value	# Protein Groups	# Proteins	# PSMs	Master Protein Accessions	# Missed Cleavages	Theo. MH+ [Da]	Ions Score Mascot	Confidence Mascot	Percolator q-Value Mascot	Percolator PEP Mascot
	FALSE	Low	LLTPAEKGR		0.814446	0.351801	1	1	1	Q8K2Q7	1	984.584	15.97	Low	0.3366	0.805
FALSE	Low	Master Protein	Q8CDI6	Coiled-coil domain-containing protein 158 OS=Mus musculus OX=10090 GN=Ccdc158 PE=2 SV=1	0.43	0.0929113	0.811542	1	1	1	1	1109	126.748	6.4	0	1
	Checked	Confidence	Sequence	Modifications	Qvality PEP	Qvality q-value	# Protein Groups	# Proteins	# PSMs	Master Protein Accessions	# Missed Cleavages	Theo. MH+ [Da]	Ions Score Mascot	Confidence Mascot	Percolator q-Value Mascot	Percolator PEP Mascot
	FALSE	Low	KMNLESSER	1xOxidation [M2]	0.817245	0.354244	1	1	1	Q8CDI6	1	1109.53	4.28	Low	0.3369	0.8074
FALSE	Low	Master Protein	P16879	Tyrosine-protein kinase Fes/Fps OS=Mus musculus OX=10090 GN=Fes PE=1 SV=2	0.43	0.0917295	0.729927	1	1	1	1	822	93.72	6.8	0	1
	Checked	Confidence	Sequence	Modifications	Qvality PEP	Qvality q-value	# Protein Groups	# Proteins	# PSMs	Master Protein Accessions	# Missed Cleavages	Theo. MH+ [Da]	Ions Score Mascot	Confidence Mascot	Percolator q-Value Mascot	Percolator PEP Mascot
	FALSE	Low	FLQEAR		0.819104	0.354244	1	1	1	P16879	0	763.41	16.45	Low	0.3369	0.8096
FALSE	Low	Master Protein	A0JP43	EF-hand calcium-binding domain-containing protein 5 OS=Mus musculus OX=10090 GN=Efcab5 PE=1 SV=2	0.43	0.0915686	0.497866	1	1	1	1	1406	159.836	6.52	0	1
	Checked	Confidence	Sequence	Modifications	Qvality PEP	Qvality q-value	# Protein Groups	# Proteins	# PSMs	Master Protein Accessions	# Missed Cleavages	Theo. MH+ [Da]	Ions Score Mascot	Confidence Mascot	Percolator q-Value Mascot	Percolator PEP Mascot
	FALSE	Low	LSGTSKR		0.819104	0.354244	1	1	1	A0JP43	1	748.431	2.42	Low	0.3369	0.8099
FALSE	Low	Master Protein	Q9QZQ1	Afadin OS=Mus musculus OX=10090 GN=Afdn PE=1 SV=3	0.43	0.0896958	0.43956	1	1	1	1	1820	206.371	6.32	0	1
	Checked	Confidence	Sequence	Modifications	Qvality PEP	Qvality q-value	# Protein Groups	# Proteins	# PSMs	Master Protein Accessions	# Missed Cleavages	Theo. MH+ [Da]	Ions Score Mascot	Confidence Mascot	Percolator q-Value Mascot	Percolator PEP Mascot
	FALSE	Low	QASDKEER		0.822804	0.358713	1	1	1	Q9QZQ1	1	962.454	6.2	Low	0.3408	0.8134
FALSE	Low	Master Protein	Q9D7B6	Isobutyryl-CoA dehydrogenase, mitochondrial OS=Mus musculus OX=10090 GN=Acad8 PE=1 SV=2	0.43	0.0896958	2.17918	1	1	1	1	413	44.99	8.13	0	1
	Checked	Confidence	Sequence	Modifications	Qvality PEP	Qvality q-value	# Protein Groups	# Proteins	# PSMs	Master Protein Accessions	# Missed Cleavages	Theo. MH+ [Da]	Ions Score Mascot	Confidence Mascot	Percolator q-Value Mascot	Percolator PEP Mascot
	FALSE	Low	LVASRLMIR		0.822804	0.358713	1	1	1	Q9D7B6	1	1058.65	2.82	Low	0.3408	0.8134
FALSE	Low	Master Protein	Q8BFR4	N-acetylglucosamine-6-sulfatase OS=Mus musculus OX=10090 GN=Gns PE=1 SV=1	0.43	0.0880438	1.47059	1	1	1	1	544	61.136	8.24	0	1
	Checked	Confidence	Sequence	Modifications	Qvality PEP	Qvality q-value	# Protein Groups	# Proteins	# PSMs	Master Protein Accessions	# Missed Cleavages	Theo. MH+ [Da]	Ions Score Mascot	Confidence Mascot	Percolator q-Value Mascot	Percolator PEP Mascot
	FALSE	Low	LPSAAGPR		0.825562	0.358829	1	1	1	Q8BFR4	0	768.436	3.56	Low	0.3408	0.8165
FALSE	Low	Master Protein	Q8CIV8	Tubulin-specific chaperone E OS=Mus musculus OX=10090 GN=Tbce PE=1 SV=1	0.43	0.0874591	1.71756	1	1	1	1	524	59.048	6.29	0	1
	Checked	Confidence	Sequence	Modifications	Qvality PEP	Qvality q-value	# Protein Groups	# Proteins	# PSMs	Master Protein Accessions	# Missed Cleavages	Theo. MH+ [Da]	Ions Score Mascot	Confidence Mascot	Percolator q-Value Mascot	Percolator PEP Mascot
	FALSE	Low	SNNISISER		0.826478	0.358829	1	1	1	Q8CIV8	0	1019.51	3.01	Low	0.3408	0.8176
FALSE	Low	Master Protein	Q8VCX5	Calcium uptake protein 1, mitochondrial OS=Mus musculus OX=10090 GN=Micu1 PE=1 SV=1	0.43	0.0866631	1.25786	1	1	1	1	477	54.318	8.59	0	1
	Checked	Confidence	Sequence	Modifications	Qvality PEP	Qvality q-value	# Protein Groups	# Proteins	# PSMs	Master Protein Accessions	# Missed Cleavages	Theo. MH+ [Da]	Ions Score Mascot	Confidence Mascot	Percolator q-Value Mascot	Percolator PEP Mascot
	FALSE	Low	HFKDGK		0.828306	0.358829	1	1	1	Q8VCX5	1	731.383	11.42	Low	0.3408	0.8191
FALSE	Low	Master Protein	Q6ZQ38	Cullin-associated NEDD8-dissociated protein 1 OS=Mus musculus OX=10090 GN=Cand1 PE=1 SV=2	0.43	0.086557	0.97561	1	1	1	1	1230	136.245	5.78	0	1
	Checked	Confidence	Sequence	Modifications	Qvality PEP	Qvality q-value	# Protein Groups	# Proteins	# PSMs	Master Protein Accessions	# Missed Cleavages	Theo. MH+ [Da]	Ions Score Mascot	Confidence Mascot	Percolator q-Value Mascot	Percolator PEP Mascot
	FALSE	Low	ADVFHAYLSLLK		0.828306	0.358829	1	1	1	Q6ZQ38	0	1376.76	5.89	Low	0.3408	0.8193
FALSE	Low	Master Protein	Q9R0Q9	Mannose-P-dolichol utilization defect 1 protein OS=Mus musculus OX=10090 GN=Mpdu1 PE=1 SV=1	0.43	0.0862391	2.42915	1	1	1	1	247	26.48	8.75	21.03	1
	Checked	Confidence	Sequence	Modifications	Qvality PEP	Qvality q-value	# Protein Groups	# Proteins	# PSMs	Master Protein Accessions	# Missed Cleavages	Theo. MH+ [Da]	Ions Score Mascot	Confidence Mascot	Percolator q-Value Mascot	Percolator PEP Mascot
	FALSE	Low	LPQVFK		0.828306	0.358829	1	1	1	Q9R0Q9	0	731.445	21.03	Low	0.341	0.8199
FALSE	Low	Master Protein	Q9CXZ1	NADH dehydrogenase [ubiquinone] iron-sulfur protein 4, mitochondrial OS=Mus musculus OX=10090 GN=Ndufs4 PE=1 SV=3	0.43	0.0858685	5.71429	1	1	1	1	175	19.772	9.99	0	1
	Checked	Confidence	Sequence	Modifications	Qvality PEP	Qvality q-value	# Protein Groups	# Proteins	# PSMs	Master Protein Accessions	# Missed Cleavages	Theo. MH+ [Da]	Ions Score Mascot	Confidence Mascot	Percolator q-Value Mascot	Percolator PEP Mascot
	FALSE	Low	WKMEFDTRER	1xOxidation [M3]	0.829218	0.35906	1	1	1	Q9CXZ1	2	1413.66	5.65	Low	0.341	0.8206
FALSE	Low	Master Protein	Q99LU0	Charged multivesicular body protein 1b-1 OS=Mus musculus OX=10090 GN=Chmp1b1 PE=1 SV=1	0.43	0.085181	3.51759	1	1	1	1	199	22.11	8.1	0	1
	Checked	Confidence	Sequence	Modifications	Qvality PEP	Qvality q-value	# Protein Groups	# Proteins	# PSMs	Master Protein Accessions	# Missed Cleavages	Theo. MH+ [Da]	Ions Score Mascot	Confidence Mascot	Percolator q-Value Mascot	Percolator PEP Mascot
	FALSE	Low	ISALMDK	1xOxidation [M5]	0.830128	0.35906	1	2	1	Q99LU0	0	793.412	7.35	Low	0.3425	0.8219
FALSE	Low	Master Protein	Q9D620	Rab11 family-interacting protein 1 OS=Mus musculus OX=10090 GN=Rab11fip1 PE=1 SV=2	0.43	0.0846529	1.24031	1	1	1	1	645	70.64	9.47	0	1
	Checked	Confidence	Sequence	Modifications	Qvality PEP	Qvality q-value	# Protein Groups	# Proteins	# PSMs	Master Protein Accessions	# Missed Cleavages	Theo. MH+ [Da]	Ions Score Mascot	Confidence Mascot	Percolator q-Value Mascot	Percolator PEP Mascot
	FALSE	Low	YATSVSER		0.831944	0.361251	1	1	1	Q9D620	0	912.442	0.88	Low	0.3425	0.8229
FALSE	Low	Master Protein	Q5SQX6	Cytoplasmic FMR1-interacting protein 2 OS=Mus musculus OX=10090 GN=Cyfip2 PE=1 SV=2	0.43	0.0820746	0.478851	1	1	1	1	1253	145.565	7.05	0	1
	Checked	Confidence	Sequence	Modifications	Qvality PEP	Qvality q-value	# Protein Groups	# Proteins	# PSMs	Master Protein Accessions	# Missed Cleavages	Theo. MH+ [Da]	Ions Score Mascot	Confidence Mascot	Percolator q-Value Mascot	Percolator PEP Mascot
	FALSE	Low	ICRLPR	1xCarbamidomethyl [C2]	0.836455	0.366991	1	2	1	Q5SQX6	1	814.472	10.42	Low	0.349	0.8278
FALSE	Low	Master Protein	Q32MD9	Cell adhesion molecule-related/down-regulated by oncogenes OS=Mus musculus OX=10090 GN=Cdon PE=1 SV=2	0.43	0.0800855	0.72	1	1	1	1	1250	135.336	6.95	0	1
	Checked	Confidence	Sequence	Modifications	Qvality PEP	Qvality q-value	# Protein Groups	# Proteins	# PSMs	Master Protein Accessions	# Missed Cleavages	Theo. MH+ [Da]	Ions Score Mascot	Confidence Mascot	Percolator q-Value Mascot	Percolator PEP Mascot
	FALSE	Low	ISWLHNGKR		0.840035	0.372101	1	1	1	Q32MD9	1	1110.62	5.6	Low	0.3529	0.8316
FALSE	Low	Master Protein	Q8C963	Coiled-coil domain-containing protein 159 OS=Mus musculus OX=10090 GN=Ccdc159 PE=2 SV=1	0.43	0.0796679	2.18978	1	1	1	1	411	46.313	6.01	0	1
	Checked	Confidence	Sequence	Modifications	Qvality PEP	Qvality q-value	# Protein Groups	# Proteins	# PSMs	Master Protein Accessions	# Missed Cleavages	Theo. MH+ [Da]	Ions Score Mascot	Confidence Mascot	Percolator q-Value Mascot	Percolator PEP Mascot
	FALSE	Low	KSLEPSSAK		0.840035	0.372101	1	1	1	Q8C963	1	946.52	6.74	Low	0.3549	0.8324
FALSE	Low	Master Protein	Q61614	Endothelin-1 receptor OS=Mus musculus OX=10090 GN=Ednra PE=2 SV=3	0.43	0.0788339	2.10773	1	1	1	1	427	48.545	8.31	0	1
	Checked	Confidence	Sequence	Modifications	Qvality PEP	Qvality q-value	# Protein Groups	# Proteins	# PSMs	Master Protein Accessions	# Missed Cleavages	Theo. MH+ [Da]	Ions Score Mascot	Confidence Mascot	Percolator q-Value Mascot	Percolator PEP Mascot
	FALSE	Low	IIYQNKCMR	1xCarbamidomethyl [C7]	0.841816	0.375968	1	1	1	Q61614	1	1225.62	11.85	Low	0.3583	0.834
FALSE	Low	Master Protein	Q5NCI0	Up-regulator of cell proliferation OS=Mus musculus OX=10090 GN=Urgcp PE=2 SV=1	0.43	0.0785737	0.75594	1	1	1	1	926	104.617	6.32	0	1
	Checked	Confidence	Sequence	Modifications	Qvality PEP	Qvality q-value	# Protein Groups	# Proteins	# PSMs	Master Protein Accessions	# Missed Cleavages	Theo. MH+ [Da]	Ions Score Mascot	Confidence Mascot	Percolator q-Value Mascot	Percolator PEP Mascot
	FALSE	Low	LGQPRPR		0.842704	0.375968	1	1	1	Q5NCI0	1	823.49	13.2	Low	0.3583	0.8345
FALSE	Low	Master Protein	Q8R0H9	ADP-ribosylation factor-binding protein GGA1 OS=Mus musculus OX=10090 GN=Gga1 PE=1 SV=1	0.43	0.0782615	1.73228	1	1	1	1	635	69.928	5.27	0	1
	Checked	Confidence	Sequence	Modifications	Qvality PEP	Qvality q-value	# Protein Groups	# Proteins	# PSMs	Master Protein Accessions	# Missed Cleavages	Theo. MH+ [Da]	Ions Score Mascot	Confidence Mascot	Percolator q-Value Mascot	Percolator PEP Mascot
	FALSE	Low	YLGSRTSEKVK		0.842704	0.375968	1	1	1	Q8R0H9	2	1267.7	14.26	Low	0.3585	0.8351
FALSE	Low	Master Protein	O88704	Potassium/sodium hyperpolarization-activated cyclic nucleotide-gated channel 1 OS=Mus musculus OX=10090 GN=Hcn1 PE=1 SV=1	0.43	0.0781575	1.31868	1	1	1	1	910	102.366	8.37	0	1
	Checked	Confidence	Sequence	Modifications	Qvality PEP	Qvality q-value	# Protein Groups	# Proteins	# PSMs	Master Protein Accessions	# Missed Cleavages	Theo. MH+ [Da]	Ions Score Mascot	Confidence Mascot	Percolator q-Value Mascot	Percolator PEP Mascot
	FALSE	Low	LGTPPGGGAAGK		0.842704	0.375968	1	1	1	O88704	0	982.532	0.32	Low	0.3585	0.8353
FALSE	Low	Master Protein	Q8CBR6	Tsukushin OS=Mus musculus OX=10090 GN=Tsku PE=2 SV=2	0.43	0.0770152	1.9774	1	1	1	1	354	38.338	6.61	0	1
	Checked	Confidence	Sequence	Modifications	Qvality PEP	Qvality q-value	# Protein Groups	# Proteins	# PSMs	Master Protein Accessions	# Missed Cleavages	Theo. MH+ [Da]	Ions Score Mascot	Confidence Mascot	Percolator q-Value Mascot	Percolator PEP Mascot
	FALSE	Low	QPGSSPK		0.845358	0.379068	1	1	1	Q8CBR6	0	700.362	2.55	Low	0.361	0.8375
FALSE	Low	Master Protein	E9PY46	Intraflagellar transport protein 140 homolog OS=Mus musculus OX=10090 GN=Ift140 PE=1 SV=1	0.43	0.076756	0.478142	1	1	1	1	1464	165.769	5.91	30.13	1
	Checked	Confidence	Sequence	Modifications	Qvality PEP	Qvality q-value	# Protein Groups	# Proteins	# PSMs	Master Protein Accessions	# Missed Cleavages	Theo. MH+ [Da]	Ions Score Mascot	Confidence Mascot	Percolator q-Value Mascot	Percolator PEP Mascot
	FALSE	Low	ISILLSK		0.845358	0.379068	1	1	1	E9PY46	0	773.513	30.13	Low	0.361	0.838
FALSE	Low	Master Protein	Q9CWH1	Zinc finger and BTB domain-containing protein 8A OS=Mus musculus OX=10090 GN=Zbtb8a PE=2 SV=1	0.43	0.0766523	1.6129	1	1	1	1	434	49.12	6.96	0	1
	Checked	Confidence	Sequence	Modifications	Qvality PEP	Qvality q-value	# Protein Groups	# Proteins	# PSMs	Master Protein Accessions	# Missed Cleavages	Theo. MH+ [Da]	Ions Score Mascot	Confidence Mascot	Percolator q-Value Mascot	Percolator PEP Mascot
	FALSE	Low	YFSLSDK		0.846239	0.379068	1	1	1	Q9CWH1	0	859.42	6.28	Low	0.361	0.8382
FALSE	Low	Master Protein	Q8CIL4	Uncharacterized protein C1orf131 homolog OS=Mus musculus OX=10090 PE=1 SV=1	0.43	0.0765487	2.84698	1	1	1	1	281	31.325	9.85	0	1
	Checked	Confidence	Sequence	Modifications	Qvality PEP	Qvality q-value	# Protein Groups	# Proteins	# PSMs	Master Protein Accessions	# Missed Cleavages	Theo. MH+ [Da]	Ions Score Mascot	Confidence Mascot	Percolator q-Value Mascot	Percolator PEP Mascot
	FALSE	Low	KGRGQEDR		0.846239	0.379068	1	1	1	Q8CIL4	2	945.486	13	Low	0.361	0.8384
FALSE	Low	Master Protein	P10300	T-cell surface glycoprotein CD8 beta chain OS=Mus musculus OX=10090 GN=Cd8b PE=1 SV=1	0.43	0.0764969	5.16432	1	1	1	1	213	24.272	9.76	0	1
	Checked	Confidence	Sequence	Modifications	Qvality PEP	Qvality q-value	# Protein Groups	# Proteins	# PSMs	Master Protein Accessions	# Missed Cleavages	Theo. MH+ [Da]	Ions Score Mascot	Confidence Mascot	Percolator q-Value Mascot	Percolator PEP Mascot
	FALSE	Low	RNIILESSDSR		0.846239	0.379068	1	1	1	P10300	1	1289.68	5.22	Low	0.361	0.8385
FALSE	Low	Master Protein	Q6IMP4	Pannexin-2 OS=Mus musculus OX=10090 GN=Panx2 PE=1 SV=2	0.43	0.0757724	1.03397	1	1	1	1	677	74.567	7.52	0	1
	Checked	Confidence	Sequence	Modifications	Qvality PEP	Qvality q-value	# Protein Groups	# Proteins	# PSMs	Master Protein Accessions	# Missed Cleavages	Theo. MH+ [Da]	Ions Score Mascot	Confidence Mascot	Percolator q-Value Mascot	Percolator PEP Mascot
	FALSE	Low	DAPLPEK		0.847119	0.379068	1	1	1	Q6IMP4	0	769.409	11.79	Low	0.361	0.8399
FALSE	Low	Master Protein	Q9CX19	Protein FAM162B OS=Mus musculus OX=10090 GN=Fam162b PE=1 SV=1	0.43	0.0755656	5.73248	1	1	1	1	157	17.675	10.43	0	1
	Checked	Confidence	Sequence	Modifications	Qvality PEP	Qvality q-value	# Protein Groups	# Proteins	# PSMs	Master Protein Accessions	# Missed Cleavages	Theo. MH+ [Da]	Ions Score Mascot	Confidence Mascot	Percolator q-Value Mascot	Percolator PEP Mascot
	FALSE	Low	LGLGFTTHR		0.847997	0.379068	1	1	1	Q9CX19	0	1001.55	0.62	Low	0.361	0.8403
FALSE	Low	Master Protein	P70324	T-box transcription factor TBX3 OS=Mus musculus OX=10090 GN=Tbx3 PE=1 SV=3	0.43	0.0754623	1.88934	1	1	1	1	741	79.11	8	0	1
	Checked	Confidence	Sequence	Modifications	Qvality PEP	Qvality q-value	# Protein Groups	# Proteins	# PSMs	Master Protein Accessions	# Missed Cleavages	Theo. MH+ [Da]	Ions Score Mascot	Confidence Mascot	Percolator q-Value Mascot	Percolator PEP Mascot
	FALSE	Low	WMVAGKADPEMPKR	1xOxidation [M2]	0.847997	0.379068	1	2	1	P70324	2	1631.8	3.29	Low	0.361	0.8405
FALSE	Low	Master Protein	Q8CI75	DIS3-like exonuclease 2 OS=Mus musculus OX=10090 GN=Dis3l2 PE=1 SV=1	0.43	0.0754623	0.91954	1	1	1	1	870	97.713	5.9	0	1
	Checked	Confidence	Sequence	Modifications	Qvality PEP	Qvality q-value	# Protein Groups	# Proteins	# PSMs	Master Protein Accessions	# Missed Cleavages	Theo. MH+ [Da]	Ions Score Mascot	Confidence Mascot	Percolator q-Value Mascot	Percolator PEP Mascot
	FALSE	Low	TIIRSCTK	1xCarbamidomethyl [C6]	0.847997	0.379068	1	1	1	Q8CI75	1	978.54	8.26	Low	0.361	0.8405
FALSE	Low	Master Protein	P53395	Lipoamide acyltransferase component of branched-chain alpha-keto acid dehydrogenase complex, mitochondrial OS=Mus musculus OX=10090 GN=Dbt PE=1 SV=2	0.43	0.0752556	3.52697	2	3	2	1	482	53.213	8.6	0	2
	Checked	Confidence	Sequence	Modifications	Qvality PEP	Qvality q-value	# Protein Groups	# Proteins	# PSMs	Master Protein Accessions	# Missed Cleavages	Theo. MH+ [Da]	Ions Score Mascot	Confidence Mascot	Percolator q-Value Mascot	Percolator PEP Mascot
	FALSE	Low	LSEVVGSGK		0.847997	0.379068	1	1	2	P53395	0	875.483	14.05	Low	0.579	1
	FALSE	Low	LAMENNIK	1xOxidation [M3]	1	0.666962	1	1	1	P53395	0	948.482	2.86	Low	0.6533	1
FALSE	Low	Master Protein	P48441	Alpha-L-iduronidase OS=Mus musculus OX=10090 GN=Idua PE=1 SV=2	0.43	0.0744301	1.1041	1	1	1	1	634	71.209	6.73	0	1
	Checked	Confidence	Sequence	Modifications	Qvality PEP	Qvality q-value	# Protein Groups	# Proteins	# PSMs	Master Protein Accessions	# Missed Cleavages	Theo. MH+ [Da]	Ions Score Mascot	Confidence Mascot	Percolator q-Value Mascot	Percolator PEP Mascot
	FALSE	Low	IASPTLK		0.849748	0.379429	1	1	1	P48441	0	729.451	13.58	Low	0.361	0.8425
FALSE	Low	Master Protein	Q9Z277	Tyrosine-protein kinase BAZ1B OS=Mus musculus OX=10090 GN=Baz1b PE=1 SV=2	0.43	0.0732975	0.540906	1	2	1	1	1479	170.544	8.6	0	1
	Checked	Confidence	Sequence	Modifications	Qvality PEP	Qvality q-value	# Protein Groups	# Proteins	# PSMs	Master Protein Accessions	# Missed Cleavages	Theo. MH+ [Da]	Ions Score Mascot	Confidence Mascot	Percolator q-Value Mascot	Percolator PEP Mascot
	FALSE	Low	IMSPNNNK		0.851494	0.379429	1	1	2	Q9Z277	0	917.451	5.25	Low	0.361	0.8447
FALSE	Low	Master Protein	Q69ZK0	Phosphatidylinositol 3,4,5-trisphosphate-dependent Rac exchanger 1 protein OS=Mus musculus OX=10090 GN=Prex1 PE=1 SV=2	0.43	0.0720653	0.545455	1	1	1	1	1650	184.818	6.29	0	1
	Checked	Confidence	Sequence	Modifications	Qvality PEP	Qvality q-value	# Protein Groups	# Proteins	# PSMs	Master Protein Accessions	# Missed Cleavages	Theo. MH+ [Da]	Ions Score Mascot	Confidence Mascot	Percolator q-Value Mascot	Percolator PEP Mascot
	FALSE	Low	IVEPRGCFR	1xCarbamidomethyl [C7]	0.854099	0.379429	1	1	1	Q69ZK0	1	1133.59	17.31	Low	0.361	0.8471
FALSE	Low	Master Protein	Q9CQT1	Methylthioribose-1-phosphate isomerase OS=Mus musculus OX=10090 GN=Mri1 PE=1 SV=1	0.43	0.0720141	2.16802	1	1	1	1	369	39.386	5.91	0	1
	Checked	Confidence	Sequence	Modifications	Qvality PEP	Qvality q-value	# Protein Groups	# Proteins	# PSMs	Master Protein Accessions	# Missed Cleavages	Theo. MH+ [Da]	Ions Score Mascot	Confidence Mascot	Percolator q-Value Mascot	Percolator PEP Mascot
	FALSE	Low	FAEDMLEK		0.854099	0.379429	1	1	1	Q9CQT1	0	982.455	0.63	Low	0.361	0.8472
FALSE	Low	Master Protein	Q5RJI2	Choline transporter-like protein 5 OS=Mus musculus OX=10090 GN=Slc44a5 PE=2 SV=1	0.43	0.0717578	1.26761	1	1	1	1	710	81.375	8.51	0	1
	Checked	Confidence	Sequence	Modifications	Qvality PEP	Qvality q-value	# Protein Groups	# Proteins	# PSMs	Master Protein Accessions	# Missed Cleavages	Theo. MH+ [Da]	Ions Score Mascot	Confidence Mascot	Percolator q-Value Mascot	Percolator PEP Mascot
	FALSE	Low	PPSSQGDPR		0.854964	0.379429	1	1	1	Q5RJI2	0	940.448	5	Low	0.361	0.8477
FALSE	Low	Master Protein	Q8BSY0	Aspartyl/asparaginyl beta-hydroxylase OS=Mus musculus OX=10090 GN=Asph PE=1 SV=1	0.43	0.0717066	2.02429	2	2	2	1	741	82.991	5.08	0	2
	Checked	Confidence	Sequence	Modifications	Qvality PEP	Qvality q-value	# Protein Groups	# Proteins	# PSMs	Master Protein Accessions	# Missed Cleavages	Theo. MH+ [Da]	Ions Score Mascot	Confidence Mascot	Percolator q-Value Mascot	Percolator PEP Mascot
	FALSE	Low	LLNKFDK		0.854964	0.379429	1	1	1	Q8BSY0	1	877.514	8.94	Low	0.361	0.8478
	FALSE	Low	IRCANETR	1xCarbamidomethyl [C3]	1	0.65724	1	1	1	Q8BSY0	1	1019.51	0.55	Low	0.6425	1
FALSE	Low	Master Protein	Q9R1C0	Transcription initiation factor TFIID subunit 7 OS=Mus musculus OX=10090 GN=Taf7 PE=1 SV=1	0.43	0.0714505	5.57185	2	2	2	1	341	39.102	5.33	0	2
	Checked	Confidence	Sequence	Modifications	Qvality PEP	Qvality q-value	# Protein Groups	# Proteins	# PSMs	Master Protein Accessions	# Missed Cleavages	Theo. MH+ [Da]	Ions Score Mascot	Confidence Mascot	Percolator q-Value Mascot	Percolator PEP Mascot
	FALSE	Low	QIDNMKGK		0.854964	0.379429	1	1	1	Q9R1C0	1	933.482	6.05	Low	0.361	0.8483
	FALSE	Low	FQAVLDELKQK		1	0.714598	1	1	1	Q9R1C0	1	1318.74	1.31	Low	0.7051	1
FALSE	Low	Master Protein	Q9CR95	Adaptin ear-binding coat-associated protein 1 OS=Mus musculus OX=10090 GN=Necap1 PE=1 SV=2	0.43	0.0710923	3.27273	1	1	1	1	275	29.621	6.38	0	1
	Checked	Confidence	Sequence	Modifications	Qvality PEP	Qvality q-value	# Protein Groups	# Proteins	# PSMs	Master Protein Accessions	# Missed Cleavages	Theo. MH+ [Da]	Ions Score Mascot	Confidence Mascot	Percolator q-Value Mascot	Percolator PEP Mascot
	FALSE	Low	LSIGNITAK		0.855827	0.379429	1	1	1	Q9CR95	0	916.546	11.7	Low	0.3617	0.849
FALSE	Low	Master Protein	O88952	Protein lin-7 homolog C OS=Mus musculus OX=10090 GN=Lin7c PE=1 SV=2	0.43	0.0703767	4.56853	1	1	1	1	197	21.82	8.43	0	1
	Checked	Confidence	Sequence	Modifications	Qvality PEP	Qvality q-value	# Protein Groups	# Proteins	# PSMs	Master Protein Accessions	# Missed Cleavages	Theo. MH+ [Da]	Ions Score Mascot	Confidence Mascot	Percolator q-Value Mascot	Percolator PEP Mascot
	FALSE	Low	IIPGGIADR		0.85755	0.381466	1	1	1	O88952	0	911.531	6.03	Low	0.3624	0.8504
FALSE	Low	Master Protein	Q0II04	Nebulette OS=Mus musculus OX=10090 GN=Nebl PE=1 SV=1	0.43	0.0683388	3.09735	2	2	2	1	452	52.168	6.86	0	2
	Checked	Confidence	Sequence	Modifications	Qvality PEP	Qvality q-value	# Protein Groups	# Proteins	# PSMs	Master Protein Accessions	# Missed Cleavages	Theo. MH+ [Da]	Ions Score Mascot	Confidence Mascot	Percolator q-Value Mascot	Percolator PEP Mascot
	FALSE	Low	IISDAEYK		0.860974	0.388715	1	1	1	Q0II04	0	938.483	2	Low	0.3702	0.8544
	FALSE	Low	AMEVNR		1	0.629128	1	1	1	Q0II04	0	719.35	2.99	Low	0.6131	1
FALSE	Low	Master Protein	Q80YR6	DNA endonuclease RBBP8 OS=Mus musculus OX=10090 GN=Rbbp8 PE=1 SV=1	0.43	0.0677292	0.671892	1	1	1	1	893	100.768	6.68	0	1
	Checked	Confidence	Sequence	Modifications	Qvality PEP	Qvality q-value	# Protein Groups	# Proteins	# PSMs	Master Protein Accessions	# Missed Cleavages	Theo. MH+ [Da]	Ions Score Mascot	Confidence Mascot	Percolator q-Value Mascot	Percolator PEP Mascot
	FALSE	Low	ILDAQR		0.861826	0.391442	1	1	1	Q80YR6	0	715.41	19.69	Low	0.3715	0.8556
FALSE	Low	Master Protein	P24399	Zinc finger protein 239 OS=Mus musculus OX=10090 GN=Znf239 PE=2 SV=2	0.43	0.0661585	4.47761	1	1	1	1	201	22.803	9.17	0	1
	Checked	Confidence	Sequence	Modifications	Qvality PEP	Qvality q-value	# Protein Groups	# Proteins	# PSMs	Master Protein Accessions	# Missed Cleavages	Theo. MH+ [Da]	Ions Score Mascot	Confidence Mascot	Percolator q-Value Mascot	Percolator PEP Mascot
	FALSE	Low	GFSQSSDLR		0.865216	0.392265	1	1	1	P24399	0	996.474	12.34	Low	0.3735	0.8587
FALSE	Low	Master Protein	P57785	Left-right determination factor 2 OS=Mus musculus OX=10090 GN=Lefty2 PE=2 SV=2	0.43	0.064896	2.17391	1	1	1	1	368	41.149	6.92	0	1
	Checked	Confidence	Sequence	Modifications	Qvality PEP	Qvality q-value	# Protein Groups	# Proteins	# PSMs	Master Protein Accessions	# Missed Cleavages	Theo. MH+ [Da]	Ions Score Mascot	Confidence Mascot	Percolator q-Value Mascot	Percolator PEP Mascot
	FALSE	Low	VREDGSNR		0.866902	0.395659	1	1	1	P57785	1	932.454	8.39	Low	0.3778	0.8612
FALSE	Low	Master Protein	O88466	Zinc finger protein 106 OS=Mus musculus OX=10090 GN=Znf106 PE=1 SV=3	0.43	0.0645935	1.05932	2	2	2	1	1888	208.836	7.59	0	2
	Checked	Confidence	Sequence	Modifications	Qvality PEP	Qvality q-value	# Protein Groups	# Proteins	# PSMs	Master Protein Accessions	# Missed Cleavages	Theo. MH+ [Da]	Ions Score Mascot	Confidence Mascot	Percolator q-Value Mascot	Percolator PEP Mascot
	FALSE	Low	TVSGTQKEPDEK		0.867742	0.395659	1	1	1	O88466	1	1318.65	9.75	Low	0.3778	0.8618
	FALSE	Low	VGNIPTQR		1	0.714234	1	1	1	O88466	0	884.495	1.18	Low	0.7038	1
FALSE	Low	Master Protein	Q8BNA6	Protocadherin Fat 3 OS=Mus musculus OX=10090 GN=Fat3 PE=1 SV=2	0.43	0.0639892	0.153677	1	1	1	1	4555	501.698	4.87	0	1
	Checked	Confidence	Sequence	Modifications	Qvality PEP	Qvality q-value	# Protein Groups	# Proteins	# PSMs	Master Protein Accessions	# Missed Cleavages	Theo. MH+ [Da]	Ions Score Mascot	Confidence Mascot	Percolator q-Value Mascot	Percolator PEP Mascot
	FALSE	Low	QGPHFDK		0.86858	0.396354	1	1	1	Q8BNA6	0	828.4	3.75	Low	0.3803	0.863
FALSE	Low	Master Protein	E9Q309	Centrosome-associated protein 350 OS=Mus musculus OX=10090 GN=Cep350 PE=1 SV=1	0.43	0.0634863	0.258481	1	1	1	1	3095	346.244	6.35	0	1
	Checked	Confidence	Sequence	Modifications	Qvality PEP	Qvality q-value	# Protein Groups	# Proteins	# PSMs	Master Protein Accessions	# Missed Cleavages	Theo. MH+ [Da]	Ions Score Mascot	Confidence Mascot	Percolator q-Value Mascot	Percolator PEP Mascot
	FALSE	Low	QHFPDFMR	1xOxidation [M7]	0.870252	0.397739	1	1	1	E9Q309	0	1093.49	6.23	Low	0.3803	0.864
FALSE	Low	Master Protein	Q99KG5	Lipolysis-stimulated lipoprotein receptor OS=Mus musculus OX=10090 GN=Lsr PE=1 SV=1	0.43	0.0616304	1.17845	1	1	1	1	594	66.066	6.54	0	1
	Checked	Confidence	Sequence	Modifications	Qvality PEP	Qvality q-value	# Protein Groups	# Proteins	# PSMs	Master Protein Accessions	# Missed Cleavages	Theo. MH+ [Da]	Ions Score Mascot	Confidence Mascot	Percolator q-Value Mascot	Percolator PEP Mascot
	FALSE	Low	LLEEALK		0.873575	0.39857	1	1	1	Q99KG5	0	815.487	13.26	Low	0.3817	0.8677
FALSE	Low	Master Protein	Q91VH2	Sorting nexin-9 OS=Mus musculus OX=10090 GN=Snx9 PE=1 SV=1	0.43	0.0610302	1.17647	1	2	1	1	595	66.504	5.52	0	1
	Checked	Confidence	Sequence	Modifications	Qvality PEP	Qvality q-value	# Protein Groups	# Proteins	# PSMs	Master Protein Accessions	# Missed Cleavages	Theo. MH+ [Da]	Ions Score Mascot	Confidence Mascot	Percolator q-Value Mascot	Percolator PEP Mascot
	FALSE	Low	LQAWMTR		0.874401	0.39857	1	1	2	Q91VH2	0	905.466	4.14	Low	0.5029	0.9715
FALSE	Low	Master Protein	G3X9J0	Signal-induced proliferation-associated 1-like protein 3 OS=Mus musculus OX=10090 GN=Sipa1l3 PE=1 SV=1	0.43	0.0609303	0.394144	1	1	1	1	1776	194.943	8.32	22.6	1
	Checked	Confidence	Sequence	Modifications	Qvality PEP	Qvality q-value	# Protein Groups	# Proteins	# PSMs	Master Protein Accessions	# Missed Cleavages	Theo. MH+ [Da]	Ions Score Mascot	Confidence Mascot	Percolator q-Value Mascot	Percolator PEP Mascot
	FALSE	Low	LALNTPK		0.874401	0.39857	1	1	1	G3X9J0	0	756.461	22.6	Low	0.3817	0.8691
FALSE	Low	Master Protein	P28563	Dual specificity protein phosphatase 1 OS=Mus musculus OX=10090 GN=Dusp1 PE=1 SV=1	0.43	0.0597824	2.45232	1	1	1	1	367	39.345	7.01	0	1
	Checked	Confidence	Sequence	Modifications	Qvality PEP	Qvality q-value	# Protein Groups	# Proteins	# PSMs	Master Protein Accessions	# Missed Cleavages	Theo. MH+ [Da]	Ions Score Mascot	Confidence Mascot	Percolator q-Value Mascot	Percolator PEP Mascot
	FALSE	Low	SASLDGAKR		0.87687	0.39857	1	1	1	P28563	1	904.485	16.5	Low	0.3817	0.8714
FALSE	Low	Master Protein	Q69ZB0	Leucine-rich repeat and coiled-coil domain-containing protein 1 OS=Mus musculus OX=10090 GN=Lrrcc1 PE=2 SV=2	0.43	0.0591848	0.779727	1	2	1	1	1026	119.094	5.96	0	1
	Checked	Confidence	Sequence	Modifications	Qvality PEP	Qvality q-value	# Protein Groups	# Proteins	# PSMs	Master Protein Accessions	# Missed Cleavages	Theo. MH+ [Da]	Ions Score Mascot	Confidence Mascot	Percolator q-Value Mascot	Percolator PEP Mascot
	FALSE	Low	IALTVEAR		0.87769	0.39857	1	1	2	Q69ZB0	0	872.52	7.88	Low	0.4111	0.9092
FALSE	Low	Master Protein	Q45VK7	Cytoplasmic dynein 2 heavy chain 1 OS=Mus musculus OX=10090 GN=Dync2h1 PE=1 SV=1	0.43	0.0586377	0.13934	1	1	1	1	4306	492.029	6.6	0	1
	Checked	Confidence	Sequence	Modifications	Qvality PEP	Qvality q-value	# Protein Groups	# Proteins	# PSMs	Master Protein Accessions	# Missed Cleavages	Theo. MH+ [Da]	Ions Score Mascot	Confidence Mascot	Percolator q-Value Mascot	Percolator PEP Mascot
	FALSE	Low	IVCLSR	1xCarbamidomethyl [C3]	0.879324	0.39857	1	1	1	Q45VK7	0	747.418	3.7	Low	0.3822	0.8737
FALSE	Low	Master Protein	B9EJA2	Cortactin-binding protein 2 OS=Mus musculus OX=10090 GN=Cttnbp2 PE=1 SV=2	0.43	0.0578431	0.424757	1	1	1	1	1648	178.662	8.19	0	1
	Checked	Confidence	Sequence	Modifications	Qvality PEP	Qvality q-value	# Protein Groups	# Proteins	# PSMs	Master Protein Accessions	# Missed Cleavages	Theo. MH+ [Da]	Ions Score Mascot	Confidence Mascot	Percolator q-Value Mascot	Percolator PEP Mascot
	FALSE	Low	VVEEAQK		0.880138	0.39857	1	1	1	B9EJA2	0	802.431	3.5	Low	0.3822	0.8753
FALSE	Low	Master Protein	Q8VDZ4	Palmitoyltransferase ZDHHC5 OS=Mus musculus OX=10090 GN=Zdhhc5 PE=1 SV=1	0.43	0.0573472	1.11888	1	1	1	1	715	77.452	9.01	0	1
	Checked	Confidence	Sequence	Modifications	Qvality PEP	Qvality q-value	# Protein Groups	# Proteins	# PSMs	Master Protein Accessions	# Missed Cleavages	Theo. MH+ [Da]	Ions Score Mascot	Confidence Mascot	Percolator q-Value Mascot	Percolator PEP Mascot
	FALSE	Low	LSRGDSLK		0.881762	0.39857	1	1	1	Q8VDZ4	1	875.495	4.44	Low	0.3822	0.8763
FALSE	Low	Master Protein	Q03059	Choline O-acetyltransferase OS=Mus musculus OX=10090 GN=Chat PE=2 SV=2	0.43	0.0568024	1.87207	1	1	1	1	641	71.806	7.74	0	1
	Checked	Confidence	Sequence	Modifications	Qvality PEP	Qvality q-value	# Protein Groups	# Proteins	# PSMs	Master Protein Accessions	# Missed Cleavages	Theo. MH+ [Da]	Ions Score Mascot	Confidence Mascot	Percolator q-Value Mascot	Percolator PEP Mascot
	FALSE	Low	RLSEGDLFTQLR		0.882571	0.39857	1	1	1	Q03059	1	1434.77	0.02	Low	0.3829	0.8774
FALSE	Low	Master Protein	Q8CDJ8	Stonin-1 OS=Mus musculus OX=10090 GN=Ston1 PE=1 SV=2	0.43	0.0555173	3.0137	2	2	2	1	730	81.741	6.35	0	2
	Checked	Confidence	Sequence	Modifications	Qvality PEP	Qvality q-value	# Protein Groups	# Proteins	# PSMs	Master Protein Accessions	# Missed Cleavages	Theo. MH+ [Da]	Ions Score Mascot	Confidence Mascot	Percolator q-Value Mascot	Percolator PEP Mascot
	FALSE	Low	LTLPTLR		0.884988	0.39857	1	1	1	Q8CDJ8	0	813.519	8.24	Low	0.3829	0.88
	FALSE	Low	KNMMSSRQWGPIFLK	2xOxidation [M3; M4]	1	0.737387	1	1	1	Q8CDJ8	2	1854.94	0.26	Low	0.7268	1
FALSE	Low	Master Protein	Q61644	Protein kinase C and casein kinase substrate in neurons protein 1 OS=Mus musculus OX=10090 GN=Pacsin1 PE=1 SV=1	0.43	0.0551227	2.49433	1	1	1	1	441	50.544	5.24	0	1
	Checked	Confidence	Sequence	Modifications	Qvality PEP	Qvality q-value	# Protein Groups	# Proteins	# PSMs	Master Protein Accessions	# Missed Cleavages	Theo. MH+ [Da]	Ions Score Mascot	Confidence Mascot	Percolator q-Value Mascot	Percolator PEP Mascot
	FALSE	Low	TEQSVTPEQQK		0.88579	0.39857	1	1	1	Q61644	0	1274.62	2.1	Low	0.3829	0.8808
FALSE	Low	Master Protein	Q63ZV0	Insulinoma-associated protein 1 OS=Mus musculus OX=10090 GN=Insm1 PE=1 SV=1	0.43	0.0549748	2.30326	1	1	1	1	521	54.016	9.01	0	1
	Checked	Confidence	Sequence	Modifications	Qvality PEP	Qvality q-value	# Protein Groups	# Proteins	# PSMs	Master Protein Accessions	# Missed Cleavages	Theo. MH+ [Da]	Ions Score Mascot	Confidence Mascot	Percolator q-Value Mascot	Percolator PEP Mascot
	FALSE	Low	VFSCPANLASHR	1xCarbamidomethyl [C4]	0.88579	0.39857	1	2	1	Q63ZV0	0	1358.66	0.86	Low	0.3829	0.8811
FALSE	Low	Master Protein	P21440	Phosphatidylcholine translocator ABCB4 OS=Mus musculus OX=10090 GN=Abcb4 PE=1 SV=2	0.43	0.0549255	0.626959	1	1	1	1	1276	140.288	8.78	0	1
	Checked	Confidence	Sequence	Modifications	Qvality PEP	Qvality q-value	# Protein Groups	# Proteins	# PSMs	Master Protein Accessions	# Missed Cleavages	Theo. MH+ [Da]	Ions Score Mascot	Confidence Mascot	Percolator q-Value Mascot	Percolator PEP Mascot
	FALSE	Low	ISEGIGDK		0.88579	0.39857	1	1	1	P21440	0	818.425	5.71	Low	0.3829	0.8812
FALSE	Low	Master Protein	Q91XA8	Kelch domain-containing protein 8A OS=Mus musculus OX=10090 GN=Klhdc8a PE=2 SV=1	0.43	0.0548762	3.14286	1	1	1	1	350	38.792	9.07	0	1
	Checked	Confidence	Sequence	Modifications	Qvality PEP	Qvality q-value	# Protein Groups	# Proteins	# PSMs	Master Protein Accessions	# Missed Cleavages	Theo. MH+ [Da]	Ions Score Mascot	Confidence Mascot	Percolator q-Value Mascot	Percolator PEP Mascot
	FALSE	Low	YAATSFLRGSK		0.88579	0.39857	1	1	1	Q91XA8	1	1200.64	1.44	Low	0.3829	0.8813
FALSE	Low	Master Protein	Q923J1	Transient receptor potential cation channel subfamily M member 7 OS=Mus musculus OX=10090 GN=Trpm7 PE=1 SV=1	0.43	0.054827	0.590446	1	1	1	1	1863	212.262	7.8	0	1
	Checked	Confidence	Sequence	Modifications	Qvality PEP	Qvality q-value	# Protein Groups	# Proteins	# PSMs	Master Protein Accessions	# Missed Cleavages	Theo. MH+ [Da]	Ions Score Mascot	Confidence Mascot	Percolator q-Value Mascot	Percolator PEP Mascot
	FALSE	Low	LVISVHGGMQK		0.88579	0.39857	1	1	1	Q923J1	0	1168.65	2.04	Low	0.3829	0.8814
FALSE	Low	Master Protein	Q6ZPI0	Protein Jade-1 OS=Mus musculus OX=10090 GN=Jade1 PE=1 SV=2	0.43	0.0530077	0.839329	1	1	1	1	834	93.838	7.69	0	1
	Checked	Confidence	Sequence	Modifications	Qvality PEP	Qvality q-value	# Protein Groups	# Proteins	# PSMs	Master Protein Accessions	# Missed Cleavages	Theo. MH+ [Da]	Ions Score Mascot	Confidence Mascot	Percolator q-Value Mascot	Percolator PEP Mascot
	FALSE	Low	KPSEVFR		0.889775	0.40298	1	2	1	Q6ZPI0	1	862.478	3.32	Low	0.3892	0.8851
FALSE	Low	Master Protein	E9Q5F9	Histone-lysine N-methyltransferase SETD2 OS=Mus musculus OX=10090 GN=Setd2 PE=1 SV=1	0.43	0.0528554	0.275916	2	2	2	1	2537	285.486	6.3	0	2
	Checked	Confidence	Sequence	Modifications	Qvality PEP	Qvality q-value	# Protein Groups	# Proteins	# PSMs	Master Protein Accessions	# Missed Cleavages	Theo. MH+ [Da]	Ions Score Mascot	Confidence Mascot	Percolator q-Value Mascot	Percolator PEP Mascot
	FALSE	Low	LSTEER		0.901457	0.421501	1	1	1	E9Q5F9	0	734.368	3.32	Low	0.4041	0.8978
	FALSE	Low	LSTEERR		0.984237	0.539119	1	1	1	E9Q5F9	1	890.469	11.81	Low	0.5247	0.9862
FALSE	Low	Master Protein	Q9JIG7	Coiled-coil domain-containing protein 22 OS=Mus musculus OX=10090 GN=Ccdc22 PE=1 SV=1	0.43	0.0519295	0.956938	1	1	1	1	627	70.8	6.01	0	1
	Checked	Confidence	Sequence	Modifications	Qvality PEP	Qvality q-value	# Protein Groups	# Proteins	# PSMs	Master Protein Accessions	# Missed Cleavages	Theo. MH+ [Da]	Ions Score Mascot	Confidence Mascot	Percolator q-Value Mascot	Percolator PEP Mascot
	FALSE	Low	ELESSR		0.891356	0.406136	1	1	1	Q9JIG7	0	720.352	7.45	Low	0.3899	0.8873
FALSE	Low	Master Protein	Q3U3V8	X-ray radiation resistance-associated protein 1 OS=Mus musculus OX=10090 GN=Xrra1 PE=2 SV=1	0.43	0.0514892	1.65394	2	2	2	1	786	88.828	9.61	0	2
	Checked	Confidence	Sequence	Modifications	Qvality PEP	Qvality q-value	# Protein Groups	# Proteins	# PSMs	Master Protein Accessions	# Missed Cleavages	Theo. MH+ [Da]	Ions Score Mascot	Confidence Mascot	Percolator q-Value Mascot	Percolator PEP Mascot
	FALSE	Low	LLKEFR		0.892144	0.406136	1	1	1	Q3U3V8	1	805.493	3.83	Low	0.3899	0.8882
	FALSE	Low	LSLDQNK		1	0.614268	1	1	1	Q3U3V8	0	817.441	2.53	Low	0.6007	1
FALSE	Low	Master Protein	Q8BRV5	Uncharacterized protein KIAA1671 OS=Mus musculus OX=10090 GN=Kiaa1671 PE=2 SV=1	0.43	0.0512448	2.5974	1	1	1	1	308	34.647	6.09	0	1
	Checked	Confidence	Sequence	Modifications	Qvality PEP	Qvality q-value	# Protein Groups	# Proteins	# PSMs	Master Protein Accessions	# Missed Cleavages	Theo. MH+ [Da]	Ions Score Mascot	Confidence Mascot	Percolator q-Value Mascot	Percolator PEP Mascot
	FALSE	Low	VLPPSTEK		0.89293	0.406136	1	1	1	Q8BRV5	0	870.493	4.39	Low	0.3899	0.8887
FALSE	Low	Master Protein	P55200	Histone-lysine N-methyltransferase 2A OS=Mus musculus OX=10090 GN=Kmt2a PE=1 SV=3	0.43	0.0508052	0.1765	1	1	1	1	3966	429.382	9.16	0	1
	Checked	Confidence	Sequence	Modifications	Qvality PEP	Qvality q-value	# Protein Groups	# Proteins	# PSMs	Master Protein Accessions	# Missed Cleavages	Theo. MH+ [Da]	Ions Score Mascot	Confidence Mascot	Percolator q-Value Mascot	Percolator PEP Mascot
	FALSE	Low	KVWICTK	1xCarbamidomethyl [C5]	0.893714	0.406778	1	1	1	P55200	1	934.518	9.28	Low	0.3916	0.8896
FALSE	Low	Master Protein	Q3UQI9	Probable ubiquitin carboxyl-terminal hydrolase MINDY-4 OS=Mus musculus OX=10090 GN=Mindy4 PE=1 SV=1	0.43	0.0502198	1.07527	1	1	1	1	744	82.885	6.18	0	1
	Checked	Confidence	Sequence	Modifications	Qvality PEP	Qvality q-value	# Protein Groups	# Proteins	# PSMs	Master Protein Accessions	# Missed Cleavages	Theo. MH+ [Da]	Ions Score Mascot	Confidence Mascot	Percolator q-Value Mascot	Percolator PEP Mascot
	FALSE	Low	CELSINSR	1xCarbamidomethyl [C1]	0.895277	0.409326	1	1	1	Q3UQI9	0	978.467	10.09	Low	0.3934	0.8908
FALSE	Low	Master Protein	Q1HFZ0	RNA cytosine C(5)-methyltransferase NSUN2 OS=Mus musculus OX=10090 GN=Nsun2 PE=1 SV=2	0.43	0.0494404	0.924703	1	1	1	1	757	85.397	6.58	0	1
	Checked	Confidence	Sequence	Modifications	Qvality PEP	Qvality q-value	# Protein Groups	# Proteins	# PSMs	Master Protein Accessions	# Missed Cleavages	Theo. MH+ [Da]	Ions Score Mascot	Confidence Mascot	Percolator q-Value Mascot	Percolator PEP Mascot
	FALSE	Low	KSPLLAK		0.896056	0.409326	1	1	1	Q1HFZ0	1	756.498	1.07	Low	0.394	0.8924
FALSE	Low	Master Protein	Q6IEE6	Transmembrane protein 132E OS=Mus musculus OX=10090 GN=Tmem132e PE=1 SV=2	0.43	0.0490999	0.744879	1	1	1	1	1074	116.163	6.14	0	1
	Checked	Confidence	Sequence	Modifications	Qvality PEP	Qvality q-value	# Protein Groups	# Proteins	# PSMs	Master Protein Accessions	# Missed Cleavages	Theo. MH+ [Da]	Ions Score Mascot	Confidence Mascot	Percolator q-Value Mascot	Percolator PEP Mascot
	FALSE	Low	LDSNLMIR	1xOxidation [M6]	0.896833	0.409958	1	1	1	Q6IEE6	0	977.508	5.37	Low	0.3952	0.8931
FALSE	Low	Master Protein	P48725	Pericentrin OS=Mus musculus OX=10090 GN=Pcnt PE=1 SV=2	0.43	0.0490027	0.828157	3	3	3	1	2898	329.262	5.36	0	3
	Checked	Confidence	Sequence	Modifications	Qvality PEP	Qvality q-value	# Protein Groups	# Proteins	# PSMs	Master Protein Accessions	# Missed Cleavages	Theo. MH+ [Da]	Ions Score Mascot	Confidence Mascot	Percolator q-Value Mascot	Percolator PEP Mascot
	FALSE	Low	LQSELSLMGPK		0.897608	0.411793	1	1	1	P48725	0	1202.64	7.04	Low	0.3952	0.8933
	FALSE	Low	AVGMATR	1xOxidation [M4]	1	0.568708	1	1	1	P48725	0	721.366	3.56	Low	0.5579	1
	FALSE	Low	LEGQLR		1	0.711631	1	1	1	P48725	0	715.41	8.54	Low	0.7013	1
FALSE	Low	Master Protein	P0C605	cGMP-dependent protein kinase 1 OS=Mus musculus OX=10090 GN=Prkg1 PE=1 SV=1	0.43	0.048274	0.894188	1	1	1	1	671	76.302	6.04	0	1
	Checked	Confidence	Sequence	Modifications	Qvality PEP	Qvality q-value	# Protein Groups	# Proteins	# PSMs	Master Protein Accessions	# Missed Cleavages	Theo. MH+ [Da]	Ions Score Mascot	Confidence Mascot	Percolator q-Value Mascot	Percolator PEP Mascot
	FALSE	Low	SFHDLR		0.898382	0.41242	1	1	1	P0C605	0	774.389	8.91	Low	0.3958	0.8948
FALSE	Low	Master Protein	V9GXG1	Protein SLFN14 OS=Mus musculus OX=10090 GN=Slfn14 PE=1 SV=1	0.43	0.0463853	0.889878	1	1	1	1	899	101.625	7.9	0	1
	Checked	Confidence	Sequence	Modifications	Qvality PEP	Qvality q-value	# Protein Groups	# Proteins	# PSMs	Master Protein Accessions	# Missed Cleavages	Theo. MH+ [Da]	Ions Score Mascot	Confidence Mascot	Percolator q-Value Mascot	Percolator PEP Mascot
	FALSE	Low	VTLGEENR		0.902221	0.421501	1	1	1	V9GXG1	0	917.469	0.64	Low	0.4041	0.8987
FALSE	Low	Master Protein	Q9WTS4	Teneurin-1 OS=Mus musculus OX=10090 GN=Tenm1 PE=1 SV=1	0.43	0.0462886	0.292933	1	1	1	1	2731	305.6	6.37	0	1
	Checked	Confidence	Sequence	Modifications	Qvality PEP	Qvality q-value	# Protein Groups	# Proteins	# PSMs	Master Protein Accessions	# Missed Cleavages	Theo. MH+ [Da]	Ions Score Mascot	Confidence Mascot	Percolator q-Value Mascot	Percolator PEP Mascot
	FALSE	Low	SPFLSEKR		0.902221	0.421501	1	1	1	Q9WTS4	1	963.526	16.43	Low	0.4041	0.8989
FALSE	Low	Master Protein	Q9WTI7	Unconventional myosin-Ic OS=Mus musculus OX=10090 GN=Myo1c PE=1 SV=2	0.43	0.0451306	0.752587	1	1	1	1	1063	121.868	9.35	0	1
	Checked	Confidence	Sequence	Modifications	Qvality PEP	Qvality q-value	# Protein Groups	# Proteins	# PSMs	Master Protein Accessions	# Missed Cleavages	Theo. MH+ [Da]	Ions Score Mascot	Confidence Mascot	Percolator q-Value Mascot	Percolator PEP Mascot
	FALSE	Low	LADQKTRK		0.904502	0.423341	1	1	1	Q9WTI7	2	959.563	0.81	Low	0.4069	0.9013
FALSE	Low	Master Protein	Q9CWU2	Palmitoyltransferase ZDHHC13 OS=Mus musculus OX=10090 GN=Zdhhc13 PE=1 SV=2	0.43	0.0440718	2.09003	1	1	1	1	622	70.843	8.19	0	1
	Checked	Confidence	Sequence	Modifications	Qvality PEP	Qvality q-value	# Protein Groups	# Proteins	# PSMs	Master Protein Accessions	# Missed Cleavages	Theo. MH+ [Da]	Ions Score Mascot	Confidence Mascot	Percolator q-Value Mascot	Percolator PEP Mascot
	FALSE	Low	NQLISHMLRTEAK	1xOxidation [M7]	0.906766	0.424591	1	1	1	Q9CWU2	1	1556.82	3.89	Low	0.4083	0.9035
FALSE	Low	Master Protein	Q4KMM3	Oxidation resistance protein 1 OS=Mus musculus OX=10090 GN=Oxr1 PE=1 SV=3	0.43	0.0438316	2.07852	2	2	2	1	866	95.852	5.33	0	2
	Checked	Confidence	Sequence	Modifications	Qvality PEP	Qvality q-value	# Protein Groups	# Proteins	# PSMs	Master Protein Accessions	# Missed Cleavages	Theo. MH+ [Da]	Ions Score Mascot	Confidence Mascot	Percolator q-Value Mascot	Percolator PEP Mascot
	FALSE	Low	LWKTHSMQQAK		0.907517	0.424591	1	1	1	Q4KMM3	1	1357.7	8.42	Low	0.4083	0.904
	FALSE	Low	VGKPMRK		1	0.632185	1	2	1	Q4KMM3	2	815.492	3.64	Low	0.6142	1
FALSE	Low	Master Protein	P09542	Myosin light chain 3 OS=Mus musculus OX=10090 GN=Myl3 PE=1 SV=4	0.43	0.0438316	4.90196	1	1	1	1	204	22.407	5.1	0	1
	Checked	Confidence	Sequence	Modifications	Qvality PEP	Qvality q-value	# Protein Groups	# Proteins	# PSMs	Master Protein Accessions	# Missed Cleavages	Theo. MH+ [Da]	Ions Score Mascot	Confidence Mascot	Percolator q-Value Mascot	Percolator PEP Mascot
	FALSE	Low	KDDAKAAAPK		0.907517	0.424591	1	1	1	P09542	2	1014.56	13.07	Low	0.4083	0.904
FALSE	Low	Master Protein	Q61129	Complement factor I OS=Mus musculus OX=10090 GN=Cfi PE=1 SV=3	0.43	0.0436875	1.16086	1	1	1	1	603	67.217	7.46	0	1
	Checked	Confidence	Sequence	Modifications	Qvality PEP	Qvality q-value	# Protein Groups	# Proteins	# PSMs	Master Protein Accessions	# Missed Cleavages	Theo. MH+ [Da]	Ions Score Mascot	Confidence Mascot	Percolator q-Value Mascot	Percolator PEP Mascot
	FALSE	Low	LVDQDER		0.907517	0.424591	1	1	1	Q61129	0	874.426	1.02	Low	0.4083	0.9043
FALSE	Low	Master Protein	P20917	Myelin-associated glycoprotein OS=Mus musculus OX=10090 GN=Mag PE=1 SV=3	0.43	0.0430156	0.956938	1	1	1	1	627	69.344	5.1	0	1
	Checked	Confidence	Sequence	Modifications	Qvality PEP	Qvality q-value	# Protein Groups	# Proteins	# PSMs	Master Protein Accessions	# Missed Cleavages	Theo. MH+ [Da]	Ions Score Mascot	Confidence Mascot	Percolator q-Value Mascot	Percolator PEP Mascot
	FALSE	Low	LGSERR		0.909013	0.42579	1	1	1	P20917	1	717.4	10.32	Low	0.4094	0.9057
FALSE	Low	Master Protein	Q80W22	Threonine synthase-like 2 OS=Mus musculus OX=10090 GN=Thnsl2 PE=1 SV=1	0.43	0.0428718	1.44928	1	1	1	1	483	54.153	6.39	0	1
	Checked	Confidence	Sequence	Modifications	Qvality PEP	Qvality q-value	# Protein Groups	# Proteins	# PSMs	Master Protein Accessions	# Missed Cleavages	Theo. MH+ [Da]	Ions Score Mascot	Confidence Mascot	Percolator q-Value Mascot	Percolator PEP Mascot
	FALSE	Low	LDEETLR		0.909013	0.42579	1	1	1	Q80W22	0	875.447	9.76	Low	0.4094	0.906
FALSE	Low	Master Protein	Q7TR96	Olfactory receptor 1013 OS=Mus musculus OX=10090 GN=Olfr1013 PE=3 SV=1	0.43	0.0428718	3.27869	1	1	1	1	305	34.301	8.28	0	1
	Checked	Confidence	Sequence	Modifications	Qvality PEP	Qvality q-value	# Protein Groups	# Proteins	# PSMs	Master Protein Accessions	# Missed Cleavages	Theo. MH+ [Da]	Ions Score Mascot	Confidence Mascot	Percolator q-Value Mascot	Percolator PEP Mascot
	FALSE	Low	ILETCISEDK	1xCarbamidomethyl [C5]	0.909013	0.42579	1	1	1	Q7TR96	0	1207.59	4.99	Low	0.4094	0.906
FALSE	Low	Master Protein	Q9WV32	Actin-related protein 2/3 complex subunit 1B OS=Mus musculus OX=10090 GN=Arpc1b PE=1 SV=4	0.43	0.0422491	1.88172	1	2	1	1	372	41.037	8.35	0	1
	Checked	Confidence	Sequence	Modifications	Qvality PEP	Qvality q-value	# Protein Groups	# Proteins	# PSMs	Master Protein Accessions	# Missed Cleavages	Theo. MH+ [Da]	Ions Score Mascot	Confidence Mascot	Percolator q-Value Mascot	Percolator PEP Mascot
	FALSE	Low	IFSAYIK		0.910502	0.427551	1	1	2	Q9WV32	0	841.482	14.11	Low	0.5909	1
FALSE	Low	Master Protein	P56959	RNA-binding protein FUS OS=Mus musculus OX=10090 GN=Fus PE=1 SV=1	0.43	0.0420098	1.5444	1	1	1	1	518	52.642	9.36	0	1
	Checked	Confidence	Sequence	Modifications	Qvality PEP	Qvality q-value	# Protein Groups	# Proteins	# PSMs	Master Protein Accessions	# Missed Cleavages	Theo. MH+ [Da]	Ions Score Mascot	Confidence Mascot	Percolator q-Value Mascot	Percolator PEP Mascot
	FALSE	Low	GRGGPMGR	1xOxidation [M6]	0.910502	0.427551	1	1	1	P56959	1	803.394	7.56	Low	0.41	0.9078
FALSE	Low	Master Protein	L0N7N1	Kinesin-like protein KIF14 OS=Mus musculus OX=10090 GN=Kif14 PE=1 SV=1	0.43	0.0420098	0.83632	1	1	1	1	1674	186.329	7.84	0	1
	Checked	Confidence	Sequence	Modifications	Qvality PEP	Qvality q-value	# Protein Groups	# Proteins	# PSMs	Master Protein Accessions	# Missed Cleavages	Theo. MH+ [Da]	Ions Score Mascot	Confidence Mascot	Percolator q-Value Mascot	Percolator PEP Mascot
	FALSE	Low	IQALEAELREESQR		0.910502	0.427551	1	1	1	L0N7N1	1	1671.87	0.87	Low	0.41	0.9078
FALSE	Low	Master Protein	D6MZJ6	Sphingomyelin phosphodiesterase 5 OS=Mus musculus OX=10090 GN=Smpd5 PE=1 SV=1	0.43	0.0413883	1.44928	1	1	1	1	483	53.834	8.65	0	1
	Checked	Confidence	Sequence	Modifications	Qvality PEP	Qvality q-value	# Protein Groups	# Proteins	# PSMs	Master Protein Accessions	# Missed Cleavages	Theo. MH+ [Da]	Ions Score Mascot	Confidence Mascot	Percolator q-Value Mascot	Percolator PEP Mascot
	FALSE	Low	VPGGELK		0.911983	0.429296	1	1	1	D6MZJ6	0	699.404	9.5	Low	0.4111	0.9091
FALSE	Low	Master Protein	Q9Z175	Lysyl oxidase homolog 3 OS=Mus musculus OX=10090 GN=Loxl3 PE=1 SV=2	0.43	0.0408155	0.928382	1	1	1	1	754	83.686	7.01	0	1
	Checked	Confidence	Sequence	Modifications	Qvality PEP	Qvality q-value	# Protein Groups	# Proteins	# PSMs	Master Protein Accessions	# Missed Cleavages	Theo. MH+ [Da]	Ions Score Mascot	Confidence Mascot	Percolator q-Value Mascot	Percolator PEP Mascot
	FALSE	Low	LSGGRSR		0.913456	0.431035	1	1	1	Q9Z175	1	732.411	9.9	Low	0.4127	0.9103
FALSE	Low	Master Protein	P58871	182 kDa tankyrase-1-binding protein OS=Mus musculus OX=10090 GN=Tnks1bp1 PE=1 SV=2	0.43	0.0403386	0.697674	1	1	1	1	1720	181.714	4.88	0	1
	Checked	Confidence	Sequence	Modifications	Qvality PEP	Qvality q-value	# Protein Groups	# Proteins	# PSMs	Master Protein Accessions	# Missed Cleavages	Theo. MH+ [Da]	Ions Score Mascot	Confidence Mascot	Percolator q-Value Mascot	Percolator PEP Mascot
	FALSE	Low	FAACTVEEILAK	1xCarbamidomethyl [C4]	0.91419	0.435072	1	1	1	P58871	0	1351.69	1.59	Low	0.418	0.9113
FALSE	Low	Master Protein	A2ASS6	Titin OS=Mus musculus OX=10090 GN=Ttn PE=1 SV=1	0.43	0.0402464	0.139153	5	5	5	1	35213	3904.05	6.2	0	5
	Checked	Confidence	Sequence	Modifications	Qvality PEP	Qvality q-value	# Protein Groups	# Proteins	# PSMs	Master Protein Accessions	# Missed Cleavages	Theo. MH+ [Da]	Ions Score Mascot	Confidence Mascot	Percolator q-Value Mascot	Percolator PEP Mascot
	FALSE	Low	STVTITDSK		0.939957	0.476962	1	1	1	A2ASS6	0	951.499	13.18	Low	0.4602	0.9392
	FALSE	Low	IPVPVTK		0.969282	0.510644	1	1	1	A2ASS6	0	753.487	5.49	Low	0.5021	0.9705
	FALSE	Low	KIHLECQVDEDR	1xCarbamidomethyl [C6]	1	0.714598	1	1	1	A2ASS6	1	1541.74	0.09	Low	0.7051	1
	FALSE	Low	KSWSTVTTECSK	1xCarbamidomethyl [C10]	1	0.714598	1	1	1	A2ASS6	1	1413.67	1.42	Low	0.7051	1
	FALSE	Low	LSWYKGTEK		1	0.733656	1	1	1	A2ASS6	1	1111.58	2.51	Low	0.7244	1
FALSE	Low	Master Protein	Q5SSZ7	E3 ubiquitin-protein ligase ZNRF3 OS=Mus musculus OX=10090 GN=Znrf3 PE=1 SV=1	0.43	0.0398147	0.876232	1	1	1	1	913	98.904	7.25	0	1
	Checked	Confidence	Sequence	Modifications	Qvality PEP	Qvality q-value	# Protein Groups	# Proteins	# PSMs	Master Protein Accessions	# Missed Cleavages	Theo. MH+ [Da]	Ions Score Mascot	Confidence Mascot	Percolator q-Value Mascot	Percolator PEP Mascot
	FALSE	Low	YIDGEELR		0.914921	0.436795	1	1	1	Q5SSZ7	0	994.484	5.49	Low	0.4202	0.9124
FALSE	Low	Master Protein	P52734	FYVE, RhoGEF and PH domain-containing protein 1 OS=Mus musculus OX=10090 GN=Fgd1 PE=1 SV=2	0.43	0.0385789	0.729167	1	2	1	1	960	106.298	6.58	0	1
	Checked	Confidence	Sequence	Modifications	Qvality PEP	Qvality q-value	# Protein Groups	# Proteins	# PSMs	Master Protein Accessions	# Missed Cleavages	Theo. MH+ [Da]	Ions Score Mascot	Confidence Mascot	Percolator q-Value Mascot	Percolator PEP Mascot
	FALSE	Low	RAPTPIR		0.917829	0.438448	1	1	2	P52734	1	810.494	6.99	Low	0.6963	1
FALSE	Low	Master Protein	Q504P2	C-type lectin domain family 12 member A OS=Mus musculus OX=10090 GN=Clec12a PE=2 SV=1	0.43	0.0381994	2.62172	1	1	1	1	267	30.738	7.77	0	1
	Checked	Confidence	Sequence	Modifications	Qvality PEP	Qvality q-value	# Protein Groups	# Proteins	# PSMs	Master Protein Accessions	# Missed Cleavages	Theo. MH+ [Da]	Ions Score Mascot	Confidence Mascot	Percolator q-Value Mascot	Percolator PEP Mascot
	FALSE	Low	DVLEFIK		0.918552	0.438448	1	1	1	Q504P2	0	863.487	3.51	Low	0.4208	0.9158
FALSE	Low	Master Protein	Q91YE9	Cytosolic 5'-nucleotidase 1B OS=Mus musculus OX=10090 GN=Nt5c1b PE=2 SV=2	0.43	0.0377728	1.04712	1	1	1	1	573	64.962	8.37	0	1
	Checked	Confidence	Sequence	Modifications	Qvality PEP	Qvality q-value	# Protein Groups	# Proteins	# PSMs	Master Protein Accessions	# Missed Cleavages	Theo. MH+ [Da]	Ions Score Mascot	Confidence Mascot	Percolator q-Value Mascot	Percolator PEP Mascot
	FALSE	Low	LLCPIR	1xCarbamidomethyl [C3]	0.919272	0.438448	1	1	1	Q91YE9	0	771.455	7.58	Low	0.4223	0.9167
FALSE	Low	Master Protein	Q9DBU5	E3 ubiquitin-protein ligase RNF6 OS=Mus musculus OX=10090 GN=Rnf6 PE=1 SV=1	0.43	0.0377728	1.64918	1	1	1	1	667	74.047	9.44	0	1
	Checked	Confidence	Sequence	Modifications	Qvality PEP	Qvality q-value	# Protein Groups	# Proteins	# PSMs	Master Protein Accessions	# Missed Cleavages	Theo. MH+ [Da]	Ions Score Mascot	Confidence Mascot	Percolator q-Value Mascot	Percolator PEP Mascot
	FALSE	Low	SQTSMSSSGPR	1xOxidation [M5]	0.919272	0.438448	1	1	1	Q9DBU5	0	1140.49	2	Low	0.4229	0.9167
FALSE	Low	Master Protein	Q70FJ1	A-kinase anchor protein 9 OS=Mus musculus OX=10090 GN=Akap9 PE=1 SV=2	0.43	0.0370627	0.342376	2	2	2	1	3797	435.943	5.03	0	2
	Checked	Confidence	Sequence	Modifications	Qvality PEP	Qvality q-value	# Protein Groups	# Proteins	# PSMs	Master Protein Accessions	# Missed Cleavages	Theo. MH+ [Da]	Ions Score Mascot	Confidence Mascot	Percolator q-Value Mascot	Percolator PEP Mascot
	FALSE	Low	MKFLVR		0.920706	0.444121	1	1	1	Q70FJ1	1	793.475	4.68	Low	0.427	0.9182
	FALSE	Low	LDLEGKR		1	0.658555	1	1	1	Q70FJ1	1	830.473	1.73	Low	0.6435	1
FALSE	Low	Master Protein	G5E8B9	Zinc finger and BTB domain-containing protein 11 OS=Mus musculus OX=10090 GN=Zbtb11 PE=2 SV=1	0.43	0.0370627	0.666667	1	1	1	1	1050	118.491	8.25	0	1
	Checked	Confidence	Sequence	Modifications	Qvality PEP	Qvality q-value	# Protein Groups	# Proteins	# PSMs	Master Protein Accessions	# Missed Cleavages	Theo. MH+ [Da]	Ions Score Mascot	Confidence Mascot	Percolator q-Value Mascot	Percolator PEP Mascot
	FALSE	Low	HMTKFHR	1xOxidation [M2]	0.920706	0.444121	1	1	1	G5E8B9	1	972.483	1.34	Low	0.427	0.9182
FALSE	Low	Master Protein	Q6P6I6	DNA-directed RNA polymerase II subunit GRINL1A OS=Mus musculus OX=10090 GN=Polr2m PE=2 SV=2	0.43	0.0360234	1.91257	1	1	1	1	366	41.212	6.55	0	1
	Checked	Confidence	Sequence	Modifications	Qvality PEP	Qvality q-value	# Protein Groups	# Proteins	# PSMs	Master Protein Accessions	# Missed Cleavages	Theo. MH+ [Da]	Ions Score Mascot	Confidence Mascot	Percolator q-Value Mascot	Percolator PEP Mascot
	FALSE	Low	ISDTVAK		0.922843	0.447991	1	1	1	Q6P6I6	0	733.409	8.83	Low	0.4296	0.9204
FALSE	Low	Master Protein	Q9Z0H8	CAP-Gly domain-containing linker protein 2 OS=Mus musculus OX=10090 GN=Clip2 PE=1 SV=2	0.43	0.0354104	0.95511	1	1	1	1	1047	115.84	6.48	0	1
	Checked	Confidence	Sequence	Modifications	Qvality PEP	Qvality q-value	# Protein Groups	# Proteins	# PSMs	Master Protein Accessions	# Missed Cleavages	Theo. MH+ [Da]	Ions Score Mascot	Confidence Mascot	Percolator q-Value Mascot	Percolator PEP Mascot
	FALSE	Low	TYQTEVDKLR		0.923552	0.447991	1	1	1	Q9Z0H8	1	1252.65	1.11	Low	0.4307	0.9217
FALSE	Low	Master Protein	Q3U0V1	Far upstream element-binding protein 2 OS=Mus musculus OX=10090 GN=Khsrp PE=1 SV=2	0.43	0.0353633	1.06952	1	1	1	1	748	76.728	7.33	29.72	1
	Checked	Confidence	Sequence	Modifications	Qvality PEP	Qvality q-value	# Protein Groups	# Proteins	# PSMs	Master Protein Accessions	# Missed Cleavages	Theo. MH+ [Da]	Ions Score Mascot	Confidence Mascot	Percolator q-Value Mascot	Percolator PEP Mascot
	FALSE	Low	IQNDAGVR		0.923552	0.447991	1	2	1	Q3U0V1	0	872.458	29.72	Low	0.4307	0.9218
FALSE	Low	Master Protein	P59158	Solute carrier family 12 member 3 OS=Mus musculus OX=10090 GN=Slc12a3 PE=1 SV=1	0.43	0.0348454	0.598802	1	1	1	1	1002	110.623	7.56	0	1
	Checked	Confidence	Sequence	Modifications	Qvality PEP	Qvality q-value	# Protein Groups	# Proteins	# PSMs	Master Protein Accessions	# Missed Cleavages	Theo. MH+ [Da]	Ions Score Mascot	Confidence Mascot	Percolator q-Value Mascot	Percolator PEP Mascot
	FALSE	Low	SLRQVR		0.924963	0.448485	1	1	1	P59158	1	758.463	19.04	Low	0.4332	0.9229
FALSE	Low	Master Protein	A2ARZ3	Fibrous sheath-interacting protein 2 OS=Mus musculus OX=10090 GN=Fsip2 PE=1 SV=3	0.43	0.0347042	0.114367	1	1	1	1	6995	784.366	6.51	0	1
	Checked	Confidence	Sequence	Modifications	Qvality PEP	Qvality q-value	# Protein Groups	# Proteins	# PSMs	Master Protein Accessions	# Missed Cleavages	Theo. MH+ [Da]	Ions Score Mascot	Confidence Mascot	Percolator q-Value Mascot	Percolator PEP Mascot
	FALSE	Low	EVFISDLK		0.924963	0.448485	1	1	1	A2ARZ3	0	950.519	4.6	Low	0.4353	0.9232
FALSE	Low	Master Protein	P28776	Indoleamine 2,3-dioxygenase 1 OS=Mus musculus OX=10090 GN=Ido1 PE=1 SV=1	0.43	0.0345631	1.4742	1	1	1	1	407	45.612	6.35	0	1
	Checked	Confidence	Sequence	Modifications	Qvality PEP	Qvality q-value	# Protein Groups	# Proteins	# PSMs	Master Protein Accessions	# Missed Cleavages	Theo. MH+ [Da]	Ions Score Mascot	Confidence Mascot	Percolator q-Value Mascot	Percolator PEP Mascot
	FALSE	Low	EFVISR		0.925665	0.451221	1	1	1	P28776	0	750.414	1.8	Low	0.4353	0.9235
FALSE	Low	Master Protein	Q80WC3	Trinucleotide repeat-containing gene 18 protein OS=Mus musculus OX=10090 GN=Tnrc18 PE=1 SV=2	0.43	0.034375	0.486449	2	2	2	1	2878	307.447	8.4	0	2
	Checked	Confidence	Sequence	Modifications	Qvality PEP	Qvality q-value	# Protein Groups	# Proteins	# PSMs	Master Protein Accessions	# Missed Cleavages	Theo. MH+ [Da]	Ions Score Mascot	Confidence Mascot	Percolator q-Value Mascot	Percolator PEP Mascot
	FALSE	Low	PLTPAPR		0.925665	0.451221	1	1	1	Q80WC3	0	751.446	5.7	Low	0.4368	0.9239
	FALSE	Low	IPLSHIR		1	0.566621	1	1	1	Q80WC3	0	835.515	0.65	Low	0.5559	1
FALSE	Low	Master Protein	Q9JK97	Potassium voltage-gated channel subfamily KQT member 4 OS=Mus musculus OX=10090 GN=Kcnq4 PE=2 SV=2	0.43	0.0339991	1.00575	1	1	1	1	696	77.008	9.5	16.06	1
	Checked	Confidence	Sequence	Modifications	Qvality PEP	Qvality q-value	# Protein Groups	# Proteins	# PSMs	Master Protein Accessions	# Missed Cleavages	Theo. MH+ [Da]	Ions Score Mascot	Confidence Mascot	Percolator q-Value Mascot	Percolator PEP Mascot
	FALSE	Low	ISSSQKR		0.926366	0.453406	1	1	1	Q9JK97	1	805.453	16.06	Low	0.4372	0.9247
FALSE	Low	Master Protein	P31938	Dual specificity mitogen-activated protein kinase kinase 1 OS=Mus musculus OX=10090 GN=Map2k1 PE=1 SV=2	0.43	0.0339991	2.03562	1	1	1	1	393	43.446	6.7	0	1
	Checked	Confidence	Sequence	Modifications	Qvality PEP	Qvality q-value	# Protein Groups	# Proteins	# PSMs	Master Protein Accessions	# Missed Cleavages	Theo. MH+ [Da]	Ions Score Mascot	Confidence Mascot	Percolator q-Value Mascot	Percolator PEP Mascot
	FALSE	Low	IPEQILGK		0.926366	0.453406	1	1	1	P31938	0	897.54	6.71	Low	0.4372	0.9247
FALSE	Low	Master Protein	P0C5E4	Phosphatidylinositol phosphatase PTPRQ OS=Mus musculus OX=10090 GN=Ptprq PE=1 SV=1	0.43	0.0334828	0.304348	1	1	1	1	2300	256.624	5.8	0	1
	Checked	Confidence	Sequence	Modifications	Qvality PEP	Qvality q-value	# Protein Groups	# Proteins	# PSMs	Master Protein Accessions	# Missed Cleavages	Theo. MH+ [Da]	Ions Score Mascot	Confidence Mascot	Percolator q-Value Mascot	Percolator PEP Mascot
	FALSE	Low	ITPSTEK		0.927761	0.453634	1	1	1	P0C5E4	0	775.42	12.41	Low	0.4372	0.9258
FALSE	Low	Master Protein	Q80TY4	Suppression of tumorigenicity 18 protein OS=Mus musculus OX=10090 GN=St18 PE=2 SV=2	0.43	0.0333421	0.76555	1	1	1	1	1045	114.678	6.44	0	1
	Checked	Confidence	Sequence	Modifications	Qvality PEP	Qvality q-value	# Protein Groups	# Proteins	# PSMs	Master Protein Accessions	# Missed Cleavages	Theo. MH+ [Da]	Ions Score Mascot	Confidence Mascot	Percolator q-Value Mascot	Percolator PEP Mascot
	FALSE	Low	MTPTKEEK		0.927761	0.453634	1	1	1	Q80TY4	1	963.482	5.11	Low	0.4372	0.9261
FALSE	Low	Master Protein	A2AFR3	FERM and PDZ domain-containing protein 4 OS=Mus musculus OX=10090 GN=Frmpd4 PE=1 SV=1	0.43	0.0331077	0.833333	1	1	1	1	1320	144.887	5.25	0	1
	Checked	Confidence	Sequence	Modifications	Qvality PEP	Qvality q-value	# Protein Groups	# Proteins	# PSMs	Master Protein Accessions	# Missed Cleavages	Theo. MH+ [Da]	Ions Score Mascot	Confidence Mascot	Percolator q-Value Mascot	Percolator PEP Mascot
	FALSE	Low	NLYISSANDMK	1xOxidation [M10]	0.928455	0.453634	1	1	1	A2AFR3	0	1271.59	3.12	Low	0.4372	0.9266
FALSE	Low	Master Protein	Q91ZR4	Serine/threonine-protein kinase Nek8 OS=Mus musculus OX=10090 GN=Nek8 PE=1 SV=1	0.43	0.0330608	1.14613	1	1	1	1	698	75.217	7.68	0	1
	Checked	Confidence	Sequence	Modifications	Qvality PEP	Qvality q-value	# Protein Groups	# Proteins	# PSMs	Master Protein Accessions	# Missed Cleavages	Theo. MH+ [Da]	Ions Score Mascot	Confidence Mascot	Percolator q-Value Mascot	Percolator PEP Mascot
	FALSE	Low	VQGLEGIK		0.928455	0.453634	1	1	1	Q91ZR4	0	843.493	5.12	Low	0.4372	0.9267
FALSE	Low	Master Protein	Q6KCD5	Nipped-B-like protein OS=Mus musculus OX=10090 GN=Nipbl PE=1 SV=1	0.43	0.0324988	1.57255	2	2	2	1	2798	315.253	7.91	0	2
	Checked	Confidence	Sequence	Modifications	Qvality PEP	Qvality q-value	# Protein Groups	# Proteins	# PSMs	Master Protein Accessions	# Missed Cleavages	Theo. MH+ [Da]	Ions Score Mascot	Confidence Mascot	Percolator q-Value Mascot	Percolator PEP Mascot
	FALSE	Low	PETPKQK		0.929839	0.453634	1	1	1	Q6KCD5	1	827.462	5.14	Low	0.4382	0.9279
	FALSE	Low	SDDRGESER		1	0.604487	1	1	1	Q6KCD5	1	1050.44	5.87	Low	0.5911	1
FALSE	Low	Master Protein	Q924W7	DENN domain-containing protein 2B OS=Mus musculus OX=10090 GN=Dennd2b PE=1 SV=1	0.43	0.0324988	0.881834	1	1	1	1	1134	126.782	9.11	0	1
	Checked	Confidence	Sequence	Modifications	Qvality PEP	Qvality q-value	# Protein Groups	# Proteins	# PSMs	Master Protein Accessions	# Missed Cleavages	Theo. MH+ [Da]	Ions Score Mascot	Confidence Mascot	Percolator q-Value Mascot	Percolator PEP Mascot
	FALSE	Low	LVHIQSMLKR		0.929839	0.453634	1	1	1	Q924W7	1	1224.72	1.56	Low	0.4382	0.9279
FALSE	Low	Master Protein	O08970	Tuftelin OS=Mus musculus OX=10090 GN=Tuft1 PE=1 SV=2	0.43	0.032452	2.05128	1	1	1	1	390	44.549	6.14	0	1
	Checked	Confidence	Sequence	Modifications	Qvality PEP	Qvality q-value	# Protein Groups	# Proteins	# PSMs	Master Protein Accessions	# Missed Cleavages	Theo. MH+ [Da]	Ions Score Mascot	Confidence Mascot	Percolator q-Value Mascot	Percolator PEP Mascot
	FALSE	Low	DATIQELK		0.929839	0.453634	1	1	1	O08970	0	917.494	3.5	Low	0.4382	0.928
FALSE	Low	Master Protein	Q61211	Eukaryotic translation initiation factor 2D OS=Mus musculus OX=10090 GN=Eif2d PE=1 SV=3	0.43	0.0322181	1.22807	1	1	1	1	570	62.79	8.24	0	1
	Checked	Confidence	Sequence	Modifications	Qvality PEP	Qvality q-value	# Protein Groups	# Proteins	# PSMs	Master Protein Accessions	# Missed Cleavages	Theo. MH+ [Da]	Ions Score Mascot	Confidence Mascot	Percolator q-Value Mascot	Percolator PEP Mascot
	FALSE	Low	IITDYAK		0.929839	0.453634	1	1	1	Q61211	0	823.456	8.64	Low	0.4402	0.9285
FALSE	Low	Master Protein	Q8BKR5	Protein phosphatase 1 regulatory subunit 37 OS=Mus musculus OX=10090 GN=Ppp1r37 PE=1 SV=1	0.43	0.031097	1.1236	1	1	1	1	712	77.526	5.06	0	1
	Checked	Confidence	Sequence	Modifications	Qvality PEP	Qvality q-value	# Protein Groups	# Proteins	# PSMs	Master Protein Accessions	# Missed Cleavages	Theo. MH+ [Da]	Ions Score Mascot	Confidence Mascot	Percolator q-Value Mascot	Percolator PEP Mascot
	FALSE	Low	ISVSSPGR		0.932581	0.462301	1	1	1	Q8BKR5	0	802.442	12.7	Low	0.4446	0.9309
FALSE	Low	Master Protein	Q75N62	GTPase IMAP family member 8 OS=Mus musculus OX=10090 GN=Gimap8 PE=1 SV=1	0.43	0.0304443	2.18023	1	1	1	1	688	76.795	7.27	0	1
	Checked	Confidence	Sequence	Modifications	Qvality PEP	Qvality q-value	# Protein Groups	# Proteins	# PSMs	Master Protein Accessions	# Missed Cleavages	Theo. MH+ [Da]	Ions Score Mascot	Confidence Mascot	Percolator q-Value Mascot	Percolator PEP Mascot
	FALSE	Low	QGAGKSATGNTILGK		0.93394	0.464914	1	1	1	Q75N62	1	1402.76	2.07	Low	0.4491	0.9323
FALSE	Low	Master Protein	O88509	DNA (cytosine-5)-methyltransferase 3B OS=Mus musculus OX=10090 GN=Dnmt3b PE=1 SV=2	0.43	0.030258	0.814901	1	1	1	1	859	97.166	8.31	0	1
	Checked	Confidence	Sequence	Modifications	Qvality PEP	Qvality q-value	# Protein Groups	# Proteins	# PSMs	Master Protein Accessions	# Missed Cleavages	Theo. MH+ [Da]	Ions Score Mascot	Confidence Mascot	Percolator q-Value Mascot	Percolator PEP Mascot
	FALSE	Low	KQPVVNK		0.93394	0.464914	1	1	1	O88509	1	812.499	5.27	Low	0.4501	0.9327
FALSE	Low	Master Protein	Q9D8F1	Alpha-ketoglutarate-dependent dioxygenase alkB homolog 4 OS=Mus musculus OX=10090 GN=Alkbh4 PE=1 SV=1	0.43	0.0296996	2.66667	1	1	1	1	300	33.373	7.01	0	1
	Checked	Confidence	Sequence	Modifications	Qvality PEP	Qvality q-value	# Protein Groups	# Proteins	# PSMs	Master Protein Accessions	# Missed Cleavages	Theo. MH+ [Da]	Ions Score Mascot	Confidence Mascot	Percolator q-Value Mascot	Percolator PEP Mascot
	FALSE	Low	LSQSGRKK		0.935291	0.470283	1	1	1	Q9D8F1	2	903.537	4.79	Low	0.4535	0.9339
FALSE	Low	Master Protein	Q9JHB4	WD repeat-containing protein 31 OS=Mus musculus OX=10090 GN=Wdr31 PE=2 SV=1	0.43	0.0296066	1.63488	1	1	1	1	367	40.504	7.91	0	1
	Checked	Confidence	Sequence	Modifications	Qvality PEP	Qvality q-value	# Protein Groups	# Proteins	# PSMs	Master Protein Accessions	# Missed Cleavages	Theo. MH+ [Da]	Ions Score Mascot	Confidence Mascot	Percolator q-Value Mascot	Percolator PEP Mascot
	FALSE	Low	IACIPK	1xCarbamidomethyl [C3]	0.935291	0.470283	1	1	1	Q9JHB4	0	701.401	9.44	Low	0.454	0.9341
FALSE	Low	Master Protein	P35282	Ras-related protein Rab-21 OS=Mus musculus OX=10090 GN=Rab21 PE=1 SV=4	0.43	0.0294672	3.15315	1	1	1	1	222	24.091	7.94	0	1
	Checked	Confidence	Sequence	Modifications	Qvality PEP	Qvality q-value	# Protein Groups	# Proteins	# PSMs	Master Protein Accessions	# Missed Cleavages	Theo. MH+ [Da]	Ions Score Mascot	Confidence Mascot	Percolator q-Value Mascot	Percolator PEP Mascot
	FALSE	Low	KLNIGGK		0.935964	0.472359	1	1	1	P35282	1	729.462	10.97	Low	0.4565	0.9344
FALSE	Low	Master Protein	Q8BTN6	Leukocyte receptor cluster member 9 OS=Mus musculus OX=10090 GN=Leng9 PE=2 SV=1	0.43	0.0293742	1.64948	1	1	1	1	485	52.58	5.83	0	1
	Checked	Confidence	Sequence	Modifications	Qvality PEP	Qvality q-value	# Protein Groups	# Proteins	# PSMs	Master Protein Accessions	# Missed Cleavages	Theo. MH+ [Da]	Ions Score Mascot	Confidence Mascot	Percolator q-Value Mascot	Percolator PEP Mascot
	FALSE	Low	ISSVEEPR		0.935964	0.472359	1	1	1	Q8BTN6	0	916.473	0.4	Low	0.4569	0.9346
FALSE	Low	Master Protein	Q5F201	Cilia- and flagella-associated protein 52 OS=Mus musculus OX=10090 GN=Cfap52 PE=1 SV=1	0.43	0.0281214	1.6129	1	1	1	1	620	68.196	6.81	0	1
	Checked	Confidence	Sequence	Modifications	Qvality PEP	Qvality q-value	# Protein Groups	# Proteins	# PSMs	Master Protein Accessions	# Missed Cleavages	Theo. MH+ [Da]	Ions Score Mascot	Confidence Mascot	Percolator q-Value Mascot	Percolator PEP Mascot
	FALSE	Low	LMYTINSAHR	1xOxidation [M2]	0.938634	0.475397	1	1	1	Q5F201	0	1221.6	7.58	Low	0.4588	0.9373
FALSE	Low	Master Protein	P49452	Centromere protein C OS=Mus musculus OX=10090 GN=Cenpc PE=1 SV=2	0.43	0.027612	0.993377	1	1	1	1	906	102.091	9.67	0	1
	Checked	Confidence	Sequence	Modifications	Qvality PEP	Qvality q-value	# Protein Groups	# Proteins	# PSMs	Master Protein Accessions	# Missed Cleavages	Theo. MH+ [Da]	Ions Score Mascot	Confidence Mascot	Percolator q-Value Mascot	Percolator PEP Mascot
	FALSE	Low	FFSGGSKNK		0.939296	0.475397	1	1	1	P49452	1	971.495	10.99	Low	0.4593	0.9384
FALSE	Low	Master Protein	Q8CGK3	Lon protease homolog, mitochondrial OS=Mus musculus OX=10090 GN=Lonp1 PE=1 SV=2	0.43	0.0270108	0.948367	1	1	1	1	949	105.776	6.57	0	1
	Checked	Confidence	Sequence	Modifications	Qvality PEP	Qvality q-value	# Protein Groups	# Proteins	# PSMs	Master Protein Accessions	# Missed Cleavages	Theo. MH+ [Da]	Ions Score Mascot	Confidence Mascot	Percolator q-Value Mascot	Percolator PEP Mascot
	FALSE	Low	VLPGGVQWR		0.940615	0.477925	1	1	1	Q8CGK3	0	1011.57	1.36	Low	0.4611	0.9397
FALSE	Low	Master Protein	Q6A065	Centrosomal protein of 170 kDa OS=Mus musculus OX=10090 GN=Cep170 PE=1 SV=2	0.43	0.0268259	0.503778	1	1	1	1	1588	174.943	7.17	0	1
	Checked	Confidence	Sequence	Modifications	Qvality PEP	Qvality q-value	# Protein Groups	# Proteins	# PSMs	Master Protein Accessions	# Missed Cleavages	Theo. MH+ [Da]	Ions Score Mascot	Confidence Mascot	Percolator q-Value Mascot	Percolator PEP Mascot
	FALSE	Low	AVNGESPK		0.940615	0.477925	1	1	1	Q6A065	0	801.41	1.79	Low	0.4616	0.9401
FALSE	Low	Master Protein	Q8CAM5	Ras-related protein Rab-36 OS=Mus musculus OX=10090 GN=Rab36 PE=1 SV=1	0.43	0.0260874	4.11985	1	1	1	1	267	29.757	6.23	0	1
	Checked	Confidence	Sequence	Modifications	Qvality PEP	Qvality q-value	# Protein Groups	# Proteins	# PSMs	Master Protein Accessions	# Missed Cleavages	Theo. MH+ [Da]	Ions Score Mascot	Confidence Mascot	Percolator q-Value Mascot	Percolator PEP Mascot
	FALSE	Low	VVVVGDLYVGK		0.942578	0.483055	1	1	1	Q8CAM5	0	1147.67	8.87	Low	0.4674	0.9417
FALSE	Low	Master Protein	Q7TNF8	Peripheral-type benzodiazepine receptor-associated protein 1 OS=Mus musculus OX=10090 GN=Tspoap1 PE=2 SV=2	0.43	0.0259952	0.433369	1	1	1	1	1846	199.805	5.29	0	1
	Checked	Confidence	Sequence	Modifications	Qvality PEP	Qvality q-value	# Protein Groups	# Proteins	# PSMs	Master Protein Accessions	# Missed Cleavages	Theo. MH+ [Da]	Ions Score Mascot	Confidence Mascot	Percolator q-Value Mascot	Percolator PEP Mascot
	FALSE	Low	VVSAPVPR		0.942578	0.483055	1	1	1	Q7TNF8	0	824.499	7.02	Low	0.4688	0.9419
FALSE	Low	Master Protein	P70670	Nascent polypeptide-associated complex subunit alpha, muscle-specific form OS=Mus musculus OX=10090 GN=Naca PE=1 SV=2	0.43	0.0256265	0.411523	1	1	1	1	2187	220.364	9.35	0	1
	Checked	Confidence	Sequence	Modifications	Qvality PEP	Qvality q-value	# Protein Groups	# Proteins	# PSMs	Master Protein Accessions	# Missed Cleavages	Theo. MH+ [Da]	Ions Score Mascot	Confidence Mascot	Percolator q-Value Mascot	Percolator PEP Mascot
	FALSE	Low	LSPTPPSSK		0.943229	0.487208	1	1	1	P70670	0	913.499	2.05	Low	0.4692	0.9427
FALSE	Low	Master Protein	Q9Z1J2	Serine/threonine-protein kinase Nek4 OS=Mus musculus OX=10090 GN=Nek4 PE=1 SV=1	0.43	0.0253962	0.757576	1	1	1	1	792	88.939	7.33	0	1
	Checked	Confidence	Sequence	Modifications	Qvality PEP	Qvality q-value	# Protein Groups	# Proteins	# PSMs	Master Protein Accessions	# Missed Cleavages	Theo. MH+ [Da]	Ions Score Mascot	Confidence Mascot	Percolator q-Value Mascot	Percolator PEP Mascot
	FALSE	Low	IVEVLR		0.943877	0.488741	1	1	1	Q9Z1J2	0	728.467	7.76	Low	0.4735	0.9432
FALSE	Low	Master Protein	Q52KR3	Protein prune homolog 2 OS=Mus musculus OX=10090 GN=Prune2 PE=1 SV=2	0.43	0.025074	0.324254	1	1	1	1	3084	339.306	4.46	0	1
	Checked	Confidence	Sequence	Modifications	Qvality PEP	Qvality q-value	# Protein Groups	# Proteins	# PSMs	Master Protein Accessions	# Missed Cleavages	Theo. MH+ [Da]	Ions Score Mascot	Confidence Mascot	Percolator q-Value Mascot	Percolator PEP Mascot
	FALSE	Low	RSVRLDEELR		0.944523	0.491646	1	1	1	Q52KR3	2	1272.7	10.87	Low	0.4744	0.9439
FALSE	Low	Master Protein	Q9CWU4	UPF0690 protein C1orf52 homolog OS=Mus musculus OX=10090 PE=1 SV=1	0.43	0.025074	6.11111	1	1	1	1	180	20.089	5.11	0	1
	Checked	Confidence	Sequence	Modifications	Qvality PEP	Qvality q-value	# Protein Groups	# Proteins	# PSMs	Master Protein Accessions	# Missed Cleavages	Theo. MH+ [Da]	Ions Score Mascot	Confidence Mascot	Percolator q-Value Mascot	Percolator PEP Mascot
	FALSE	Low	EAASAPTTGGR		0.944523	0.491646	1	1	1	Q9CWU4	0	1017.5	3.47	Low	0.4744	0.9439
FALSE	Low	Master Protein	Q8CG71	Prolyl 3-hydroxylase 2 OS=Mus musculus OX=10090 GN=P3h2 PE=1 SV=1	0.43	0.02489	1.84922	1	1	1	1	703	80.104	5.85	0	1
	Checked	Confidence	Sequence	Modifications	Qvality PEP	Qvality q-value	# Protein Groups	# Proteins	# PSMs	Master Protein Accessions	# Missed Cleavages	Theo. MH+ [Da]	Ions Score Mascot	Confidence Mascot	Percolator q-Value Mascot	Percolator PEP Mascot
	FALSE	Low	SCQSQRLGGPASR	1xCarbamidomethyl [C2]	0.945167	0.491646	1	1	1	Q8CG71	1	1403.68	0.41	Low	0.4748	0.9443
FALSE	Low	Master Protein	P53026	60S ribosomal protein L10a OS=Mus musculus OX=10090 GN=Rpl10a PE=1 SV=3	0.43	0.0242007	3.68664	1	1	1	1	217	24.901	9.98	0	1
	Checked	Confidence	Sequence	Modifications	Qvality PEP	Qvality q-value	# Protein Groups	# Proteins	# PSMs	Master Protein Accessions	# Missed Cleavages	Theo. MH+ [Da]	Ions Score Mascot	Confidence Mascot	Percolator q-Value Mascot	Percolator PEP Mascot
	FALSE	Low	ILGPGLNK		0.94645	0.494034	1	1	1	P53026	0	811.504	8.67	Low	0.478	0.9458
FALSE	Low	Master Protein	Q6P5D8	Structural maintenance of chromosomes flexible hinge domain-containing protein 1 OS=Mus musculus OX=10090 GN=Smchd1 PE=1 SV=2	0.43	0.0238335	0.298954	1	1	1	1	2007	225.506	7.24	0	1
	Checked	Confidence	Sequence	Modifications	Qvality PEP	Qvality q-value	# Protein Groups	# Proteins	# PSMs	Master Protein Accessions	# Missed Cleavages	Theo. MH+ [Da]	Ions Score Mascot	Confidence Mascot	Percolator q-Value Mascot	Percolator PEP Mascot
	FALSE	Low	PLPHFR		0.947088	0.494034	1	1	1	Q6P5D8	0	766.436	0.46	Low	0.478	0.9466
FALSE	Low	Master Protein	Q9CQW1	Synaptobrevin homolog YKT6 OS=Mus musculus OX=10090 GN=Ykt6 PE=1 SV=1	0.43	0.0235125	3.53535	1	1	1	1	198	22.3	6.35	0	1
	Checked	Confidence	Sequence	Modifications	Qvality PEP	Qvality q-value	# Protein Groups	# Proteins	# PSMs	Master Protein Accessions	# Missed Cleavages	Theo. MH+ [Da]	Ions Score Mascot	Confidence Mascot	Percolator q-Value Mascot	Percolator PEP Mascot
	FALSE	Low	LDDLVSK		0.947724	0.494034	1	1	1	Q9CQW1	0	789.435	6.99	Low	0.478	0.9473
FALSE	Low	Master Protein	Q9QZM2	DNA polymerase subunit gamma-2, mitochondrial OS=Mus musculus OX=10090 GN=Polg2 PE=1 SV=2	0.43	0.0232375	1.74292	1	1	1	1	459	51.434	8.44	0	1
	Checked	Confidence	Sequence	Modifications	Qvality PEP	Qvality q-value	# Protein Groups	# Proteins	# PSMs	Master Protein Accessions	# Missed Cleavages	Theo. MH+ [Da]	Ions Score Mascot	Confidence Mascot	Percolator q-Value Mascot	Percolator PEP Mascot
	FALSE	Low	LVSPESIR		0.948358	0.494034	1	1	1	Q9QZM2	0	900.515	7.75	Low	0.4788	0.9479
FALSE	Low	Master Protein	Q80UK7	Spindle assembly abnormal protein 6 homolog OS=Mus musculus OX=10090 GN=Sass6 PE=2 SV=2	0.43	0.0230542	1.37615	1	1	1	1	654	74.008	7.37	0	1
	Checked	Confidence	Sequence	Modifications	Qvality PEP	Qvality q-value	# Protein Groups	# Proteins	# PSMs	Master Protein Accessions	# Missed Cleavages	Theo. MH+ [Da]	Ions Score Mascot	Confidence Mascot	Percolator q-Value Mascot	Percolator PEP Mascot
	FALSE	Low	NTVTIQQEK		0.948358	0.494034	1	1	1	Q80UK7	0	1060.56	1.23	Low	0.4788	0.9483
FALSE	Low	Master Protein	Q9EQF6	Dihydropyrimidinase-related protein 5 OS=Mus musculus OX=10090 GN=Dpysl5 PE=1 SV=1	0.43	0.0228711	1.24113	1	1	1	1	564	61.477	7.09	0	1
	Checked	Confidence	Sequence	Modifications	Qvality PEP	Qvality q-value	# Protein Groups	# Proteins	# PSMs	Master Protein Accessions	# Missed Cleavages	Theo. MH+ [Da]	Ions Score Mascot	Confidence Mascot	Percolator q-Value Mascot	Percolator PEP Mascot
	FALSE	Low	VIDATGK		0.94899	0.494034	1	1	1	Q9EQF6	0	703.398	11.17	Low	0.4788	0.9487
FALSE	Low	Master Protein	Q9Z2G9	Oxidoreductase HTATIP2 OS=Mus musculus OX=10090 GN=Htatip2 PE=1 SV=3	0.43	0.0225508	2.89256	1	1	1	1	242	26.853	8.59	0	1
	Checked	Confidence	Sequence	Modifications	Qvality PEP	Qvality q-value	# Protein Groups	# Proteins	# PSMs	Master Protein Accessions	# Missed Cleavages	Theo. MH+ [Da]	Ions Score Mascot	Confidence Mascot	Percolator q-Value Mascot	Percolator PEP Mascot
	FALSE	Low	AILHLGK		0.94962	0.494034	1	1	1	Q9Z2G9	0	751.482	13.03	Low	0.4788	0.9494
FALSE	Low	Master Protein	Q8CG48	Structural maintenance of chromosomes protein 2 OS=Mus musculus OX=10090 GN=Smc2 PE=1 SV=2	0.43	0.0225508	0.587741	1	1	1	1	1191	134.156	8.41	0	1
	Checked	Confidence	Sequence	Modifications	Qvality PEP	Qvality q-value	# Protein Groups	# Proteins	# PSMs	Master Protein Accessions	# Missed Cleavages	Theo. MH+ [Da]	Ions Score Mascot	Confidence Mascot	Percolator q-Value Mascot	Percolator PEP Mascot
	FALSE	Low	YEALENK		0.94962	0.494034	1	1	1	Q8CG48	0	866.425	9.82	Low	0.4788	0.9494
FALSE	Low	Master Protein	Q8VDQ9	Protein KRI1 homolog OS=Mus musculus OX=10090 GN=Kri1 PE=1 SV=3	0.43	0.022505	1.42045	1	1	1	1	704	82.007	5.12	0	1
	Checked	Confidence	Sequence	Modifications	Qvality PEP	Qvality q-value	# Protein Groups	# Proteins	# PSMs	Master Protein Accessions	# Missed Cleavages	Theo. MH+ [Da]	Ions Score Mascot	Confidence Mascot	Percolator q-Value Mascot	Percolator PEP Mascot
	FALSE	Low	LQAFGLNPKR		0.94962	0.494034	1	1	1	Q8VDQ9	1	1143.66	2.36	Low	0.4788	0.9495
FALSE	Low	Master Protein	Q8BWW9	Serine/threonine-protein kinase N2 OS=Mus musculus OX=10090 GN=Pkn2 PE=1 SV=3	0.43	0.0222764	0.915565	1	1	1	1	983	111.537	6.32	0	1
	Checked	Confidence	Sequence	Modifications	Qvality PEP	Qvality q-value	# Protein Groups	# Proteins	# PSMs	Master Protein Accessions	# Missed Cleavages	Theo. MH+ [Da]	Ions Score Mascot	Confidence Mascot	Percolator q-Value Mascot	Percolator PEP Mascot
	FALSE	Low	LDDIKDRIK		0.950248	0.494034	1	1	1	Q8BWW9	2	1115.64	0.57	Low	0.4788	0.95
FALSE	Low	Master Protein	Q62522	Zona pellucida-binding protein 1 OS=Mus musculus OX=10090 GN=Zpbp PE=1 SV=2	0.43	0.0220479	2	1	2	1	1	350	39.206	8.84	0	1
	Checked	Confidence	Sequence	Modifications	Qvality PEP	Qvality q-value	# Protein Groups	# Proteins	# PSMs	Master Protein Accessions	# Missed Cleavages	Theo. MH+ [Da]	Ions Score Mascot	Confidence Mascot	Percolator q-Value Mascot	Percolator PEP Mascot
	FALSE	Low	LLQILSK		0.950874	0.494034	1	1	2	Q62522	0	814.54	11.19	Low	0.4788	0.9505
FALSE	Low	Master Protein	O09174	Alpha-methylacyl-CoA racemase OS=Mus musculus OX=10090 GN=Amacr PE=1 SV=4	0.43	0.0214543	2.09974	1	1	1	1	381	41.677	7.4	0	1
	Checked	Confidence	Sequence	Modifications	Qvality PEP	Qvality q-value	# Protein Groups	# Proteins	# PSMs	Master Protein Accessions	# Missed Cleavages	Theo. MH+ [Da]	Ions Score Mascot	Confidence Mascot	Percolator q-Value Mascot	Percolator PEP Mascot
	FALSE	Low	IVESDKLK		0.95212	0.495362	1	1	1	O09174	1	931.546	1.96	Low	0.4805	0.9518
FALSE	Low	Master Protein	Q3UXZ6	Protein FAM81A OS=Mus musculus OX=10090 GN=Fam81a PE=1 SV=2	0.43	0.0209983	2.74725	1	1	1	1	364	41.684	8.75	0	1
	Checked	Confidence	Sequence	Modifications	Qvality PEP	Qvality q-value	# Protein Groups	# Proteins	# PSMs	Master Protein Accessions	# Missed Cleavages	Theo. MH+ [Da]	Ions Score Mascot	Confidence Mascot	Percolator q-Value Mascot	Percolator PEP Mascot
	FALSE	Low	LSQMSARLDK		0.95274	0.498423	1	1	1	Q3UXZ6	1	1148.61	0.39	Low	0.4829	0.9528
FALSE	Low	Master Protein	B1AYB6	Methyl-CpG-binding domain protein 5 OS=Mus musculus OX=10090 GN=Mbd5 PE=2 SV=1	0.43	0.0208615	0.534045	1	1	1	1	1498	160.191	8.97	0	1
	Checked	Confidence	Sequence	Modifications	Qvality PEP	Qvality q-value	# Protein Groups	# Proteins	# PSMs	Master Protein Accessions	# Missed Cleavages	Theo. MH+ [Da]	Ions Score Mascot	Confidence Mascot	Percolator q-Value Mascot	Percolator PEP Mascot
	FALSE	Low	LRNARGAR		0.953358	0.498423	1	1	1	B1AYB6	2	913.544	8.55	Low	0.4829	0.9531
FALSE	Low	Master Protein	Q8CCB4	Vacuolar protein sorting-associated protein 53 homolog OS=Mus musculus OX=10090 GN=Vps53 PE=1 SV=1	0.43	0.0204516	0.961538	1	1	1	1	832	94.363	6.61	0	1
	Checked	Confidence	Sequence	Modifications	Qvality PEP	Qvality q-value	# Protein Groups	# Proteins	# PSMs	Master Protein Accessions	# Missed Cleavages	Theo. MH+ [Da]	Ions Score Mascot	Confidence Mascot	Percolator q-Value Mascot	Percolator PEP Mascot
	FALSE	Low	ILDMKGLK	1xOxidation [M4]	0.953974	0.498423	1	1	1	Q8CCB4	1	933.544	7.94	Low	0.4829	0.954
FALSE	Low	Master Protein	A2AQP0	Myosin-7B OS=Mus musculus OX=10090 GN=Myh7b PE=3 SV=1	0.43	0.0204061	0.412159	1	1	1	1	1941	221.36	5.88	0	1
	Checked	Confidence	Sequence	Modifications	Qvality PEP	Qvality q-value	# Protein Groups	# Proteins	# PSMs	Master Protein Accessions	# Missed Cleavages	Theo. MH+ [Da]	Ions Score Mascot	Confidence Mascot	Percolator q-Value Mascot	Percolator PEP Mascot
	FALSE	Low	DQKVLTVR		0.953974	0.498423	1	1	1	A2AQP0	1	958.568	5.49	Low	0.4829	0.9541
FALSE	Low	Master Protein	Q80T41	Gamma-aminobutyric acid type B receptor subunit 2 OS=Mus musculus OX=10090 GN=Gabbr2 PE=1 SV=2	0.43	0.0202696	0.638298	1	1	1	1	940	105.599	8.72	0	1
	Checked	Confidence	Sequence	Modifications	Qvality PEP	Qvality q-value	# Protein Groups	# Proteins	# PSMs	Master Protein Accessions	# Missed Cleavages	Theo. MH+ [Da]	Ions Score Mascot	Confidence Mascot	Percolator q-Value Mascot	Percolator PEP Mascot
	FALSE	Low	ITELDK		0.954588	0.498423	1	1	1	Q80T41	0	718.398	5.37	Low	0.4829	0.9544
FALSE	Low	Master Protein	Q6PFR5	Transformer-2 protein homolog alpha OS=Mus musculus OX=10090 GN=Tra2a PE=1 SV=1	0.43	0.0199057	2.84698	1	1	1	1	281	32.297	11.28	0	1
	Checked	Confidence	Sequence	Modifications	Qvality PEP	Qvality q-value	# Protein Groups	# Proteins	# PSMs	Master Protein Accessions	# Missed Cleavages	Theo. MH+ [Da]	Ions Score Mascot	Confidence Mascot	Percolator q-Value Mascot	Percolator PEP Mascot
	FALSE	Low	SHSPMSNR	1xOxidation [M5]	0.9552	0.498423	1	1	1	Q6PFR5	0	931.405	12.95	Low	0.4829	0.9552
FALSE	Low	Master Protein	Q8VEJ9	Vacuolar protein sorting-associated protein 4A OS=Mus musculus OX=10090 GN=Vps4a PE=1 SV=1	0.43	0.0194967	1.373	1	1	1	1	437	48.876	7.8	0	1
	Checked	Confidence	Sequence	Modifications	Qvality PEP	Qvality q-value	# Protein Groups	# Proteins	# PSMs	Master Protein Accessions	# Missed Cleavages	Theo. MH+ [Da]	Ions Score Mascot	Confidence Mascot	Percolator q-Value Mascot	Percolator PEP Mascot
	FALSE	Low	LKDYLR		0.95581	0.498856	1	1	1	Q8VEJ9	1	807.472	7.97	Low	0.4842	0.9561
FALSE	Low	Master Protein	Q8C0E2	Vacuolar protein sorting-associated protein 26B OS=Mus musculus OX=10090 GN=Vps26b PE=1 SV=1	0.43	0.0193604	2.08333	1	1	1	1	336	39.1	7.37	0	1
	Checked	Confidence	Sequence	Modifications	Qvality PEP	Qvality q-value	# Protein Groups	# Proteins	# PSMs	Master Protein Accessions	# Missed Cleavages	Theo. MH+ [Da]	Ions Score Mascot	Confidence Mascot	Percolator q-Value Mascot	Percolator PEP Mascot
	FALSE	Low	LEHQGIK		0.956418	0.499288	1	1	1	Q8C0E2	0	824.462	13.26	Low	0.4846	0.9564
FALSE	Low	Master Protein	P04370	Myelin basic protein OS=Mus musculus OX=10090 GN=Mbp PE=1 SV=2	0.43	0.0185892	4.8	1	1	1	1	250	27.151	9.58	0	1
	Checked	Confidence	Sequence	Modifications	Qvality PEP	Qvality q-value	# Protein Groups	# Proteins	# PSMs	Master Protein Accessions	# Missed Cleavages	Theo. MH+ [Da]	Ions Score Mascot	Confidence Mascot	Percolator q-Value Mascot	Percolator PEP Mascot
	FALSE	Low	YLATASTMDHAR	1xOxidation [M8]	0.957628	0.503051	1	1	1	P04370	0	1352.63	2.71	Low	0.4879	0.9581
FALSE	Low	Master Protein	Q9CWT6	Probable ATP-dependent RNA helicase DDX28 OS=Mus musculus OX=10090 GN=Ddx28 PE=2 SV=2	0.43	0.018272	1.85185	1	2	1	1	540	59.478	10.04	0	1
	Checked	Confidence	Sequence	Modifications	Qvality PEP	Qvality q-value	# Protein Groups	# Proteins	# PSMs	Master Protein Accessions	# Missed Cleavages	Theo. MH+ [Da]	Ions Score Mascot	Confidence Mascot	Percolator q-Value Mascot	Percolator PEP Mascot
	FALSE	Low	LQGQMPASMR	1xOxidation [M9]	0.95823	0.503051	1	1	2	Q9CWT6	0	1134.54	2.33	Low	0.6738	1
FALSE	Low	Master Protein	Q6NS60	F-box only protein 41 OS=Mus musculus OX=10090 GN=Fbxo41 PE=1 SV=3	0.43	0.018272	0.801833	1	1	1	1	873	94.272	8.24	0	1
	Checked	Confidence	Sequence	Modifications	Qvality PEP	Qvality q-value	# Protein Groups	# Proteins	# PSMs	Master Protein Accessions	# Missed Cleavages	Theo. MH+ [Da]	Ions Score Mascot	Confidence Mascot	Percolator q-Value Mascot	Percolator PEP Mascot
	FALSE	Low	VLLENAR		0.95823	0.503051	1	1	1	Q6NS60	0	814.478	1.09	Low	0.4897	0.9588
FALSE	Low	Master Protein	Q7TMV1	E3 ubiquitin-protein ligase RNF139 OS=Mus musculus OX=10090 GN=Rnf139 PE=1 SV=1	0.43	0.0180908	1.79641	1	1	1	1	668	76.135	6.35	0	1
	Checked	Confidence	Sequence	Modifications	Qvality PEP	Qvality q-value	# Protein Groups	# Proteins	# PSMs	Master Protein Accessions	# Missed Cleavages	Theo. MH+ [Da]	Ions Score Mascot	Confidence Mascot	Percolator q-Value Mascot	Percolator PEP Mascot
	FALSE	Low	MAAVGPPQQQVR	1xAcetyl [N-Term]	0.95883	0.504743	1	1	1	Q7TMV1	0	1323.68	8.07	Low	0.4897	0.9592
FALSE	Low	Master Protein	E9PVD3	Protocadherin-16 OS=Mus musculus OX=10090 GN=Dchs1 PE=1 SV=1	0.43	0.0180003	0.212701	1	1	1	1	3291	346.173	5	0	1
	Checked	Confidence	Sequence	Modifications	Qvality PEP	Qvality q-value	# Protein Groups	# Proteins	# PSMs	Master Protein Accessions	# Missed Cleavages	Theo. MH+ [Da]	Ions Score Mascot	Confidence Mascot	Percolator q-Value Mascot	Percolator PEP Mascot
	FALSE	Low	PLDREQR		0.95883	0.504743	1	1	1	E9PVD3	1	913.485	1.43	Low	0.4897	0.9594
FALSE	Low	Master Protein	Q9WUA2	Phenylalanine--tRNA ligase beta subunit OS=Mus musculus OX=10090 GN=Farsb PE=1 SV=2	0.43	0.0173218	2.71647	2	2	2	1	589	65.655	7.12	0	2
	Checked	Confidence	Sequence	Modifications	Qvality PEP	Qvality q-value	# Protein Groups	# Proteins	# PSMs	Master Protein Accessions	# Missed Cleavages	Theo. MH+ [Da]	Ions Score Mascot	Confidence Mascot	Percolator q-Value Mascot	Percolator PEP Mascot
	FALSE	Low	IDVPANR		0.960617	0.508029	1	1	1	Q9WUA2	0	784.431	0.8	Low	0.4927	0.9609
	FALSE	Low	LVITEETAK		1	0.711631	1	1	1	Q9WUA2	0	1003.57	4.63	Low	0.7025	1
FALSE	Low	Master Protein	Q6TXD4	Dynamin-binding protein OS=Mus musculus OX=10090 GN=Dnmbp PE=1 SV=2	0.43	0.0170055	0.506329	1	1	1	1	1580	177.166	5.41	0	1
	Checked	Confidence	Sequence	Modifications	Qvality PEP	Qvality q-value	# Protein Groups	# Proteins	# PSMs	Master Protein Accessions	# Missed Cleavages	Theo. MH+ [Da]	Ions Score Mascot	Confidence Mascot	Percolator q-Value Mascot	Percolator PEP Mascot
	FALSE	Low	MEPGSMVR	1xAcetyl [N-Term]	0.961209	0.508492	1	1	1	Q6TXD4	0	948.428	4.17	Low	0.4927	0.9616
FALSE	Low	Master Protein	Q8C4X2	Casein kinase I isoform gamma-3 OS=Mus musculus OX=10090 GN=Csnk1g3 PE=1 SV=2	0.43	0.0169604	1.88679	1	1	1	1	424	48.907	9.11	0	1
	Checked	Confidence	Sequence	Modifications	Qvality PEP	Qvality q-value	# Protein Groups	# Proteins	# PSMs	Master Protein Accessions	# Missed Cleavages	Theo. MH+ [Da]	Ions Score Mascot	Confidence Mascot	Percolator q-Value Mascot	Percolator PEP Mascot
	FALSE	Low	LFTDLFDR		0.961209	0.508492	1	2	1	Q8C4X2	0	1026.53	1.33	Low	0.4927	0.9617
FALSE	Low	Master Protein	P59759	Myocardin-related transcription factor B OS=Mus musculus OX=10090 GN=Mrtfb PE=1 SV=1	0.43	0.0167346	0.555556	1	1	1	1	1080	117.474	6.16	0	1
	Checked	Confidence	Sequence	Modifications	Qvality PEP	Qvality q-value	# Protein Groups	# Proteins	# PSMs	Master Protein Accessions	# Missed Cleavages	Theo. MH+ [Da]	Ions Score Mascot	Confidence Mascot	Percolator q-Value Mascot	Percolator PEP Mascot
	FALSE	Low	IVEVLK		0.961798	0.508492	1	3	3	P59759	0	700.46	19.25	Low	0.4929	0.9622
FALSE	Low	Master Protein	Q3UHD3	Microtubule-associated tumor suppressor candidate 2 homolog OS=Mus musculus OX=10090 GN=Mtus2 PE=1 SV=1	0.43	0.0166444	0.665188	1	1	1	1	1353	147.266	8.24	0	1
	Checked	Confidence	Sequence	Modifications	Qvality PEP	Qvality q-value	# Protein Groups	# Proteins	# PSMs	Master Protein Accessions	# Missed Cleavages	Theo. MH+ [Da]	Ions Score Mascot	Confidence Mascot	Percolator q-Value Mascot	Percolator PEP Mascot
	FALSE	Low	LSPTSPVYR		0.961798	0.508492	1	1	1	Q3UHD3	0	1019.55	3.32	Low	0.4929	0.9624
FALSE	Low	Master Protein	Q8R0J1	Pleckstrin homology domain-containing family G member 6 OS=Mus musculus OX=10090 GN=Plekhg6 PE=2 SV=2	0.43	0.0165993	1.77891	2	2	2	1	787	89.093	7.53	0	2
	Checked	Confidence	Sequence	Modifications	Qvality PEP	Qvality q-value	# Protein Groups	# Proteins	# PSMs	Master Protein Accessions	# Missed Cleavages	Theo. MH+ [Da]	Ions Score Mascot	Confidence Mascot	Percolator q-Value Mascot	Percolator PEP Mascot
	FALSE	Low	HINGQVR		0.961798	0.508492	1	1	1	Q8R0J1	0	823.453	12.97	Low	0.4929	0.9625
	FALSE	Low	LVCRPLR	1xCarbamidomethyl [C3]	1	0.720248	1	1	1	Q8R0J1	1	913.54	3.67	Low	0.7106	1
FALSE	Low	Master Protein	Q80U40	RIMS-binding protein 2 OS=Mus musculus OX=10090 GN=Rimbp2 PE=1 SV=3	0.43	0.0163737	1.6791	2	2	2	1	1072	118.269	5.35	0	2
	Checked	Confidence	Sequence	Modifications	Qvality PEP	Qvality q-value	# Protein Groups	# Proteins	# PSMs	Master Protein Accessions	# Missed Cleavages	Theo. MH+ [Da]	Ions Score Mascot	Confidence Mascot	Percolator q-Value Mascot	Percolator PEP Mascot
	FALSE	Low	ISVQCVTSR	1xCarbamidomethyl [C5]	0.962386	0.509131	1	1	1	Q80U40	0	1049.54	0.51	Low	0.4929	0.963
	FALSE	Low	AMAREAAQR	1xOxidation [M2]	1	0.701575	1	1	1	Q80U40	1	1019.51	4.47	Low	0.6933	1
FALSE	Low	Master Protein	P10085	Myoblast determination protein 1 OS=Mus musculus OX=10090 GN=Myod1 PE=1 SV=2	0.43	0.015923	2.83019	1	1	1	1	318	34.212	5.57	0	1
	Checked	Confidence	Sequence	Modifications	Qvality PEP	Qvality q-value	# Protein Groups	# Proteins	# PSMs	Master Protein Accessions	# Missed Cleavages	Theo. MH+ [Da]	Ions Score Mascot	Confidence Mascot	Percolator q-Value Mascot	Percolator PEP Mascot
	FALSE	Low	LVHMGALLK	1xOxidation [M4]	0.963556	0.509131	1	1	1	P10085	0	997.586	10.05	Low	0.4929	0.964
FALSE	Low	Master Protein	O55082	Tyrosine-protein phosphatase non-receptor type 20 OS=Mus musculus OX=10090 GN=Ptpn20 PE=1 SV=1	0.43	0.0156978	2.11268	1	1	1	1	426	49.087	6.62	0	1
	Checked	Confidence	Sequence	Modifications	Qvality PEP	Qvality q-value	# Protein Groups	# Proteins	# PSMs	Master Protein Accessions	# Missed Cleavages	Theo. MH+ [Da]	Ions Score Mascot	Confidence Mascot	Percolator q-Value Mascot	Percolator PEP Mascot
	FALSE	Low	QRCGMIQTK	1xOxidation [M5]; 1xCarbamidomethyl [C3]	0.964137	0.509131	1	1	1	O55082	1	1137.55	11.68	Low	0.4929	0.9645
FALSE	Low	Master Protein	Q8BXV2	BRI3-binding protein OS=Mus musculus OX=10090 GN=Bri3bp PE=1 SV=1	0.43	0.0150229	3.16206	1	1	1	1	253	28.245	9.52	0	1
	Checked	Confidence	Sequence	Modifications	Qvality PEP	Qvality q-value	# Protein Groups	# Proteins	# PSMs	Master Protein Accessions	# Missed Cleavages	Theo. MH+ [Da]	Ions Score Mascot	Confidence Mascot	Percolator q-Value Mascot	Percolator PEP Mascot
	FALSE	Low	LLNIRLNR		0.965295	0.509216	1	1	1	Q8BXV2	1	1011.64	11.51	Low	0.4944	0.966
FALSE	Low	Master Protein	Q9D4H4	Angiomotin-like protein 1 OS=Mus musculus OX=10090 GN=Amotl1 PE=1 SV=2	0.43	0.014349	0.929752	1	1	1	1	968	107.883	7.39	0	1
	Checked	Confidence	Sequence	Modifications	Qvality PEP	Qvality q-value	# Protein Groups	# Proteins	# PSMs	Master Protein Accessions	# Missed Cleavages	Theo. MH+ [Da]	Ions Score Mascot	Confidence Mascot	Percolator q-Value Mascot	Percolator PEP Mascot
	FALSE	Low	LEMELAAVR		0.966444	0.509216	1	1	1	Q9D4H4	0	1031.56	4.67	Low	0.4944	0.9675
FALSE	Low	Master Protein	Q9Z2H1	Regulator of G-protein signaling 11 OS=Mus musculus OX=10090 GN=Rgs11 PE=1 SV=2	0.43	0.0143041	1.80587	1	1	1	1	443	51.043	7.55	0	1
	Checked	Confidence	Sequence	Modifications	Qvality PEP	Qvality q-value	# Protein Groups	# Proteins	# PSMs	Master Protein Accessions	# Missed Cleavages	Theo. MH+ [Da]	Ions Score Mascot	Confidence Mascot	Percolator q-Value Mascot	Percolator PEP Mascot
	FALSE	Low	ESRDLTLR		0.966444	0.509216	1	1	1	Q9Z2H1	1	989.537	7.04	Low	0.4944	0.9676
FALSE	Low	Master Protein	Q6P5G6	UBX domain-containing protein 7 OS=Mus musculus OX=10090 GN=Ubxn7 PE=1 SV=2	0.43	0.0143041	1.92719	1	1	1	1	467	52.132	5.03	0	1
	Checked	Confidence	Sequence	Modifications	Qvality PEP	Qvality q-value	# Protein Groups	# Proteins	# PSMs	Master Protein Accessions	# Missed Cleavages	Theo. MH+ [Da]	Ions Score Mascot	Confidence Mascot	Percolator q-Value Mascot	Percolator PEP Mascot
	FALSE	Low	LTTLADLFR		0.967015	0.509216	1	1	1	Q6P5G6	0	1049.6	9.1	Low	0.4944	0.9676
FALSE	Low	Master Protein	Q8CAA7	Glucose 1,6-bisphosphate synthase OS=Mus musculus OX=10090 GN=Pgm2l1 PE=1 SV=1	0.43	0.0140349	1.77134	1	1	1	1	621	70.234	6.49	0	1
	Checked	Confidence	Sequence	Modifications	Qvality PEP	Qvality q-value	# Protein Groups	# Proteins	# PSMs	Master Protein Accessions	# Missed Cleavages	Theo. MH+ [Da]	Ions Score Mascot	Confidence Mascot	Percolator q-Value Mascot	Percolator PEP Mascot
	FALSE	Low	IVLATDPDADR		0.967015	0.509216	1	1	1	Q8CAA7	0	1185.61	8.8	Low	0.4944	0.9682
FALSE	Low	Master Protein	Q9JKP5	Muscleblind-like protein 1 OS=Mus musculus OX=10090 GN=Mbnl1 PE=1 SV=1	0.43	0.0139901	2.34604	1	1	1	1	341	36.951	8.6	0	1
	Checked	Confidence	Sequence	Modifications	Qvality PEP	Qvality q-value	# Protein Groups	# Proteins	# PSMs	Master Protein Accessions	# Missed Cleavages	Theo. MH+ [Da]	Ions Score Mascot	Confidence Mascot	Percolator q-Value Mascot	Percolator PEP Mascot
	FALSE	Low	AVSVTPIR		0.967585	0.509216	1	1	1	Q9JKP5	0	842.509	5.9	Low	0.4944	0.9683
FALSE	Low	Master Protein	P25976	Nucleolar transcription factor 1 OS=Mus musculus OX=10090 GN=Ubtf PE=1 SV=1	0.43	0.0136314	0.915033	1	1	1	1	765	89.453	5.76	18.82	1
	Checked	Confidence	Sequence	Modifications	Qvality PEP	Qvality q-value	# Protein Groups	# Proteins	# PSMs	Master Protein Accessions	# Missed Cleavages	Theo. MH+ [Da]	Ions Score Mascot	Confidence Mascot	Percolator q-Value Mascot	Percolator PEP Mascot
	FALSE	Low	LAEEQQR		0.968153	0.510644	1	1	1	P25976	0	873.442	18.82	Low	0.4963	0.9691
FALSE	Low	Master Protein	Q810Y8	Preferentially expressed antigen in melanoma-like protein 7 OS=Mus musculus OX=10090 GN=Pramel7 PE=1 SV=1	0.43	0.0134074	1.46138	1	1	1	1	479	55.798	7.24	0	1
	Checked	Confidence	Sequence	Modifications	Qvality PEP	Qvality q-value	# Protein Groups	# Proteins	# PSMs	Master Protein Accessions	# Missed Cleavages	Theo. MH+ [Da]	Ions Score Mascot	Confidence Mascot	Percolator q-Value Mascot	Percolator PEP Mascot
	FALSE	Low	IISLFCK	1xCarbamidomethyl [C6]	0.968718	0.510644	1	1	1	Q810Y8	0	880.496	3.73	Low	0.4963	0.9696
FALSE	Low	Master Protein	Q8C1W1	Tubulinyl-Tyr carboxypeptidase 1 OS=Mus musculus OX=10090 GN=Vash1 PE=1 SV=4	0.43	0.0132283	2.93333	1	2	1	1	375	41.849	9.39	15.99	1
	Checked	Confidence	Sequence	Modifications	Qvality PEP	Qvality q-value	# Protein Groups	# Proteins	# PSMs	Master Protein Accessions	# Missed Cleavages	Theo. MH+ [Da]	Ions Score Mascot	Confidence Mascot	Percolator q-Value Mascot	Percolator PEP Mascot
	FALSE	Low	IHPDGEKVALR		0.969282	0.510644	1	1	2	Q8C1W1	1	1234.69	15.99	Low	0.6432	1
FALSE	Low	Master Protein	Q9QZ23	NFU1 iron-sulfur cluster scaffold homolog, mitochondrial OS=Mus musculus OX=10090 GN=Nfu1 PE=1 SV=2	0.43	0.0126913	8.23529	1	1	1	1	255	28.549	5.03	0	1
	Checked	Confidence	Sequence	Modifications	Qvality PEP	Qvality q-value	# Protein Groups	# Proteins	# PSMs	Master Protein Accessions	# Missed Cleavages	Theo. MH+ [Da]	Ions Score Mascot	Confidence Mascot	Percolator q-Value Mascot	Percolator PEP Mascot
	FALSE	Low	ELLDTRIRPTVQEDGGDVIYR		0.969843	0.517724	1	1	1	Q9QZ23	2	2445.27	1.11	Low	0.5029	0.9712
FALSE	Low	Master Protein	Q5DW34	Histone-lysine N-methyltransferase EHMT1 OS=Mus musculus OX=10090 GN=Ehmt1 PE=1 SV=2	0.43	0.0119764	1.00309	1	1	1	1	1296	141.909	5.8	0	1
	Checked	Confidence	Sequence	Modifications	Qvality PEP	Qvality q-value	# Protein Groups	# Proteins	# PSMs	Master Protein Accessions	# Missed Cleavages	Theo. MH+ [Da]	Ions Score Mascot	Confidence Mascot	Percolator q-Value Mascot	Percolator PEP Mascot
	FALSE	Low	KKPSSMLGSEACK	1xOxidation [M6]; 1xCarbamidomethyl [C12]	0.971515	0.517724	1	1	1	Q5DW34	2	1438.7	0.21	Low	0.5045	0.9728
FALSE	Low	Master Protein	Q01098	Glutamate receptor ionotropic, NMDA 2C OS=Mus musculus OX=10090 GN=Grin2c PE=1 SV=2	0.43	0.0117979	1.21065	2	2	2	1	1239	135.334	8.66	0	2
	Checked	Confidence	Sequence	Modifications	Qvality PEP	Qvality q-value	# Protein Groups	# Proteins	# PSMs	Master Protein Accessions	# Missed Cleavages	Theo. MH+ [Da]	Ions Score Mascot	Confidence Mascot	Percolator q-Value Mascot	Percolator PEP Mascot
	FALSE	Low	LWEMVGR	1xOxidation [M4]	0.972069	0.520073	1	1	1	Q01098	0	906.45	4.54	Low	0.5058	0.9732
	FALSE	Low	ISSLESEV		1	0.676037	1	1	1	Q01098	0	863.436	2.19	Low	0.6628	1
FALSE	Low	Master Protein	Q8BTI8	Serine/arginine repetitive matrix protein 2 OS=Mus musculus OX=10090 GN=Srrm2 PE=1 SV=3	0.43	0.0115748	0.258972	1	1	1	1	2703	294.666	12.03	0	1
	Checked	Confidence	Sequence	Modifications	Qvality PEP	Qvality q-value	# Protein Groups	# Proteins	# PSMs	Master Protein Accessions	# Missed Cleavages	Theo. MH+ [Da]	Ions Score Mascot	Confidence Mascot	Percolator q-Value Mascot	Percolator PEP Mascot
	FALSE	Low	KEKSAVR		0.97262	0.520256	1	1	1	Q8BTI8	2	817.489	10.13	Low	0.5069	0.9737
FALSE	Low	Master Protein	Q8BXL7	ADP-ribosylation factor-related protein 1 OS=Mus musculus OX=10090 GN=Arfrp1 PE=1 SV=2	0.43	0.0113073	6.46766	1	1	1	1	201	22.644	6.55	0	1
	Checked	Confidence	Sequence	Modifications	Qvality PEP	Qvality q-value	# Protein Groups	# Proteins	# PSMs	Master Protein Accessions	# Missed Cleavages	Theo. MH+ [Da]	Ions Score Mascot	Confidence Mascot	Percolator q-Value Mascot	Percolator PEP Mascot
	FALSE	Low	TAFSDCTCKIGRR	2xCarbamidomethyl [C6; C8]	0.973169	0.522592	1	1	1	Q8BXL7	2	1571.74	1.77	Low	0.509	0.9743
FALSE	Low	Master Protein	Q9JJA2	Conserved oligomeric Golgi complex subunit 8 OS=Mus musculus OX=10090 GN=Cog8 PE=1 SV=3	0.43	0.0110845	0.9375	1	1	1	1	640	71.557	5.19	0	1
	Checked	Confidence	Sequence	Modifications	Qvality PEP	Qvality q-value	# Protein Groups	# Proteins	# PSMs	Master Protein Accessions	# Missed Cleavages	Theo. MH+ [Da]	Ions Score Mascot	Confidence Mascot	Percolator q-Value Mascot	Percolator PEP Mascot
	FALSE	Low	TIEACR	1xCarbamidomethyl [C5]	0.973717	0.523738	1	1	1	Q9JJA2	0	749.361	11.13	Low	0.5105	0.9748
FALSE	Low	Master Protein	O88410	C-X-C chemokine receptor type 3 OS=Mus musculus OX=10090 GN=Cxcr3 PE=1 SV=2	0.43	0.0109063	1.90736	1	1	1	1	367	40.991	7.34	0	1
	Checked	Confidence	Sequence	Modifications	Qvality PEP	Qvality q-value	# Protein Groups	# Proteins	# PSMs	Master Protein Accessions	# Missed Cleavages	Theo. MH+ [Da]	Ions Score Mascot	Confidence Mascot	Percolator q-Value Mascot	Percolator PEP Mascot
	FALSE	Low	YLEVSER		0.973717	0.523738	1	1	1	O88410	0	895.452	10.12	Low	0.5105	0.9752
FALSE	Low	Master Protein	Q8CG46	Structural maintenance of chromosomes protein 5 OS=Mus musculus OX=10090 GN=Smc5 PE=1 SV=1	0.43	0.0108618	0.999092	1	1	1	1	1101	128.733	8.56	0	1
	Checked	Confidence	Sequence	Modifications	Qvality PEP	Qvality q-value	# Protein Groups	# Proteins	# PSMs	Master Protein Accessions	# Missed Cleavages	Theo. MH+ [Da]	Ions Score Mascot	Confidence Mascot	Percolator q-Value Mascot	Percolator PEP Mascot
	FALSE	Low	HLDLIEMLEAK	1xOxidation [M7]	0.973717	0.523738	1	1	1	Q8CG46	0	1327.69	6.84	Low	0.5105	0.9753
FALSE	Low	Master Protein	Q8BJ05	Zinc finger CCCH domain-containing protein 14 OS=Mus musculus OX=10090 GN=Zc3h14 PE=1 SV=1	0.43	0.0108618	0.952381	1	1	1	1	735	82.357	7.37	0	1
	Checked	Confidence	Sequence	Modifications	Qvality PEP	Qvality q-value	# Protein Groups	# Proteins	# PSMs	Master Protein Accessions	# Missed Cleavages	Theo. MH+ [Da]	Ions Score Mascot	Confidence Mascot	Percolator q-Value Mascot	Percolator PEP Mascot
	FALSE	Low	DLVQPDK		0.974262	0.524118	1	1	1	Q8BJ05	0	814.431	5.77	Low	0.5105	0.9753
FALSE	Low	Master Protein	Q9CQ82	Centromere protein R OS=Mus musculus OX=10090 GN=Itgb3bp PE=1 SV=1	0.43	0.0105057	4.54545	1	1	1	1	176	20.014	9.82	0	1
	Checked	Confidence	Sequence	Modifications	Qvality PEP	Qvality q-value	# Protein Groups	# Proteins	# PSMs	Master Protein Accessions	# Missed Cleavages	Theo. MH+ [Da]	Ions Score Mascot	Confidence Mascot	Percolator q-Value Mascot	Percolator PEP Mascot
	FALSE	Low	KTKELMTK		0.974805	0.524875	1	1	1	Q9CQ82	2	978.565	10.05	Low	0.5126	0.9761
FALSE	Low	Master Protein	Q9WTY1	Programmed cell death protein 7 OS=Mus musculus OX=10090 GN=Pdcd7 PE=1 SV=1	0.43	0.0103722	1.86722	1	1	1	1	482	54.324	10.4	0	1
	Checked	Confidence	Sequence	Modifications	Qvality PEP	Qvality q-value	# Protein Groups	# Proteins	# PSMs	Master Protein Accessions	# Missed Cleavages	Theo. MH+ [Da]	Ions Score Mascot	Confidence Mascot	Percolator q-Value Mascot	Percolator PEP Mascot
	FALSE	Low	QAAYVGEAR		0.974805	0.524875	1	1	1	Q9WTY1	0	964.485	0.87	Low	0.5142	0.9764
FALSE	Low	Master Protein	Q9R269	Periplakin OS=Mus musculus OX=10090 GN=Ppl PE=1 SV=1	0.43	0.0102833	0.911681	2	3	2	1	1755	203.88	5.54	0	2
	Checked	Confidence	Sequence	Modifications	Qvality PEP	Qvality q-value	# Protein Groups	# Proteins	# PSMs	Master Protein Accessions	# Missed Cleavages	Theo. MH+ [Da]	Ions Score Mascot	Confidence Mascot	Percolator q-Value Mascot	Percolator PEP Mascot
	FALSE	Low	KLAALEK		0.975346	0.527562	1	1	1	Q9R269	1	772.493	7.8	Low	0.5142	0.9766
	FALSE	Low	ELEEEIERR		1	0.701575	1	1	2	Q9R269	1	1202.6	5.97	Low	0.6933	1
FALSE	Low	Master Protein	O88978	Protein tilB homolog OS=Mus musculus OX=10090 GN=Lrrc6 PE=1 SV=1	0.43	0.0101943	2.11416	1	1	1	1	473	55.015	5.72	0	1
	Checked	Confidence	Sequence	Modifications	Qvality PEP	Qvality q-value	# Protein Groups	# Proteins	# PSMs	Master Protein Accessions	# Missed Cleavages	Theo. MH+ [Da]	Ions Score Mascot	Confidence Mascot	Percolator q-Value Mascot	Percolator PEP Mascot
	FALSE	Low	GRITEDLIRR	1xAcetyl [N-Term]	0.975346	0.527562	1	1	1	O88978	2	1270.72	0.72	Low	0.5146	0.9768
FALSE	Low	Master Protein	Q9D1J1	Adaptin ear-binding coat-associated protein 2 OS=Mus musculus OX=10090 GN=Necap2 PE=1 SV=1	0.43	0.00966115	2.63158	1	1	1	1	266	28.58	7.94	0	1
	Checked	Confidence	Sequence	Modifications	Qvality PEP	Qvality q-value	# Protein Groups	# Proteins	# PSMs	Master Protein Accessions	# Missed Cleavages	Theo. MH+ [Da]	Ions Score Mascot	Confidence Mascot	Percolator q-Value Mascot	Percolator PEP Mascot
	FALSE	Low	INIANMR	1xOxidation [M6]	0.976423	0.528395	1	1	1	Q9D1J1	0	847.445	0.86	Low	0.5148	0.978
FALSE	Low	Master Protein	Q3V0A6	Uncharacterized protein C2orf78 homolog OS=Mus musculus OX=10090 GN=Gm5592 PE=2 SV=1	0.43	0.00957234	1.98366	2	2	2	1	857	93.67	8.53	0	2
	Checked	Confidence	Sequence	Modifications	Qvality PEP	Qvality q-value	# Protein Groups	# Proteins	# PSMs	Master Protein Accessions	# Missed Cleavages	Theo. MH+ [Da]	Ions Score Mascot	Confidence Mascot	Percolator q-Value Mascot	Percolator PEP Mascot
	FALSE	Low	PSGPQNK		0.976958	0.528395	1	1	1	Q3V0A6	0	727.373	14.49	Low	0.5148	0.9782
	FALSE	Low	TMPEIKEGTK		1	0.739453	1	1	1	Q3V0A6	1	1133.59	5.74	Low	0.7293	1
FALSE	Low	Master Protein	Q9Z2D0	Myotubularin-related protein 9 OS=Mus musculus OX=10090 GN=Mtmr9 PE=1 SV=2	0.43	0.00952795	1.46789	1	1	1	1	545	62.868	6.62	0	1
	Checked	Confidence	Sequence	Modifications	Qvality PEP	Qvality q-value	# Protein Groups	# Proteins	# PSMs	Master Protein Accessions	# Missed Cleavages	Theo. MH+ [Da]	Ions Score Mascot	Confidence Mascot	Percolator q-Value Mascot	Percolator PEP Mascot
	FALSE	Low	VDNVVLHR		0.976958	0.528395	1	1	1	Q9Z2D0	0	951.537	0.36	Low	0.5148	0.9783
FALSE	Low	Master Protein	Q3UPF5	Zinc finger CCCH-type antiviral protein 1 OS=Mus musculus OX=10090 GN=Zc3hav1 PE=1 SV=1	0.43	0.00948356	1.05708	1	1	1	1	946	106.619	8.27	0	1
	Checked	Confidence	Sequence	Modifications	Qvality PEP	Qvality q-value	# Protein Groups	# Proteins	# PSMs	Master Protein Accessions	# Missed Cleavages	Theo. MH+ [Da]	Ions Score Mascot	Confidence Mascot	Percolator q-Value Mascot	Percolator PEP Mascot
	FALSE	Low	ISEQFKASMK		0.976958	0.528395	1	1	1	Q3UPF5	1	1168.6	1	Low	0.5148	0.9784
FALSE	Low	Master Protein	Q9D3W5	Leucine-rich repeat-containing protein 71 OS=Mus musculus OX=10090 GN=Lrrc71 PE=2 SV=1	0.43	0.00895122	1.25448	1	1	1	1	558	61.313	9.31	0	1
	Checked	Confidence	Sequence	Modifications	Qvality PEP	Qvality q-value	# Protein Groups	# Proteins	# PSMs	Master Protein Accessions	# Missed Cleavages	Theo. MH+ [Da]	Ions Score Mascot	Confidence Mascot	Percolator q-Value Mascot	Percolator PEP Mascot
	FALSE	Low	ILGIFSK		0.978022	0.528395	1	1	1	Q9D3W5	0	777.487	11.08	Low	0.5163	0.9796
FALSE	Low	Master Protein	A2CG63	AT-rich interactive domain-containing protein 4B OS=Mus musculus OX=10090 GN=Arid4b PE=1 SV=1	0.43	0.00890689	0.456621	1	1	1	1	1314	147.553	5.06	0	1
	Checked	Confidence	Sequence	Modifications	Qvality PEP	Qvality q-value	# Protein Groups	# Proteins	# PSMs	Master Protein Accessions	# Missed Cleavages	Theo. MH+ [Da]	Ions Score Mascot	Confidence Mascot	Percolator q-Value Mascot	Percolator PEP Mascot
	FALSE	Low	FTSVPR		0.978022	0.528395	1	1	1	A2CG63	0	706.388	9.79	Low	0.5167	0.9797
FALSE	Low	Master Protein	Q0QWG9	Delphilin OS=Mus musculus OX=10090 GN=Grid2ip PE=1 SV=1	0.43	0.0085967	1.41313	2	3	2	1	1203	131.938	7.02	0	2
	Checked	Confidence	Sequence	Modifications	Qvality PEP	Qvality q-value	# Protein Groups	# Proteins	# PSMs	Master Protein Accessions	# Missed Cleavages	Theo. MH+ [Da]	Ions Score Mascot	Confidence Mascot	Percolator q-Value Mascot	Percolator PEP Mascot
	FALSE	Low	ILFLNGLDMR		0.978551	0.530673	1	1	2	Q0QWG9	0	1191.66	0.71	Low	0.5177	0.9804
	FALSE	Low	LARRCPR	1xCarbamidomethyl [C5]	1	0.701575	1	1	1	Q0QWG9	2	928.526	0.06	Low	0.6933	1
FALSE	Low	Master Protein	Q14BI7	ATP-dependent RNA helicase TDRD9 OS=Mus musculus OX=10090 GN=Tdrd9 PE=1 SV=3	0.43	0.00846382	1.22921	2	2	2	1	1383	155.882	6.7	0	2
	Checked	Confidence	Sequence	Modifications	Qvality PEP	Qvality q-value	# Protein Groups	# Proteins	# PSMs	Master Protein Accessions	# Missed Cleavages	Theo. MH+ [Da]	Ions Score Mascot	Confidence Mascot	Percolator q-Value Mascot	Percolator PEP Mascot
	FALSE	Low	ILLESFASNR		0.979078	0.531768	1	1	1	Q14BI7	0	1149.63	13.67	Low	0.5177	0.9807
	FALSE	Low	LLGLFCR	1xCarbamidomethyl [C6]	1	0.697351	1	1	1	Q14BI7	0	878.492	7.1	Low	0.6879	1
FALSE	Low	Master Protein	P47963	60S ribosomal protein L13 OS=Mus musculus OX=10090 GN=Rpl13 PE=1 SV=3	0.43	0.00837527	4.73934	1	1	1	1	211	24.291	11.55	0	1
	Checked	Confidence	Sequence	Modifications	Qvality PEP	Qvality q-value	# Protein Groups	# Proteins	# PSMs	Master Protein Accessions	# Missed Cleavages	Theo. MH+ [Da]	Ions Score Mascot	Confidence Mascot	Percolator q-Value Mascot	Percolator PEP Mascot
	FALSE	Low	KGDSSAEELK		0.979078	0.531768	1	1	1	P47963	1	1063.53	17.99	Low	0.5177	0.9809
FALSE	Low	Master Protein	Q6P5U7	NACHT and WD repeat domain-containing protein 2 OS=Mus musculus OX=10090 GN=Nwd2 PE=1 SV=2	0.43	0.00815395	0.918485	2	2	2	1	1742	197.288	6.15	0	2
	Checked	Confidence	Sequence	Modifications	Qvality PEP	Qvality q-value	# Protein Groups	# Proteins	# PSMs	Master Protein Accessions	# Missed Cleavages	Theo. MH+ [Da]	Ions Score Mascot	Confidence Mascot	Percolator q-Value Mascot	Percolator PEP Mascot
	FALSE	Low	LLEECLK	1xCarbamidomethyl [C5]	0.979603	0.531768	1	1	1	Q6P5U7	0	904.481	3.45	Low	0.5188	0.9814
	FALSE	Low	IILSTLPNK		1	0.590951	1	1	1	Q6P5U7	0	998.624	8.79	Low	0.579	1
FALSE	Low	Master Protein	Q8R3P6	Integrator complex subunit 14 OS=Mus musculus OX=10090 GN=Ints14 PE=1 SV=1	0.43	0.00802121	1.5534	1	1	1	1	515	57.2	5.17	0	1
	Checked	Confidence	Sequence	Modifications	Qvality PEP	Qvality q-value	# Protein Groups	# Proteins	# PSMs	Master Protein Accessions	# Missed Cleavages	Theo. MH+ [Da]	Ions Score Mascot	Confidence Mascot	Percolator q-Value Mascot	Percolator PEP Mascot
	FALSE	Low	GVADMLER	1xOxidation [M5]	0.980126	0.532493	1	1	1	Q8R3P6	0	906.435	5.06	Low	0.5188	0.9817
FALSE	Low	Master Protein	Q8BJK1	BTB/POZ domain-containing protein KCTD7 OS=Mus musculus OX=10090 GN=Kctd7 PE=1 SV=1	0.43	0.00797697	2.07612	1	1	1	1	289	33.058	6.07	0	1
	Checked	Confidence	Sequence	Modifications	Qvality PEP	Qvality q-value	# Protein Groups	# Proteins	# PSMs	Master Protein Accessions	# Missed Cleavages	Theo. MH+ [Da]	Ions Score Mascot	Confidence Mascot	Percolator q-Value Mascot	Percolator PEP Mascot
	FALSE	Low	PIYEFK		0.980126	0.532493	1	1	1	Q8BJK1	0	796.424	0.73	Low	0.5188	0.9818
FALSE	Low	Master Protein	Q8R3Y8	Interferon regulatory factor 2-binding protein 1 OS=Mus musculus OX=10090 GN=Irf2bp1 PE=1 SV=2	0.43	0.00775586	1.5411	1	1	1	1	584	61.712	8.18	0	1
	Checked	Confidence	Sequence	Modifications	Qvality PEP	Qvality q-value	# Protein Groups	# Proteins	# PSMs	Master Protein Accessions	# Missed Cleavages	Theo. MH+ [Da]	Ions Score Mascot	Confidence Mascot	Percolator q-Value Mascot	Percolator PEP Mascot
	FALSE	Low	IELLIDAAR		0.980647	0.533576	1	1	1	Q8R3Y8	0	1013.6	14.24	Low	0.5198	0.9823
FALSE	Low	Master Protein	Q8K330	Protein phosphatase Slingshot homolog 3 OS=Mus musculus OX=10090 GN=Ssh3 PE=1 SV=1	0.43	0.00749066	1.38675	1	1	1	1	649	72.182	5.57	0	1
	Checked	Confidence	Sequence	Modifications	Qvality PEP	Qvality q-value	# Protein Groups	# Proteins	# PSMs	Master Protein Accessions	# Missed Cleavages	Theo. MH+ [Da]	Ions Score Mascot	Confidence Mascot	Percolator q-Value Mascot	Percolator PEP Mascot
	FALSE	Low	LAAQLEAAR		0.981166	0.53488	1	1	1	Q8K330	0	942.537	6.39	Low	0.5201	0.9829
FALSE	Low	Master Protein	Q9D880	Mitochondrial import inner membrane translocase subunit TIM50 OS=Mus musculus OX=10090 GN=Timm50 PE=1 SV=1	0.43	0.00682839	1.983	1	1	1	1	353	39.752	8.13	0	1
	Checked	Confidence	Sequence	Modifications	Qvality PEP	Qvality q-value	# Protein Groups	# Proteins	# PSMs	Master Protein Accessions	# Missed Cleavages	Theo. MH+ [Da]	Ions Score Mascot	Confidence Mascot	Percolator q-Value Mascot	Percolator PEP Mascot
	FALSE	Low	LAPPPPR		0.982711	0.537247	1	1	1	Q9D880	0	747.451	17.68	Low	0.5234	0.9844
FALSE	Low	Master Protein	P13808	Anion exchange protein 2 OS=Mus musculus OX=10090 GN=Slc4a2 PE=1 SV=1	0.43	0.00682839	0.485044	1	1	1	1	1237	136.728	6.14	0	1
	Checked	Confidence	Sequence	Modifications	Qvality PEP	Qvality q-value	# Protein Groups	# Proteins	# PSMs	Master Protein Accessions	# Missed Cleavages	Theo. MH+ [Da]	Ions Score Mascot	Confidence Mascot	Percolator q-Value Mascot	Percolator PEP Mascot
	FALSE	Low	MVVLTR		0.982711	0.537247	1	1	1	P13808	0	718.428	13.61	Low	0.5237	0.9844
FALSE	Low	Master Protein	Q569Z5	Probable ATP-dependent RNA helicase DDX46 OS=Mus musculus OX=10090 GN=Ddx46 PE=1 SV=2	0.43	0.00678428	1.06589	1	1	1	1	1032	117.376	9.26	0	1
	Checked	Confidence	Sequence	Modifications	Qvality PEP	Qvality q-value	# Protein Groups	# Proteins	# PSMs	Master Protein Accessions	# Missed Cleavages	Theo. MH+ [Da]	Ions Score Mascot	Confidence Mascot	Percolator q-Value Mascot	Percolator PEP Mascot
	FALSE	Low	QEGGQSESFKR		0.982711	0.537247	1	1	1	Q569Z5	1	1252.59	1.59	Low	0.5237	0.9845
FALSE	Low	Master Protein	A2AAE1	Transmembrane protein KIAA1109 OS=Mus musculus OX=10090 GN=Kiaa1109 PE=1 SV=4	0.43	0.00665196	0.1998	1	1	1	1	5005	555.015	6.61	0	1
	Checked	Confidence	Sequence	Modifications	Qvality PEP	Qvality q-value	# Protein Groups	# Proteins	# PSMs	Master Protein Accessions	# Missed Cleavages	Theo. MH+ [Da]	Ions Score Mascot	Confidence Mascot	Percolator q-Value Mascot	Percolator PEP Mascot
	FALSE	Low	ADIVDSDTAK		0.983222	0.538655	1	1	1	A2AAE1	0	1034.5	2.76	Low	0.5237	0.9848
FALSE	Low	Master Protein	Q7TMM8	Protein mono-ADP-ribosyltransferase PARP16 OS=Mus musculus OX=10090 GN=Parp16 PE=1 SV=2	0.43	0.00638744	2.48447	1	1	1	1	322	36.741	8.95	0	1
	Checked	Confidence	Sequence	Modifications	Qvality PEP	Qvality q-value	# Protein Groups	# Proteins	# PSMs	Master Protein Accessions	# Missed Cleavages	Theo. MH+ [Da]	Ions Score Mascot	Confidence Mascot	Percolator q-Value Mascot	Percolator PEP Mascot
	FALSE	Low	ILTIHSAK		0.98373	0.538655	1	1	1	Q7TMM8	0	882.541	8.09	Low	0.5237	0.9854
FALSE	Low	Master Protein	Q91XQ0	Dynein heavy chain 8, axonemal OS=Mus musculus OX=10090 GN=Dnah8 PE=1 SV=2	0.43	0.00638744	0.338195	2	2	2	1	4731	540.892	6.18	0	2
	Checked	Confidence	Sequence	Modifications	Qvality PEP	Qvality q-value	# Protein Groups	# Proteins	# PSMs	Master Protein Accessions	# Missed Cleavages	Theo. MH+ [Da]	Ions Score Mascot	Confidence Mascot	Percolator q-Value Mascot	Percolator PEP Mascot
	FALSE	Low	VESVLR		0.98373	0.538655	1	1	1	Q91XQ0	0	702.414	2.3	Low	0.5237	0.9854
	FALSE	Low	IMLDTPVMAK	1xOxidation [M8]	1	0.701575	1	1	1	Q91XQ0	0	1134.59	0.41	Low	0.6933	1
FALSE	Low	Master Protein	Q8C0J6	Ankyrin repeat domain-containing protein SOWAHC OS=Mus musculus OX=10090 GN=Sowahc PE=1 SV=2	0.43	0.00612309	1.75781	1	1	1	1	512	54.905	6	0	1
	Checked	Confidence	Sequence	Modifications	Qvality PEP	Qvality q-value	# Protein Groups	# Proteins	# PSMs	Master Protein Accessions	# Missed Cleavages	Theo. MH+ [Da]	Ions Score Mascot	Confidence Mascot	Percolator q-Value Mascot	Percolator PEP Mascot
	FALSE	Low	VLPSHITHK		0.984237	0.539119	1	1	1	Q8C0J6	0	1031.6	5.08	Low	0.5247	0.986
[truncated: 1,383 more rows]
