# Supplementary material for: YOD1 sustains NOD2-mediated protective signaling in colitis by stabilizing RIPK2
Source: EMBO Rep. 2024 Sep 27;25(11):4827–45. doi: 10.1038/s44319-024-00276-6 (PMC11549337; doi:10.1038/s44319-024-00276-6)
Supplement: Supplementary file 5 — Dataset EV3 [file 44319_2024_276_MOESM5_ESM.xlsx]

## Sheet: Proteins
Cell lysates of RAW264.7 cells stimulated with LPS (500 ng/ml) for 30 min were immunoprecipitated with anti-IgG antibody, and the immunocomplexes were then analyzed by mass spectrometry to identify proteins.
Checked	Protein FDR Confidence	Master	Accession	Description	Exp. q-value	Sum PEP Score	Coverage	# Peptides	# PSMs	# Unique Peptides	# Protein Groups	# AAs	MW [kDa]	calc. pI	Score Mascot	# Peptides Mascot
FALSE	High	Master Protein	P38647	Stress-70 protein, mitochondrial OS=Mus musculus OX=10090 GN=Hspa9 PE=1 SV=3	0	23.0975	33.2842	20	20	19	1	679	73.416	6.07	474.647	20
	Checked	Confidence	Sequence	Modifications	Qvality PEP	Qvality q-value	# Protein Groups	# Proteins	# PSMs	Master Protein Accessions	# Missed Cleavages	Theo. MH+ [Da]	Ions Score Mascot	Confidence Mascot	Percolator q-Value Mascot	Percolator PEP Mascot
	FALSE	High	VQQTVQDLFGR		0.0358403	0	1	1	1	P38647	0	1290.68	57.88	High	0	0.02702
	FALSE	High	EQQIVIQSSGGLSK		0.0021703	0	1	1	1	P38647	0	1473.79	45.44	High	0	0.001341
	FALSE	High	DAGQISGLNVLR		0.020009	0	1	1	1	P38647	0	1242.68	62.02	High	0	0.01449
	FALSE	High	ETGVDLTK		0.074601	0	1	1	1	P38647	0	862.452	10.64	High	0	0.05939
	FALSE	High	AMQDAEVSK		0.157556	0	1	1	1	P38647	0	978.456	36.73	High	0	0.1324
	FALSE	High	VEAVNMAEGIIHDTETK	1xOxidation [M6]	0.0489037	0	1	1	1	P38647	0	1872.9	45.99	High	0	0.03775
	FALSE	High	TTPSVVAFTADGER		0.0129673	0	1	1	1	P38647	0	1450.72	78.71	High	0	0.009105
	FALSE	High	QAVTNPNNTFYATK		0.0065933	0	1	1	1	P38647	0	1568.77	68.7	High	0	0.004403
	FALSE	High	EGSGSSGTGEQKEDQKEEK		0.00647745	0	1	1	1	P38647	2	2009.89	44.69	High	0	0.004317
	FALSE	High	QAASSLQQASLK		0.00344159	0	1	1	1	P38647	0	1231.66	70.38	High	0	0.002196
	FALSE	High	VINEPTAAALAYGLDK		0.0416273	0	1	1	1	P38647	0	1645.88	70.72	High	0	0.03176
	FALSE	Medium	SDIGEVILVGGMTR	1xOxidation [M12]	0.295139	0.0426151	1	1	1	P38647	0	1462.76	43.91	Medium	0.03894	0.2609
	FALSE	Medium	VLENAEGAR		0.329317	0.0468139	1	1	1	P38647	0	958.495	55.59	Medium	0.04761	0.2937
	FALSE	Low	NTTIPTK		0.40155	0.0888707	2	3	1	P63017; P38647	0	774.436	35.38	Low	0.084	0.3636
	FALSE	Low	LKEEISK		0.564212	0.222806	1	1	1	P38647	1	846.493	25.02	Low	0.2058	0.5273
	FALSE	Low	ETAENYLGHTAK		0.644097	0.266413	1	1	1	P38647	0	1333.64	21.6	Low	0.2417	0.61
	FALSE	Low	RYDDPEVQK		0.694315	0.312541	1	1	1	P38647	1	1149.55	45.69	Low	0.2882	0.6631
	FALSE	Low	DDIENMVK	1xOxidation [M6]	0.864171	0.517738	1	1	1	P38647	0	979.44	18.41	Low	0.4831	0.8462
	FALSE	Low	LVGMPAK	1xOxidation [M4]	0.862633	0.517738	1	1	1	P38647	0	731.412	22.96	Low	0.4824	0.8445
	FALSE	Low	YAEEDRR		1	0.745002	1	1	1	P38647	1	938.433	19.68	Low	0.7198	1
FALSE	High	Master Protein	Q61781	Keratin, type I cytoskeletal 14 OS=Mus musculus OX=10090 GN=Krt14 PE=1 SV=2	0	21.9217	27.4793	15	20	1	1	484	52.834	5.17	471.748	15
	Checked	Confidence	Sequence	Modifications	Qvality PEP	Qvality q-value	# Protein Groups	# Proteins	# PSMs	Master Protein Accessions	# Missed Cleavages	Theo. MH+ [Da]	Ions Score Mascot	Confidence Mascot	Percolator q-Value Mascot	Percolator PEP Mascot
	FALSE	High	EELAYLK		0.157556	0	2	3	1	Q61781; Q9QWL7	0	865.467	24.08	High	0	0.1326
	FALSE	High	VLDELTLAR		0.0902585	0	3	5	1	Q6IFX2; Q61781; Q9QWL7	0	1029.59	46.37	High	0	0.0729
	FALSE	High	QFTSSSSMK		0.144963	0	2	2	1	Q9Z2K1; Q61781	0	1002.46	37.01	High	0	0.1213
	FALSE	High	CEMEQQNQEYK	1xOxidation [M3]; 1xCarbamidomethyl [C1]	0.0461233	0	2	2	1	Q61781; Q9QWL7	0	1502.59	55.85	High	0	0.0354
	FALSE	High	EVATNSELVQSGK		0.0118681	0	2	2	1	Q61781; Q9QWL7	0	1361.69	54.17	High	0	0.008257
	FALSE	High	CEMEQQNQEYK	1xCarbamidomethyl [C1]	0.0201274	0	2	2	1	Q61781; Q9QWL7	0	1486.59	40.82	High	0	0.01455
	FALSE	High	GQVGGDVNVEMDAAPGVDLSR	1xOxidation [M11]	0.000792116	0	2	2	1	Q6IFX2; Q61781	0	2101.98	104.54	High	0	0.0004556
	FALSE	High	VTMQNLNDR	1xOxidation [M3]	0.0601687	0	3	6	1	Q9Z2K1; P02535; Q61781	0	1106.53	66.62	High	0	0.0471
	FALSE	High	VTMQNLNDR		0.0356303	0	3	6	1	Q9Z2K1; P02535; Q61781	0	1090.53	51.82	High	0	0.02687
	FALSE	High	LEQEIATYR		0.0815984	0	5	9	1	Q9Z2K1; Q6IFX2; P08730; Q61781; Q9QWL7	0	1122.58	44.22	High	0	0.06522
	FALSE	High	ADLEMQIESLKEELAYLK	1xOxidation [M5]	0.0307601	0	1	1	1	Q61781	1	2139.09	17.92	High	0	0.02295
	FALSE	High	TRLEQEIATYR		0.01773	0	5	7	1	Q9Z2K1; Q6IFX2; P08730; Q61781; Q9QWL7	1	1379.73	53.26	High	0	0.01271
	FALSE	Medium	LAADDFR		0.226856	0.0228197	6	17	1	Q9Z2K1; Q6IFX2; P08730; P02535; Q61781; Q9QWL7	0	807.4	60.4	Medium	0.02124	0.1964
	FALSE	Medium	SEISELR		0.266292	0.027983	2	2	1	Q61781; Q9QWL7	0	833.436	29.13	Medium	0.02577	0.2333
	FALSE	Low	ILNEMR		0.369419	0.0672809	3	3	1	Q9Z2K1; Q6IFX2; Q61781	0	775.413	32.44	Low	0.06538	0.3326
	FALSE	Low	ILLDVK		0.410487	0.0928476	2	2	3	Q61781; Q9QWL7	0	700.46	45.27	Low	0.09514	0.3727
	FALSE	Low	ILNEMR	1xOxidation [M5]	0.621812	0.262652	3	3	1	Q9Z2K1; Q6IFX2; Q61781	0	791.408	26.93	Low	0.2399	0.5864
	FALSE	Low	TEELNR		0.689339	0.309363	3	4	1	Q6IFX2; Q61781; Q9QWL7	0	761.379	25.89	Low	0.2805	0.6573
FALSE	High	Master Protein	Q922U2	Keratin, type II cytoskeletal 5 OS=Mus musculus OX=10090 GN=Krt5 PE=1 SV=1	0	20.6685	21.2069	18	26	8	1	580	61.729	7.75	471.545	18
	Checked	Confidence	Sequence	Modifications	Qvality PEP	Qvality q-value	# Protein Groups	# Proteins	# PSMs	Master Protein Accessions	# Missed Cleavages	Theo. MH+ [Da]	Ions Score Mascot	Confidence Mascot	Percolator q-Value Mascot	Percolator PEP Mascot
	FALSE	High	DVDAAYMNK	1xOxidation [M7]	0.145368	0	3	3	1	P50446; Q6IME9; Q922U2	0	1042.45	38.91	High	0	0.1215
	FALSE	High	NKYEDEINKR		0.0381199	0	3	4	2	Q8VED5; P11679; Q922U2	2	1308.65	44.68	High	0	0.02884
	FALSE	High	TTAENEFVMLK	1xOxidation [M9]	0.0331066	0	1	1	1	Q922U2	0	1298.63	39.17	High	0	0.02482
	FALSE	High	TTAENEFVMLK		0.0643354	0	1	1	1	Q922U2	0	1282.63	13.54	High	0	0.05063
	FALSE	High	NKYEDEINK		0.177307	0	3	4	1	Q8VED5; P11679; Q922U2	1	1152.55	30.71	High	0	0.1505
	FALSE	High	YEDEINKR		0.0955954	0	7	9	2	Q3TTY5; P50446; P04104; Q8BGZ7; Q8VED5; P11679; Q922U2	1	1066.52	56.54	High	0	0.1121
	FALSE	High	YEELQQTAGR		0.0245215	0	1	1	1	Q922U2	0	1194.57	73.91	High	0	0.01799
	FALSE	High	EYQELMNTK	1xOxidation [M6]	0.149471	0	1	1	1	Q922U2	0	1171.53	24.46	High	0	0.1253
	FALSE	High	LALDVEIATYR		0.010991	0	3	6	1	P50446; Q8BGZ7; Q922U2	0	1263.69	61.45	High	0	0.007615
	FALSE	High	SLDLDSIIAEVK		0.014294	0	3	4	3	P50446; Q8BGZ7; Q922U2	0	1302.72	64.49	High	0	0.01009
	FALSE	High	HEISEMNR	1xOxidation [M6]	0.143355	0	1	1	1	Q922U2	0	1031.46	30.09	High	0	0.1196
	FALSE	High	VDALMDEINFMK		0.0213499	0	1	1	1	Q922U2	0	1425.68	70.91	High	0	0.0155
	FALSE	Medium	EYQELMNTK		0.290058	0.0426151	1	1	1	Q922U2	0	1155.54	4.9	Medium	0.03894	0.2558
	FALSE	Low	YEDEINK		0.411386	0.100187	7	9	1	Q3TTY5; P50446; P04104; Q8BGZ7; Q8VED5; P11679; Q922U2	0	910.415	28	Low	0.09514	0.3739
	FALSE	Low	HEISEMNR		0.432338	0.111067	1	1	1	Q922U2	0	1015.46	37.79	Low	0.1076	0.3943
	FALSE	Low	LRSEIDNVK		0.634986	0.266413	1	1	2	Q922U2	1	1073.59	28.89	Low	0.2417	0.6001
	FALSE	Low	LLEGEECR	1xCarbamidomethyl [C7]	0.641061	0.266413	5	9	1	Q3TTY5; Q6NXH9; P50446; Q8BGZ7; Q922U2	0	1005.47	34.13	Low	0.2417	0.607
	FALSE	Low	FASFIDK		0.683351	0.304375	10	17	1	Q3TTY5; Q6NXH9; P50446; P04104; Q6IME9; Q99M73; Q8BGZ7; Q8VED5; P11679; Q922U2	0	827.43	29.24	Low	0.2764	0.6515
	FALSE	Low	SEIDNVKK		0.77966	0.415877	1	1	1	Q922U2	1	932.505	27.66	Low	0.3854	0.754
	FALSE	Low	LRSEIDNVKK		0.808261	0.451539	1	1	1	Q922U2	2	1201.69	34.2	Low	0.4208	0.7854
	FALSE	Low	LDSELR		0.883529	0.546071	4	6	1	Q6NXH9; P50446; Q6IME9; Q922U2	0	732.389	10.95	Low	0.5084	0.8673
FALSE	High	Master Protein	P20029	Endoplasmic reticulum chaperone BiP OS=Mus musculus OX=10090 GN=Hspa5 PE=1 SV=3	0	19.5335	27.7863	17	19	16	1	655	72.377	5.16	401.136	17
	Checked	Confidence	Sequence	Modifications	Qvality PEP	Qvality q-value	# Protein Groups	# Proteins	# PSMs	Master Protein Accessions	# Missed Cleavages	Theo. MH+ [Da]	Ions Score Mascot	Confidence Mascot	Percolator q-Value Mascot	Percolator PEP Mascot
	FALSE	High	TWNDPSVQQDIK		0.0114211	0	1	1	1	P20029	0	1430.69	42.67	High	0	0.007931
	FALSE	High	ITPSYVAFTPEGER		0.0510966	0	1	1	1	P20029	0	1566.78	45.6	High	0	0.0395
	FALSE	High	NQLTSNPENTVFDAK		0.0706031	0	1	1	1	P20029	0	1677.81	59.15	High	0	0.05587
	FALSE	High	SQIFSTASDNQPTVTIK		0.00414591	0	1	1	1	P20029	0	1836.93	61.48	High	0	0.002683
	FALSE	High	FEELNMDLFR		0.0200681	0	1	1	1	P20029	0	1313.62	88.27	High	0	0.01453
	FALSE	High	IINEPTAAAIAYGLDK		0.00121597	0	2	4	1	P20029; P63017	0	1659.9	100.65	High	0	0.0007217
	FALSE	High	DNHLLGTFDLTGIPPAPR		0.0926239	0	1	1	1	P20029	0	1934.01	32.48	High	0	0.07483
	FALSE	High	FEELNMDLFR	1xOxidation [M6]	0.0790459	0	1	1	1	P20029	0	1329.61	54.81	High	0	0.06307
	FALSE	High	ELEEIVQPIISK		0.00997039	0	1	1	1	P20029	0	1397.79	34.95	High	0	0.006866
	FALSE	Medium	VYEGERPLTK		0.193375	0.0204061	1	1	2	P20029	1	1191.64	38.36	Medium	0.01877	0.1654
	FALSE	Medium	FAEEDKK		0.22925	0.0228197	1	1	1	P20029	1	866.425	35.67	Medium	0.02124	0.1986
	FALSE	Low	IQQLVK		0.627893	0.262652	1	1	1	P20029	0	728.467	19.78	Low	0.2399	0.593
	FALSE	Low	LTPEEIER		0.624853	0.262652	1	1	1	P20029	0	986.515	27.22	Low	0.2399	0.59
	FALSE	Low	ITITNDQNR		0.623839	0.262652	1	1	1	P20029	0	1074.55	17.63	Low	0.2399	0.5884
	FALSE	Low	ALSSQHQAR		0.645109	0.266413	1	1	1	P20029	0	997.517	29.7	Low	0.2417	0.6106
	FALSE	Low	DAGTIAGLNVMR	1xOxidation [M11]	0.686348	0.305188	1	1	1	P20029	0	1233.63	6.65	Low	0.2788	0.6544
	FALSE	Low	NTVVPTK		0.709156	0.334266	1	1	1	P20029	0	758.441	21.96	Low	0.3063	0.679
	FALSE	Low	VYEGER		1	0.770552	1	1	1	P20029	0	752.357	7.16	Low	0.7509	1
FALSE	High	Master Protein	Q6IFX2	Keratin, type I cytoskeletal 42 OS=Mus musculus OX=10090 GN=Krt42 PE=1 SV=1	0	16.4421	26.5487	13	17	5	1	452	50.102	5.16	382.104	13
	Checked	Confidence	Sequence	Modifications	Qvality PEP	Qvality q-value	# Protein Groups	# Proteins	# PSMs	Master Protein Accessions	# Missed Cleavages	Theo. MH+ [Da]	Ions Score Mascot	Confidence Mascot	Percolator q-Value Mascot	Percolator PEP Mascot
	FALSE	High	VLDELTLAR		0.0902585	0	3	5	1	Q6IFX2; Q61781; Q9QWL7	0	1029.59	46.37	High	0	0.0729
	FALSE	High	NHEEEMNALR		0.0842303	0	2	2	2	Q6IFX2; Q9QWL7	0	1242.55	37.93	High	0	0.0676
	FALSE	High	GQVGGDVNVEMDAAPGVDLSR	1xOxidation [M11]	0.000792116	0	2	2	1	Q6IFX2; Q61781	0	2101.98	104.54	High	0	0.0004556
	FALSE	High	NHEEEMNALR	1xOxidation [M6]	0.0815984	0	2	2	2	Q6IFX2; Q9QWL7	0	1258.55	35.76	High	0	0.06527
	FALSE	High	LEQEIATYR		0.0815984	0	5	9	1	Q9Z2K1; Q6IFX2; P08730; Q61781; Q9QWL7	0	1122.58	44.22	High	0	0.06522
	FALSE	High	DAEEWFFTK		0.0936941	0	1	1	1	Q6IFX2	0	1172.53	49.11	High	0	0.07586
	FALSE	High	ALEEANADLEVK		0.0148532	0	1	1	1	Q6IFX2	0	1301.66	58.47	High	0	0.01052
	FALSE	High	TRLEQEIATYR		0.01773	0	5	7	1	Q9Z2K1; Q6IFX2; P08730; Q61781; Q9QWL7	1	1379.73	53.26	High	0	0.01271
	FALSE	Medium	EVATNTEALQSSR		0.197052	0.0204061	1	1	1	Q6IFX2	0	1405.69	17.1	Medium	0.01877	0.1688
	FALSE	Medium	LAADDFR		0.226856	0.0228197	6	17	1	Q9Z2K1; Q6IFX2; P08730; P02535; Q61781; Q9QWL7	0	807.4	60.4	Medium	0.02124	0.1964
	FALSE	Low	TKYETELNLR		0.355177	0.0606352	1	1	1	Q6IFX2	1	1266.67	49.27	Low	0.05994	0.3188
	FALSE	Low	ILNEMR		0.369419	0.0672809	3	3	1	Q9Z2K1; Q6IFX2; Q61781	0	775.413	32.44	Low	0.06538	0.3326
	FALSE	Low	TIEDLR		0.581328	0.236916	1	3	2	Q6IFX2	0	746.404	20.37	Low	0.219	0.5451
	FALSE	Low	ILNEMR	1xOxidation [M5]	0.621812	0.262652	3	3	1	Q9Z2K1; Q6IFX2; Q61781	0	791.408	26.93	Low	0.2399	0.5864
	FALSE	Low	TEELNR		0.689339	0.309363	3	4	1	Q6IFX2; Q61781; Q9QWL7	0	761.379	25.89	Low	0.2805	0.6573
FALSE	High	Master Protein	Q9QWL7	Keratin, type I cytoskeletal 17 OS=Mus musculus OX=10090 GN=Krt17 PE=1 SV=3	0	16.0749	23.5566	13	19	1	1	433	48.132	5.06	351.208	13
	Checked	Confidence	Sequence	Modifications	Qvality PEP	Qvality q-value	# Protein Groups	# Proteins	# PSMs	Master Protein Accessions	# Missed Cleavages	Theo. MH+ [Da]	Ions Score Mascot	Confidence Mascot	Percolator q-Value Mascot	Percolator PEP Mascot
	FALSE	High	EELAYLK		0.157556	0	2	3	1	Q61781; Q9QWL7	0	865.467	24.08	High	0	0.1326
	FALSE	High	VLDELTLAR		0.0902585	0	3	5	1	Q6IFX2; Q61781; Q9QWL7	0	1029.59	46.37	High	0	0.0729
	FALSE	High	CEMEQQNQEYK	1xOxidation [M3]; 1xCarbamidomethyl [C1]	0.0461233	0	2	2	1	Q61781; Q9QWL7	0	1502.59	55.85	High	0	0.0354
	FALSE	High	EVATNSELVQSGK		0.0118681	0	2	2	1	Q61781; Q9QWL7	0	1361.69	54.17	High	0	0.008257
	FALSE	High	CEMEQQNQEYK	1xCarbamidomethyl [C1]	0.0201274	0	2	2	1	Q61781; Q9QWL7	0	1486.59	40.82	High	0	0.01455
	FALSE	High	NHEEEMNALR		0.0842303	0	2	2	2	Q6IFX2; Q9QWL7	0	1242.55	37.93	High	0	0.0676
	FALSE	High	NHEEEMNALR	1xOxidation [M6]	0.0815984	0	2	2	2	Q6IFX2; Q9QWL7	0	1258.55	35.76	High	0	0.06527
	FALSE	High	LEQEIATYR		0.0815984	0	5	9	1	Q9Z2K1; Q6IFX2; P08730; Q61781; Q9QWL7	0	1122.58	44.22	High	0	0.06522
	FALSE	High	TRLEQEIATYR		0.01773	0	5	7	1	Q9Z2K1; Q6IFX2; P08730; Q61781; Q9QWL7	1	1379.73	53.26	High	0	0.01271
	FALSE	Medium	LAADDFR		0.226856	0.0228197	6	17	1	Q9Z2K1; Q6IFX2; P08730; P02535; Q61781; Q9QWL7	0	807.4	60.4	Medium	0.02124	0.1964
	FALSE	Medium	LASYLDK		0.210113	0.0228197	2	5	1	P08730; Q9QWL7	0	809.44	44.26	Medium	0.02124	0.1806
	FALSE	Medium	SEISELR		0.266292	0.027983	2	2	1	Q61781; Q9QWL7	0	833.436	29.13	Medium	0.02577	0.2333
	FALSE	Low	ILLDVK		0.410487	0.0928476	2	2	3	Q61781; Q9QWL7	0	700.46	45.27	Low	0.09514	0.3727
	FALSE	Low	FETEQALR		0.583347	0.236916	1	1	1	Q9QWL7	0	993.5	2.37	Low	0.2198	0.5472
	FALSE	Low	TEELNR		0.689339	0.309363	3	4	1	Q6IFX2; Q61781; Q9QWL7	0	761.379	25.89	Low	0.2805	0.6573
FALSE	High	Master Protein	P63017	Heat shock cognate 71 kDa protein OS=Mus musculus OX=10090 GN=Hspa8 PE=1 SV=1	0	15.8843	18.7307	11	13	8	1	646	70.827	5.52	331.46	11
	Checked	Confidence	Sequence	Modifications	Qvality PEP	Qvality q-value	# Protein Groups	# Proteins	# PSMs	Master Protein Accessions	# Missed Cleavages	Theo. MH+ [Da]	Ions Score Mascot	Confidence Mascot	Percolator q-Value Mascot	Percolator PEP Mascot
	FALSE	High	EIAEAYLGK		0.0652777	0	1	1	1	P63017	0	993.525	29.67	High	0	0.05139
	FALSE	High	NQVAMNPTNTVFDAK	1xOxidation [M5]	0.00371647	0	1	1	1	P63017	0	1665.79	78.26	High	0	0.002383
	FALSE	High	SQIHDIVLVGGSTR		0.0128529	0	1	1	2	P63017	0	1481.81	37.05	High	0	0.008995
	FALSE	High	NQTAEKEEFEHQQK		0.136698	0	1	1	1	P63017	1	1745.81	35.24	High	0	0.1138
	FALSE	High	IINEPTAAAIAYGLDK		0.00121597	0	2	4	1	P20029; P63017	0	1659.9	100.65	High	0	0.0007217
	FALSE	High	FEELNADLFR		0.0296059	0	1	2	1	P63017	0	1253.62	76.34	High	0	0.02204
	FALSE	Medium	STAGDTHLGGEDFDNR		0.226856	0.0228197	1	2	2	P63017	0	1691.73	35.79	Medium	0.02124	0.1964
	FALSE	Medium	DNNLLGK		0.210113	0.0228197	1	2	1	P63017	0	773.415	32.53	Medium	0.02124	0.1806
	FALSE	Low	ITITNDK		0.384861	0.0888707	2	5	1	P63017; P17879	0	804.446	34.72	Low	0.084	0.3476
	FALSE	Low	NTTIPTK		0.40155	0.0888707	2	3	1	P63017; P38647	0	774.436	35.38	Low	0.084	0.3636
	FALSE	Low	VQVEYK		0.624853	0.262652	1	2	1	P63017	0	765.414	15.71	Low	0.2399	0.5893
FALSE	High	Master Protein	P02535	Keratin, type I cytoskeletal 10 OS=Mus musculus OX=10090 GN=Krt10 PE=1 SV=3	0	15.8398	16.6667	11	12	7	1	570	57.735	5.11	372.855	11
	Checked	Confidence	Sequence	Modifications	Qvality PEP	Qvality q-value	# Protein Groups	# Proteins	# PSMs	Master Protein Accessions	# Missed Cleavages	Theo. MH+ [Da]	Ions Score Mascot	Confidence Mascot	Percolator q-Value Mascot	Percolator PEP Mascot
	FALSE	High	QSVEADINGLR		0.00608775	0	2	2	1	P08730; P02535	0	1201.62	52.68	High	0	0.004045
	FALSE	High	QSLEASLAETEGR		0.00260677	0	1	1	1	P02535	0	1390.68	81.36	High	0	0.00163
	FALSE	High	ALEESNYELEGK		0.00991167	0	1	1	1	P02535	0	1381.65	73.79	High	0	0.006827
	FALSE	High	LENEIQTYR		0.0606969	0	1	1	1	P02535	0	1165.58	67.93	High	0	0.0476
	FALSE	High	VTMQNLNDR	1xOxidation [M3]	0.0601687	0	3	6	1	Q9Z2K1; P02535; Q61781	0	1106.53	66.62	High	0	0.0471
	FALSE	High	NQYEQLAEK		0.0554512	0	1	1	1	P02535	0	1122.54	20.91	High	0	0.04312
	FALSE	High	VTMQNLNDR		0.0356303	0	3	6	1	Q9Z2K1; P02535; Q61781	0	1090.53	51.82	High	0	0.02687
	FALSE	High	SLLEGEGSSSGGGGGR		0.0905185	0	1	1	1	P02535	0	1406.65	49.45	High	0	0.07298
	FALSE	Medium	LAADDFR		0.226856	0.0228197	6	17	1	Q9Z2K1; Q6IFX2; P08730; P02535; Q61781; Q9QWL7	0	807.4	60.4	Medium	0.02124	0.1964
	FALSE	Low	QSVEADINGLRR		0.379673	0.0808198	2	2	1	P08730; P02535	1	1357.72	29.14	Low	0.08199	0.343
	FALSE	Low	SEITELR		0.437885	0.113691	1	1	1	P02535	0	847.452	30.44	Low	0.11	0.3999
	FALSE	Low	SEITELRR		0.662274	0.291974	1	1	1	P02535	1	1003.55	14.84	Low	0.2667	0.629
FALSE	High	Master Protein	Q3TTY5	Keratin, type II cytoskeletal 2 epidermal OS=Mus musculus OX=10090 GN=Krt2 PE=1 SV=1	0	14.9295	12.7298	13	15	9	1	707	70.88	8.06	301.495	13
	Checked	Confidence	Sequence	Modifications	Qvality PEP	Qvality q-value	# Protein Groups	# Proteins	# PSMs	Master Protein Accessions	# Missed Cleavages	Theo. MH+ [Da]	Ions Score Mascot	Confidence Mascot	Percolator q-Value Mascot	Percolator PEP Mascot
	FALSE	High	FLEQQNQVLR		0.0199501	0	1	1	1	Q3TTY5	0	1274.69	81.64	High	0	0.01444
	FALSE	High	DYQELMNTK		0.099794	0	1	1	1	Q3TTY5	0	1141.52	33.4	High	0	0.08113
	FALSE	High	LLRDYQELMNTK		0.165574	0	1	1	1	Q3TTY5	1	1523.79	16.73	High	0	0.1396
	FALSE	High	GVQDSIADAEQR		0.0394864	0	1	1	1	Q3TTY5	0	1288.61	57.2	High	0	0.03001
	FALSE	High	YEDEINKR		0.0955954	0	7	9	2	Q3TTY5; P50446; P04104; Q8BGZ7; Q8VED5; P11679; Q922U2	1	1066.52	56.54	High	0	0.1121
	FALSE	High	DYQELMNTK	1xOxidation [M6]	0.075689	0	1	1	1	Q3TTY5	0	1157.51	34.24	High	0	0.06031
	FALSE	High	KYEDEINKR		0.0372351	0	1	1	1	Q3TTY5	2	1194.61	54.33	High	0	0.02813
	FALSE	High	TSAENDFVTIK		0.0291736	0	1	1	1	Q3TTY5	0	1224.61	20.24	High	0	0.02164
	FALSE	High	LDILAQEVNFLR		0.120765	0	1	1	1	Q3TTY5	0	1430.8	39.7	High	0	0.09954
	FALSE	High	VDPEIQNVK		0.147818	0	1	1	1	Q3TTY5	0	1041.56	35.11	High	0	0.1236
	FALSE	Low	YEDEINK		0.411386	0.100187	7	9	1	Q3TTY5; P50446; P04104; Q8BGZ7; Q8VED5; P11679; Q922U2	0	910.415	28	Low	0.09514	0.3739
	FALSE	Low	KYEDEINK		0.451888	0.13919	1	1	1	Q3TTY5	1	1038.51	21.33	Low	0.1331	0.4136
	FALSE	Low	LLEGEECR	1xCarbamidomethyl [C7]	0.641061	0.266413	5	9	1	Q3TTY5; Q6NXH9; P50446; Q8BGZ7; Q922U2	0	1005.47	34.13	Low	0.2417	0.607
	FALSE	Low	FASFIDK		0.683351	0.304375	10	17	1	Q3TTY5; Q6NXH9; P50446; P04104; Q6IME9; Q99M73; Q8BGZ7; Q8VED5; P11679; Q922U2	0	827.43	29.24	Low	0.2764	0.6515
FALSE	High	Master Protein	P50446	Keratin, type II cytoskeletal 6A OS=Mus musculus OX=10090 GN=Krt6a PE=1 SV=3	0	13.77	21.1573	14	17	4	1	553	59.299	7.94	299.559	14
	Checked	Confidence	Sequence	Modifications	Qvality PEP	Qvality q-value	# Protein Groups	# Proteins	# PSMs	Master Protein Accessions	# Missed Cleavages	Theo. MH+ [Da]	Ions Score Mascot	Confidence Mascot	Percolator q-Value Mascot	Percolator PEP Mascot
	FALSE	High	DVDAAYMNK	1xOxidation [M7]	0.145368	0	3	3	1	P50446; Q6IME9; Q922U2	0	1042.45	38.91	High	0	0.1215
	FALSE	High	AEAESWYQTK		0.0515466	0	3	4	1	P50446; Q8BGZ7; Q8VED5	0	1212.55	42.85	High	0	0.03988
	FALSE	High	YEDEINKR		0.0955954	0	7	9	2	Q3TTY5; P50446; P04104; Q8BGZ7; Q8VED5; P11679; Q922U2	1	1066.52	56.54	High	0	0.1121
	FALSE	High	LALDVEIATYR		0.010991	0	3	6	1	P50446; Q8BGZ7; Q922U2	0	1263.69	61.45	High	0	0.007615
	FALSE	High	SLDLDSIIAEVK		0.014294	0	3	4	3	P50446; Q8BGZ7; Q922U2	0	1302.72	64.49	High	0	0.01009
	FALSE	High	YEELQVTAGR		0.0131601	0	2	3	1	P50446; Q8BGZ7	0	1165.58	57.15	High	0	0.00925
	FALSE	Medium	LEGLEDALQK		0.19918	0.0228197	1	2	1	P50446	0	1115.59	40.32	Medium	0.02124	0.1706
	FALSE	Medium	TAAENEFVTLK		0.222131	0.0228197	1	1	1	P50446	0	1222.63	21.1	Medium	0.02124	0.1918
	FALSE	Medium	QEIAEINR		0.278685	0.0384462	1	2	1	P50446	0	972.511	19.41	Medium	0.03545	0.2449
	FALSE	Low	YEDEINK		0.411386	0.100187	7	9	1	Q3TTY5; P50446; P04104; Q8BGZ7; Q8VED5; P11679; Q922U2	0	910.415	28	Low	0.09514	0.3739
	FALSE	Low	SEIDHVK		0.589407	0.241459	1	2	1	P50446	0	827.426	13.74	Low	0.226	0.5531
	FALSE	Low	LLEGEECR	1xCarbamidomethyl [C7]	0.641061	0.266413	5	9	1	Q3TTY5; Q6NXH9; P50446; Q8BGZ7; Q922U2	0	1005.47	34.13	Low	0.2417	0.607
	FALSE	Low	FASFIDK		0.683351	0.304375	10	17	1	Q3TTY5; Q6NXH9; P50446; P04104; Q6IME9; Q99M73; Q8BGZ7; Q8VED5; P11679; Q922U2	0	827.43	29.24	Low	0.2764	0.6515
	FALSE	Low	LDSELR		0.883529	0.546071	4	6	1	Q6NXH9; P50446; Q6IME9; Q922U2	0	732.389	10.95	Low	0.5084	0.8673
FALSE	High	Master Protein	P02088	Hemoglobin subunit beta-1 OS=Mus musculus OX=10090 GN=Hbb-b1 PE=1 SV=2	0	12.5715	50.3401	6	7	6	1	147	15.83	7.65	276.236	6
	Checked	Confidence	Sequence	Modifications	Qvality PEP	Qvality q-value	# Protein Groups	# Proteins	# PSMs	Master Protein Accessions	# Missed Cleavages	Theo. MH+ [Da]	Ions Score Mascot	Confidence Mascot	Percolator q-Value Mascot	Percolator PEP Mascot
	FALSE	High	VITAFNDGLNHLDSLK		0.000886276	0	1	1	2	P02088	0	1756.92	88.62	High	0	0.0005147
	FALSE	High	DFTPAAQAAFQK		0.0228474	0	1	2	1	P02088	0	1294.64	40.08	High	0	0.01668
	FALSE	High	LLVVYPWTQR		0.09587	0	1	3	1	P02088	0	1274.73	34.27	High	0	0.07772
	FALSE	High	YFDSFGDLSSASAIMGNAK		0.00081347	0	1	1	1	P02088	0	1980.9	97.88	High	0	0.0004684
	FALSE	Low	VHLTDAEK		0.365195	0.0642202	1	2	1	P02088	0	912.479	25.62	Low	0.06257	0.3285
	FALSE	Low	LHVDPENFR		0.622825	0.262652	1	2	1	P02088	0	1126.56	29.22	Low	0.2399	0.5874
FALSE	High	Master Protein	P60710	Actin, cytoplasmic 1 OS=Mus musculus OX=10090 GN=Actb PE=1 SV=1	0	12.2832	33.0667	11	12	11	1	375	41.71	5.48	225.724	11
	Checked	Confidence	Sequence	Modifications	Qvality PEP	Qvality q-value	# Protein Groups	# Proteins	# PSMs	Master Protein Accessions	# Missed Cleavages	Theo. MH+ [Da]	Ions Score Mascot	Confidence Mascot	Percolator q-Value Mascot	Percolator PEP Mascot
	FALSE	High	AGFAGDDAPR		0.131061	0	1	6	1	P60710	0	976.448	44.25	High	0	0.1086
	FALSE	High	QEYDESGPSIVHR		0.0570929	0	1	2	1	P60710	0	1516.7	36.44	High	0	0.04455
	FALSE	High	VAPEEHPVLLTEAPLNPK		0.0409012	0	1	2	2	P60710	0	1954.06	32.85	High	0	0.03109
	FALSE	High	IWHHTFYNELR		0.0849621	0	1	4	1	P60710	0	1515.75	22.34	High	0	0.06818
	FALSE	High	SYELPDGQVITIGNER		0.00127486	0	1	7	1	P60710	0	1790.89	106.79	High	0	0.0007596
	FALSE	Medium	HQGVMVGMGQK	2xOxidation [M5; M8]	0.185191	0.0138166	1	7	1	P60710	0	1203.56	24.63	Medium	0.0127	0.1577
	FALSE	Medium	AVFPSIVGR		0.206781	0.0228197	1	6	1	P60710	0	945.552	37.08	Medium	0.02124	0.1779
	FALSE	Medium	DLTDYLMK		0.237171	0.0228197	1	7	1	P60710	0	998.486	21.52	Medium	0.02124	0.2063
	FALSE	Low	GYSFTTTAER		0.348595	0.0511135	1	2	1	P60710	0	1132.53	35.09	Low	0.05153	0.312
	FALSE	Low	EITALAPSTMK	1xOxidation [M10]	0.466073	0.150081	1	6	1	P60710	0	1177.61	35.73	Low	0.1454	0.4278
	FALSE	Low	IIAPPER		0.924188	0.610686	1	7	1	P60710	0	795.472	25.41	Low	0.5782	0.9122
FALSE	High	Master Protein	P07724	Albumin OS=Mus musculus OX=10090 GN=Alb PE=1 SV=3	0	12.245	17.7632	10	17	10	1	608	68.648	6.07	320.791	10
	Checked	Confidence	Sequence	Modifications	Qvality PEP	Qvality q-value	# Protein Groups	# Proteins	# PSMs	Master Protein Accessions	# Missed Cleavages	Theo. MH+ [Da]	Ions Score Mascot	Confidence Mascot	Percolator q-Value Mascot	Percolator PEP Mascot
	FALSE	High	ECCHGDLLECADDR	3xCarbamidomethyl [C2; C3; C10]	0.00442441	0	1	1	1	P07724	0	1749.66	66.17	High	0	0.002871
	FALSE	High	TCVADESAANCDK	2xCarbamidomethyl [C2; C11]	0.0352141	0	1	1	1	P07724	0	1440.57	11.26	High	0	0.02652
	FALSE	High	APQVSTPTLVEAAR		0.0316782	0	1	1	1	P07724	0	1439.79	68.86	High	0	0.02369
	FALSE	High	LGEYGFQNAILVR		0.00355531	0	1	1	6	P07724	0	1479.8	97.65	High	0	0.002274
	FALSE	High	LSQTFPNADFAEITK		0.0109263	0	1	1	1	P07724	0	1681.84	38.17	High	0	0.007579
	FALSE	Low	VCLLHEK	1xCarbamidomethyl [C2]	0.40155	0.0888707	1	1	1	P07724	0	898.481	0.31	Low	0.084	0.3642
	FALSE	Low	SEIAHR		0.510549	0.19992	1	1	3	P07724	0	712.374	24.48	Low	0.3223	0.6992
	FALSE	Low	TPVSEHVTK		0.879167	0.537155	1	1	1	P07724	0	997.531	8.83	Low	0.4998	0.8628
	FALSE	Low	ALVSSVR		0.928423	0.615917	1	1	1	P07724	0	731.441	28.19	Low	0.5817	0.9168
	FALSE	Low	YNDLGEQHFK		0.942286	0.631617	1	1	1	P07724	0	1250.58	19.27	Low	0.6033	0.9323
FALSE	High	Master Protein	Q8BGZ7	Keratin, type II cytoskeletal 75 OS=Mus musculus OX=10090 GN=Krt75 PE=1 SV=1	0	11.1021	13.7931	9	12	1	1	551	59.704	8.31	264.854	9
	Checked	Confidence	Sequence	Modifications	Qvality PEP	Qvality q-value	# Protein Groups	# Proteins	# PSMs	Master Protein Accessions	# Missed Cleavages	Theo. MH+ [Da]	Ions Score Mascot	Confidence Mascot	Percolator q-Value Mascot	Percolator PEP Mascot
	FALSE	High	AEAESWYQTK		0.0515466	0	3	4	1	P50446; Q8BGZ7; Q8VED5	0	1212.55	42.85	High	0	0.03988
	FALSE	High	YEDEINKR		0.0955954	0	7	9	2	Q3TTY5; P50446; P04104; Q8BGZ7; Q8VED5; P11679; Q922U2	1	1066.52	56.54	High	0	0.1121
	FALSE	High	LALDVEIATYR		0.010991	0	3	6	1	P50446; Q8BGZ7; Q922U2	0	1263.69	61.45	High	0	0.007615
	FALSE	High	SLDLDSIIAEVK		0.014294	0	3	4	3	P50446; Q8BGZ7; Q922U2	0	1302.72	64.49	High	0	0.01009
	FALSE	High	YEELQVTAGR		0.0131601	0	2	3	1	P50446; Q8BGZ7	0	1165.58	57.15	High	0	0.00925
	FALSE	Medium	NMQEVVEDFK	1xOxidation [M2]	0.249143	0.0228197	1	1	1	Q8BGZ7	0	1254.57	27.57	Medium	0.02577	0.2174
	FALSE	Low	YEDEINK		0.411386	0.100187	7	9	1	Q3TTY5; P50446; P04104; Q8BGZ7; Q8VED5; P11679; Q922U2	0	910.415	28	Low	0.09514	0.3739
	FALSE	Low	LLEGEECR	1xCarbamidomethyl [C7]	0.641061	0.266413	5	9	1	Q3TTY5; Q6NXH9; P50446; Q8BGZ7; Q922U2	0	1005.47	34.13	Low	0.2417	0.607
	FALSE	Low	FASFIDK		0.683351	0.304375	10	17	1	Q3TTY5; Q6NXH9; P50446; P04104; Q6IME9; Q99M73; Q8BGZ7; Q8VED5; P11679; Q922U2	0	827.43	29.24	Low	0.2764	0.6515
FALSE	High	Master Protein	Q9Z2K1	Keratin, type I cytoskeletal 16 OS=Mus musculus OX=10090 GN=Krt16 PE=1 SV=3	0	9.82493	11.3006	7	9	1	1	469	51.574	5.2	254.288	7
	Checked	Confidence	Sequence	Modifications	Qvality PEP	Qvality q-value	# Protein Groups	# Proteins	# PSMs	Master Protein Accessions	# Missed Cleavages	Theo. MH+ [Da]	Ions Score Mascot	Confidence Mascot	Percolator q-Value Mascot	Percolator PEP Mascot
	FALSE	High	QFTSSSSMK		0.144963	0	2	2	1	Q9Z2K1; Q61781	0	1002.46	37.01	High	0	0.1213
	FALSE	High	ASLENSLEETK		0.0404241	0	1	1	1	Q9Z2K1	0	1220.6	55.7	High	0	0.0307
	FALSE	High	VTMQNLNDR	1xOxidation [M3]	0.0601687	0	3	6	1	Q9Z2K1; P02535; Q61781	0	1106.53	66.62	High	0	0.0471
	FALSE	High	VTMQNLNDR		0.0356303	0	3	6	1	Q9Z2K1; P02535; Q61781	0	1090.53	51.82	High	0	0.02687
	FALSE	High	LEQEIATYR		0.0815984	0	5	9	1	Q9Z2K1; Q6IFX2; P08730; Q61781; Q9QWL7	0	1122.58	44.22	High	0	0.06522
	FALSE	High	TRLEQEIATYR		0.01773	0	5	7	1	Q9Z2K1; Q6IFX2; P08730; Q61781; Q9QWL7	1	1379.73	53.26	High	0	0.01271
	FALSE	Medium	LAADDFR		0.226856	0.0228197	6	17	1	Q9Z2K1; Q6IFX2; P08730; P02535; Q61781; Q9QWL7	0	807.4	60.4	Medium	0.02124	0.1964
	FALSE	Low	ILNEMR		0.369419	0.0672809	3	3	1	Q9Z2K1; Q6IFX2; Q61781	0	775.413	32.44	Low	0.06538	0.3326
	FALSE	Low	ILNEMR	1xOxidation [M5]	0.621812	0.262652	3	3	1	Q9Z2K1; Q6IFX2; Q61781	0	791.408	26.93	Low	0.2399	0.5864
FALSE	High	Master Protein	Q8VED5	Keratin, type II cytoskeletal 79 OS=Mus musculus OX=10090 GN=Krt79 PE=1 SV=2	0	8.88124	7.34463	7	9	1	1	531	57.517	7.69	214.505	7
	Checked	Confidence	Sequence	Modifications	Qvality PEP	Qvality q-value	# Protein Groups	# Proteins	# PSMs	Master Protein Accessions	# Missed Cleavages	Theo. MH+ [Da]	Ions Score Mascot	Confidence Mascot	Percolator q-Value Mascot	Percolator PEP Mascot
	FALSE	High	AEAESWYQTK		0.0515466	0	3	4	1	P50446; Q8BGZ7; Q8VED5	0	1212.55	42.85	High	0	0.03988
	FALSE	High	NKYEDEINKR		0.0381199	0	3	4	2	Q8VED5; P11679; Q922U2	2	1308.65	44.68	High	0	0.02884
	FALSE	High	NKYEDEINK		0.177307	0	3	4	1	Q8VED5; P11679; Q922U2	1	1152.55	30.71	High	0	0.1505
	FALSE	High	YEDEINKR		0.0955954	0	7	9	2	Q3TTY5; P50446; P04104; Q8BGZ7; Q8VED5; P11679; Q922U2	1	1066.52	56.54	High	0	0.1121
	FALSE	High	NLDLDSIIAEVK		0.0180999	0	1	1	1	Q8VED5	0	1329.73	62.68	High	0	0.01299
	FALSE	Low	YEDEINK		0.411386	0.100187	7	9	1	Q3TTY5; P50446; P04104; Q8BGZ7; Q8VED5; P11679; Q922U2	0	910.415	28	Low	0.09514	0.3739
	FALSE	Low	FASFIDK		0.683351	0.304375	10	17	1	Q3TTY5; Q6NXH9; P50446; P04104; Q6IME9; Q99M73; Q8BGZ7; Q8VED5; P11679; Q922U2	0	827.43	29.24	Low	0.2764	0.6515
FALSE	High	Master Protein	P04104	Keratin, type II cytoskeletal 1 OS=Mus musculus OX=10090 GN=Krt1 PE=1 SV=4	0	8.02521	6.12245	6	8	2	1	637	65.565	8.15	194.358	6
	Checked	Confidence	Sequence	Modifications	Qvality PEP	Qvality q-value	# Protein Groups	# Proteins	# PSMs	Master Protein Accessions	# Missed Cleavages	Theo. MH+ [Da]	Ions Score Mascot	Confidence Mascot	Percolator q-Value Mascot	Percolator PEP Mascot
	FALSE	High	FLEQQNQVLQTK		0.0374543	0	2	5	2	Q6NXH9; P04104	0	1475.79	54.25	High	0	0.02832
	FALSE	High	YEDEINKR		0.0955954	0	7	9	2	Q3TTY5; P50446; P04104; Q8BGZ7; Q8VED5; P11679; Q922U2	1	1066.52	56.54	High	0	0.1121
	FALSE	High	TNAENEFVTIKK		0.0238799	0	1	1	1	P04104	1	1393.73	55.19	High	0	0.0175
	FALSE	High	TNAENEFVTIK		0.0325277	0	1	1	1	P04104	0	1265.64	49.89	High	0	0.02436
	FALSE	Low	YEDEINK		0.411386	0.100187	7	9	1	Q3TTY5; P50446; P04104; Q8BGZ7; Q8VED5; P11679; Q922U2	0	910.415	28	Low	0.09514	0.3739
	FALSE	Low	FASFIDK		0.683351	0.304375	10	17	1	Q3TTY5; Q6NXH9; P50446; P04104; Q6IME9; Q99M73; Q8BGZ7; Q8VED5; P11679; Q922U2	0	827.43	29.24	Low	0.2764	0.6515
FALSE	High	Master Protein	P16858	Glyceraldehyde-3-phosphate dehydrogenase OS=Mus musculus OX=10090 GN=Gapdh PE=1 SV=2	0	7.58333	19.5195	5	7	4	1	333	35.787	8.25	150.749	5
	Checked	Confidence	Sequence	Modifications	Qvality PEP	Qvality q-value	# Protein Groups	# Proteins	# PSMs	Master Protein Accessions	# Missed Cleavages	Theo. MH+ [Da]	Ions Score Mascot	Confidence Mascot	Percolator q-Value Mascot	Percolator PEP Mascot
	FALSE	High	VIISAPSADAPMFVMGVNHEK	2xOxidation [M12; M15]	0.0975334	0	1	1	1	P16858	0	2245.1	27.2	High	0	0.07917
	FALSE	High	VIISAPSADAPMFVMGVNHEK	1xOxidation [M12]	0.0596451	0	1	1	1	P16858	0	2229.1	26.57	High	0	0.04671
	FALSE	High	LISWYDNEYGYSNR		0.00852562	0	1	1	1	P16858	0	1779.8	54.87	High	0	0.005799
	FALSE	High	QASEGPLK		0.0961454	0	1	1	1	P16858	0	829.441	33.41	High	0	0.07782
	FALSE	High	GAAQNIIPASTGAAK		0.105063	0	1	1	1	P16858	0	1369.74	39.12	High	0	0.08581
	FALSE	Low	LTGMAFR		0.366881	0.0642202	2	2	1	Q64467; P16858	0	795.418	40.63	Low	0.06257	0.3305
	FALSE	Low	LTGMAFR	1xOxidation [M4]	0.587386	0.239967	2	2	1	Q64467; P16858	0	811.413	47.25	Low	0.2234	0.5515
FALSE	High	Master Protein	P08730	Keratin, type I cytoskeletal 13 OS=Mus musculus OX=10090 GN=Krt13 PE=1 SV=2	0	7.56835	10.5263	7	7	1	1	437	47.724	4.86	185.852	7
	Checked	Confidence	Sequence	Modifications	Qvality PEP	Qvality q-value	# Protein Groups	# Proteins	# PSMs	Master Protein Accessions	# Missed Cleavages	Theo. MH+ [Da]	Ions Score Mascot	Confidence Mascot	Percolator q-Value Mascot	Percolator PEP Mascot
	FALSE	High	QSVEADINGLR		0.00608775	0	2	2	1	P08730; P02535	0	1201.62	52.68	High	0	0.004045
	FALSE	High	LEQEIATYR		0.0815984	0	5	9	1	Q9Z2K1; Q6IFX2; P08730; Q61781; Q9QWL7	0	1122.58	44.22	High	0	0.06522
	FALSE	High	TRLEQEIATYR		0.01773	0	5	7	1	Q9Z2K1; Q6IFX2; P08730; Q61781; Q9QWL7	1	1379.73	53.26	High	0	0.01271
	FALSE	Medium	LAADDFR		0.226856	0.0228197	6	17	1	Q9Z2K1; Q6IFX2; P08730; P02535; Q61781; Q9QWL7	0	807.4	60.4	Medium	0.02124	0.1964
	FALSE	Medium	LASYLDK		0.210113	0.0228197	2	5	1	P08730; Q9QWL7	0	809.44	44.26	Medium	0.02124	0.1806
	FALSE	Low	QSVEADINGLRR		0.379673	0.0808198	2	2	1	P08730; P02535	1	1357.72	29.14	Low	0.08199	0.343
	FALSE	Low	IILEIDNAR		0.694315	0.312541	1	1	1	P08730	0	1056.6	25.76	Low	0.2844	0.6623
FALSE	High	Master Protein	P10126	Elongation factor 1-alpha 1 OS=Mus musculus OX=10090 GN=Eef1a1 PE=1 SV=3	0	6.6294	17.5325	9	10	9	1	462	50.082	9.01	173.146	9
	Checked	Confidence	Sequence	Modifications	Qvality PEP	Qvality q-value	# Protein Groups	# Proteins	# PSMs	Master Protein Accessions	# Missed Cleavages	Theo. MH+ [Da]	Ions Score Mascot	Confidence Mascot	Percolator q-Value Mascot	Percolator PEP Mascot
	FALSE	High	YYVTIIDAPGHR		0.0564306	0	1	1	2	P10126	0	1404.73	73.5	High	0	0.09389
	FALSE	High	LPLQDVYK		0.125638	0	1	2	1	P10126	0	975.551	28.26	High	0	0.104
	FALSE	High	STTTGHLIYK		0.0857001	0	1	2	1	P10126	0	1120.6	32.16	High	0	0.0688
	FALSE	Medium	MDSTEPPYSQK	1xOxidation [M1]	0.182199	0.0138166	1	1	1	P10126	0	1298.56	39.16	Medium	0.0127	0.1551
	FALSE	Medium	YEEIVK		0.306241	0.0426151	1	1	1	P10126	0	780.414	27.53	Medium	0.03894	0.2718
	FALSE	Low	EVSTYIK		0.409588	0.0888707	1	1	1	P10126	0	839.451	28.09	Low	0.084	0.3716
	FALSE	Low	IGGIGTVPVGR		0.738361	0.373761	1	2	1	P10126	0	1025.61	26.06	Low	0.3407	0.7096
	FALSE	Low	QTVAVGVIK		0.812608	0.451539	1	2	1	P10126	0	914.567	24.06	Low	0.4208	0.7898
	FALSE	Low	KLEDGPK		0.918614	0.609189	1	1	1	P10126	1	786.436	14.47	Low	0.5748	0.906
FALSE	High	Master Protein	P11679	Keratin, type II cytoskeletal 8 OS=Mus musculus OX=10090 GN=Krt8 PE=1 SV=4	0	5.5956	5.5102	6	8	1	1	490	54.531	5.82	147.316	6
	Checked	Confidence	Sequence	Modifications	Qvality PEP	Qvality q-value	# Protein Groups	# Proteins	# PSMs	Master Protein Accessions	# Missed Cleavages	Theo. MH+ [Da]	Ions Score Mascot	Confidence Mascot	Percolator q-Value Mascot	Percolator PEP Mascot
	FALSE	High	NKYEDEINKR		0.0381199	0	3	4	2	Q8VED5; P11679; Q922U2	2	1308.65	44.68	High	0	0.02884
	FALSE	High	NKYEDEINK		0.177307	0	3	4	1	Q8VED5; P11679; Q922U2	1	1152.55	30.71	High	0	0.1505
	FALSE	High	YEDEINKR		0.0955954	0	7	9	2	Q3TTY5; P50446; P04104; Q8BGZ7; Q8VED5; P11679; Q922U2	1	1066.52	56.54	High	0	0.1121
	FALSE	Low	YEDEINK		0.411386	0.100187	7	9	1	Q3TTY5; P50446; P04104; Q8BGZ7; Q8VED5; P11679; Q922U2	0	910.415	28	Low	0.09514	0.3739
	FALSE	Low	FASFIDK		0.683351	0.304375	10	17	1	Q3TTY5; Q6NXH9; P50446; P04104; Q6IME9; Q99M73; Q8BGZ7; Q8VED5; P11679; Q922U2	0	827.43	29.24	Low	0.2764	0.6515
	FALSE	Low	TKTEISEMNR	1xOxidation [M8]	1	0.802696	1	1	1	P11679	1	1224.59	0.5	Low	0.7837	1
FALSE	High	Master Protein	P01869	Ig gamma-1 chain C region, membrane-bound form OS=Mus musculus OX=10090 GN=Ighg1 PE=1 SV=2	0	5.52858	15.5216	3	3	3	1	393	43.359	6.44	92.4645	3
	Checked	Confidence	Sequence	Modifications	Qvality PEP	Qvality q-value	# Protein Groups	# Proteins	# PSMs	Master Protein Accessions	# Missed Cleavages	Theo. MH+ [Da]	Ions Score Mascot	Confidence Mascot	Percolator q-Value Mascot	Percolator PEP Mascot
	FALSE	High	SNWEAGNTFTCSVLHEGLHNHHTEK	1xCarbamidomethyl [C11]	0.0628551	0	1	2	1	P01869	0	2905.31	15.55	High	0	0.04941
	FALSE	High	DDPEVQFSWFVDDVEVHTAQTQPR		0.00052418	0	1	2	1	P01869	0	2845.31	83.93	High	0	0.000292887
	FALSE	Medium	VNSAAFPAPIEK		0.235938	0.0228197	1	2	1	P01869	0	1243.67	29.47	Medium	0.02124	0.2046
FALSE	High	Master Protein	P52480	Pyruvate kinase PKM OS=Mus musculus OX=10090 GN=Pkm PE=1 SV=4	0	5.17307	16.3842	8	8	8	1	531	57.808	7.47	92.5567	8
	Checked	Confidence	Sequence	Modifications	Qvality PEP	Qvality q-value	# Protein Groups	# Proteins	# PSMs	Master Protein Accessions	# Missed Cleavages	Theo. MH+ [Da]	Ions Score Mascot	Confidence Mascot	Percolator q-Value Mascot	Percolator PEP Mascot
	FALSE	High	GSGTAEVELK		0.0928904	0	1	1	1	P52480	0	990.51	35.25	High	0	0.07512
	FALSE	High	GVNLPGAAVDLPAVSEK		0.00437242	0	1	1	1	P52480	0	1636.89	33.61	High	0	0.002834
	FALSE	Low	IENHEGVR		0.346961	0.0511135	1	1	1	P52480	0	953.48	42.28	Low	0.05153	0.3107
	FALSE	Low	GDYPLEAVR		0.501744	0.196932	1	1	1	P52480	0	1019.52	23.68	Low	0.1821	0.4634
	FALSE	Low	PVAVALDTK		0.5194	0.208732	1	1	1	P52480	0	913.535	23.44	Low	0.195	0.4818
	FALSE	Low	LNFSHGTHEYHAETIK		0.643085	0.266413	1	1	1	P52480	0	1883.9	21.18	Low	0.2417	0.6091
	FALSE	Low	APIIAVTR		0.803	0.447144	1	1	1	P52480	0	840.53	17.07	Low	0.4164	0.7796
	FALSE	Low	PGSGFTNTMR	1xOxidation [M9]	0.965108	0.673877	1	1	1	P52480	0	1083.49	1.95	Low	0.6453	0.9573
FALSE	High	Master Protein	P17182	Alpha-enolase OS=Mus musculus OX=10090 GN=Eno1 PE=1 SV=3	0	4.53198	11.5207	6	6	6	1	434	47.111	6.8	111.956	6
	Checked	Confidence	Sequence	Modifications	Qvality PEP	Qvality q-value	# Protein Groups	# Proteins	# PSMs	Master Protein Accessions	# Missed Cleavages	Theo. MH+ [Da]	Ions Score Mascot	Confidence Mascot	Percolator q-Value Mascot	Percolator PEP Mascot
	FALSE	High	YITPDQLADLYK		0.0160377	0	1	1	1	P17182	0	1439.74	65.13	High	0	0.01142
	FALSE	High	IEEELGSK		0.160632	0	1	1	1	P17182	0	904.462	38.73	High	0	0.1353
	FALSE	Medium	VNVVEQEK		0.22805	0.0228197	1	1	1	P17182	0	944.505	16.56	Medium	0.02124	0.1974
	FALSE	Medium	IGAEVYHNLK		0.320723	0.0468139	1	1	1	P17182	0	1143.62	13.92	Medium	0.04332	0.2854
	FALSE	Low	YNQILR		0.489109	0.175259	1	1	1	P17182	0	806.452	53.84	Low	0.166	0.4507
	FALSE	Low	EIFDSR		0.775075	0.413086	1	1	1	P17182	0	766.373	10.5	Low	0.384	0.7488
FALSE	High	Master Protein	Q6NXH9	Keratin, type II cytoskeletal 73 OS=Mus musculus OX=10090 GN=Krt73 PE=1 SV=1	0	4.48997	10.0186	7	10	2	1	539	58.875	8.09	112.114	7
	Checked	Confidence	Sequence	Modifications	Qvality PEP	Qvality q-value	# Protein Groups	# Proteins	# PSMs	Master Protein Accessions	# Missed Cleavages	Theo. MH+ [Da]	Ions Score Mascot	Confidence Mascot	Percolator q-Value Mascot	Percolator PEP Mascot
	FALSE	High	FLEQQNQVLQTK		0.0374543	0	2	5	2	Q6NXH9; P04104	0	1475.79	54.25	High	0	0.02832
	FALSE	High	LALDIEIATYR		0.0305797	0	2	4	1	P03995; Q6NXH9	0	1277.71	45.94	High	0	0.02282
	FALSE	Low	KDVDAAYMSK		0.546188	0.216554	1	1	1	Q6NXH9	1	1127.54	17.43	Low	0.2004	0.5088
	FALSE	Low	LLEGEECR	1xCarbamidomethyl [C7]	0.641061	0.266413	5	9	1	Q3TTY5; Q6NXH9; P50446; Q8BGZ7; Q922U2	0	1005.47	34.13	Low	0.2417	0.607
	FALSE	Low	FASFIDK		0.683351	0.304375	10	17	1	Q3TTY5; Q6NXH9; P50446; P04104; Q6IME9; Q99M73; Q8BGZ7; Q8VED5; P11679; Q922U2	0	827.43	29.24	Low	0.2764	0.6515
	FALSE	Low	KDVDAAYMSK	1xOxidation [M8]	0.832149	0.457316	1	1	2	Q6NXH9	1	1143.54	21.41	Low	0.426	0.8109
	FALSE	Low	LDSELR		0.883529	0.546071	4	6	1	Q6NXH9; P50446; Q6IME9; Q922U2	0	732.389	10.95	Low	0.5084	0.8673
	FALSE	Low	DVDAAYMSK		0.964625	0.673877	1	1	1	Q6NXH9	0	999.445	12.22	Low	0.6451	0.9569
FALSE	High	Master Protein	P11499	Heat shock protein HSP 90-beta OS=Mus musculus OX=10090 GN=Hsp90ab1 PE=1 SV=3	0	4.31644	5.1105	4	4	4	1	724	83.229	5.03	56.74	4
	Checked	Confidence	Sequence	Modifications	Qvality PEP	Qvality q-value	# Protein Groups	# Proteins	# PSMs	Master Protein Accessions	# Missed Cleavages	Theo. MH+ [Da]	Ions Score Mascot	Confidence Mascot	Percolator q-Value Mascot	Percolator PEP Mascot
	FALSE	High	ELISNASDALDK		0.0221186	0	1	2	1	P11499	0	1275.64	22.96	High	0	0.01608
	FALSE	High	EDQTEYLEER		0.0953216	0	1	2	1	P11499	0	1311.57	34.84	High	0	0.07727
	FALSE	High	YIDQEELNK		0.135934	0	1	2	1	P11499	0	1151.56	23.75	High	0	0.1132
	FALSE	Low	LSELIR		0.380535	0.0851162	1	3	2	P11499	0	730.446	37.15	Low	0.084	0.3431
FALSE	High	Master Protein	P01942	Hemoglobin subunit alpha OS=Mus musculus OX=10090 GN=Hba PE=1 SV=2	0	4.05707	28.169	3	5	3	1	142	15.076	8.22	75.2024	3
	Checked	Confidence	Sequence	Modifications	Qvality PEP	Qvality q-value	# Protein Groups	# Proteins	# PSMs	Master Protein Accessions	# Missed Cleavages	Theo. MH+ [Da]	Ions Score Mascot	Confidence Mascot	Percolator q-Value Mascot	Percolator PEP Mascot
	FALSE	High	MFASFPTTK		0.122832	0	1	1	1	P01942	0	1029.51	31.85	High	0	0.1014
	FALSE	High	IGGHGAEYGAEALER		0.150305	0	1	1	2	P01942	0	1529.73	46.64	High	0	0.1261
	FALSE	High	TYFPHFDVSHGSAQVK		0.0591259	0	1	1	2	P01942	0	1819.88	29.31	High	0	0.04621
FALSE	High	Master Protein	P62983	Ubiquitin-40S ribosomal protein S27a OS=Mus musculus OX=10090 GN=Rps27a PE=1 SV=2	0	3.82401	19.8718	3	4	3	1	156	17.939	9.64	57.6	3
	Checked	Confidence	Sequence	Modifications	Qvality PEP	Qvality q-value	# Protein Groups	# Proteins	# PSMs	Master Protein Accessions	# Missed Cleavages	Theo. MH+ [Da]	Ions Score Mascot	Confidence Mascot	Percolator q-Value Mascot	Percolator PEP Mascot
	FALSE	High	TITLEVEPSDTIENVK		0.00065559	0	1	4	1	P62983	0	1787.93	57.6	High	0	0.0003726
	FALSE	Low	MQIFVK		0.565217	0.222806	1	4	1	P62983	0	765.433	8.64	Low	0.2058	0.528
	FALSE	Low	MQIFVK	1xOxidation [M1]	0.8152	0.451539	1	4	1	P62983	0	781.428	10.98	Low	0.4208	0.7928
	FALSE	Low	TLSDYNIQK		0.968912	0.679398	1	4	1	P62983	0	1081.55	11.63	Low	0.6487	0.9615
FALSE	High	Master Protein	P05213	Tubulin alpha-1B chain OS=Mus musculus OX=10090 GN=Tuba1b PE=1 SV=2	0	2.8799	7.98226	3	3	3	1	451	50.12	5.06	46.0058	3
	Checked	Confidence	Sequence	Modifications	Qvality PEP	Qvality q-value	# Protein Groups	# Proteins	# PSMs	Master Protein Accessions	# Missed Cleavages	Theo. MH+ [Da]	Ions Score Mascot	Confidence Mascot	Percolator q-Value Mascot	Percolator PEP Mascot
	FALSE	High	VGINYQPPTVVPGGDLAK		0.0832639	0	1	6	1	P05213	0	1824.99	0.28	High	0	0.06672
	FALSE	High	EIIDLVLDR		0.138239	0	1	3	1	P05213	0	1085.62	40.1	High	0	0.1151
	FALSE	Medium	EDAANNYAR		0.200251	0.0228197	1	6	1	P05213	0	1023.45	25.97	Medium	0.02124	0.1717
FALSE	High	Master Protein	P32261	Antithrombin-III OS=Mus musculus OX=10090 GN=Serpinc1 PE=1 SV=1	0	2.84647	10.5376	5	5	5	1	465	51.971	6.46	39.38	5
	Checked	Confidence	Sequence	Modifications	Qvality PEP	Qvality q-value	# Protein Groups	# Proteins	# PSMs	Master Protein Accessions	# Missed Cleavages	Theo. MH+ [Da]	Ions Score Mascot	Confidence Mascot	Percolator q-Value Mascot	Percolator PEP Mascot
	FALSE	High	FDTISEK		0.166945	0	1	1	1	P32261	0	839.415	39.38	High	0	0.141
	FALSE	High	GDDITMVLILPK		0.115411	0	1	1	1	P32261	0	1314.73	22.87	High	0	0.09493
	FALSE	Medium	TSDQIHFFFAK		0.254979	0.027983	1	1	1	P32261	0	1340.66	16.5	Medium	0.02577	0.223
	FALSE	Low	FSPENTR		0.584356	0.238453	1	1	1	P32261	0	850.405	3.95	Low	0.2198	0.5475
	FALSE	Low	EVALNTIIFMGR	1xOxidation [M10]	0.887115	0.549111	1	1	1	P32261	0	1379.74	10.37	Low	0.5135	0.8714
FALSE	High	Master Protein	P17897	Lysozyme C-1 OS=Mus musculus OX=10090 GN=Lyz1 PE=1 SV=1	0	2.51668	12.1622	2	2	2	1	148	16.783	9.41	56.6524	2
	Checked	Confidence	Sequence	Modifications	Qvality PEP	Qvality q-value	# Protein Groups	# Proteins	# PSMs	Master Protein Accessions	# Missed Cleavages	Theo. MH+ [Da]	Ions Score Mascot	Confidence Mascot	Percolator q-Value Mascot	Percolator PEP Mascot
	FALSE	High	STDYGIFQINSR		0.010991	0	1	1	1	P17897	0	1400.68	56.44	High	0	0.007623
	FALSE	Low	AWVAWR		0.436958	0.113691	1	2	1	P17897	0	788.42	19.89	Low	0.11	0.3992
FALSE	High	Master Protein	Q9ESZ8	General transcription factor II-I OS=Mus musculus OX=10090 GN=Gtf2i PE=1 SV=3	0	2.46588	2.30461	2	2	2	1	998	112.195	6.55	37.92	2
	Checked	Confidence	Sequence	Modifications	Qvality PEP	Qvality q-value	# Protein Groups	# Proteins	# PSMs	Master Protein Accessions	# Missed Cleavages	Theo. MH+ [Da]	Ions Score Mascot	Confidence Mascot	Percolator q-Value Mascot	Percolator PEP Mascot
	FALSE	High	RPELLTHSTTEVTQPR		0.0073985	0	1	1	1	Q9ESZ8	1	1864.99	37.92	High	0	0.00498
	FALSE	Low	KYAQAIK		0.717012	0.334266	1	1	1	Q9ESZ8	1	821.488	10.38	Low	0.3063	0.6869
FALSE	High	Master Protein	Q6IME9	Keratin, type II cytoskeletal 72 OS=Mus musculus OX=10090 GN=Krt72 PE=3 SV=1	0	2.37701	6.53846	4	5	1	1	520	56.715	7.4	63.5659	4
	Checked	Confidence	Sequence	Modifications	Qvality PEP	Qvality q-value	# Protein Groups	# Proteins	# PSMs	Master Protein Accessions	# Missed Cleavages	Theo. MH+ [Da]	Ions Score Mascot	Confidence Mascot	Percolator q-Value Mascot	Percolator PEP Mascot
	FALSE	High	FLEQQNQVLETK		0.0767923	0	1	1	2	Q6IME9	0	1476.77	37.16	High	0	0.06114
	FALSE	High	DVDAAYMNK	1xOxidation [M7]	0.145368	0	3	3	1	P50446; Q6IME9; Q922U2	0	1042.45	38.91	High	0	0.1215
	FALSE	Low	FASFIDK		0.683351	0.304375	10	17	1	Q3TTY5; Q6NXH9; P50446; P04104; Q6IME9; Q99M73; Q8BGZ7; Q8VED5; P11679; Q922U2	0	827.43	29.24	Low	0.2764	0.6515
	FALSE	Low	LDSELR		0.883529	0.546071	4	6	1	Q6NXH9; P50446; Q6IME9; Q922U2	0	732.389	10.95	Low	0.5084	0.8673
FALSE	High	Master Protein	Q9CY58	Plasminogen activator inhibitor 1 RNA-binding protein OS=Mus musculus OX=10090 GN=Serbp1 PE=1 SV=2	0	1.98995	6.63391	2	2	2	1	407	44.687	8.54	40.28	2
	Checked	Confidence	Sequence	Modifications	Qvality PEP	Qvality q-value	# Protein Groups	# Proteins	# PSMs	Master Protein Accessions	# Missed Cleavages	Theo. MH+ [Da]	Ions Score Mascot	Confidence Mascot	Percolator q-Value Mascot	Percolator PEP Mascot
	FALSE	High	SAAQAAAQTNSNAAGK		0.0149411	0	1	1	1	Q9CY58	0	1460.71	40.28	High	0	0.01059
	FALSE	Low	RPDQQLQGDGK		0.973524	0.681301	1	1	1	Q9CY58	1	1241.62	11.88	Low	0.6512	0.9664
FALSE	High	Master Protein	P01837	Immunoglobulin kappa constant OS=Mus musculus OX=10090 GN=Igkc PE=1 SV=2	0	1.73478	23.3645	2	3	2	1	107	11.927	5.9	69.7133	2
	Checked	Confidence	Sequence	Modifications	Qvality PEP	Qvality q-value	# Protein Groups	# Proteins	# PSMs	Master Protein Accessions	# Missed Cleavages	Theo. MH+ [Da]	Ions Score Mascot	Confidence Mascot	Percolator q-Value Mascot	Percolator PEP Mascot
	FALSE	High	DSTYSMSSTLTLTK		0.0728916	0	1	1	1	P01837	0	1534.73	51.31	High	0	0.0579
	FALSE	Low	HNSYTCEATHK	1xCarbamidomethyl [C6]	0.574271	0.236916	1	1	1	P01837	0	1347.57	12.8	Low	0.219	0.5373
	FALSE	Low	DSTYSMSSTLTLTK	1xOxidation [M6]	0.62688	0.262652	1	1	1	P01837	0	1550.73	40.07	Low	0.2399	0.592
FALSE	High	Master Protein	P03995	Glial fibrillary acidic protein OS=Mus musculus OX=10090 GN=Gfap PE=1 SV=4	0	1.64168	6.97674	2	2	1	1	430	49.87	5.34	45.94	2
	Checked	Confidence	Sequence	Modifications	Qvality PEP	Qvality q-value	# Protein Groups	# Proteins	# PSMs	Master Protein Accessions	# Missed Cleavages	Theo. MH+ [Da]	Ions Score Mascot	Confidence Mascot	Percolator q-Value Mascot	Percolator PEP Mascot
	FALSE	High	LALDIEIATYR		0.0305797	0	2	4	1	P03995; Q6NXH9	0	1277.71	45.94	High	0	0.02282
	FALSE	Low	ELREQLAQQQVHVEMDVAK	1xOxidation [M15]	1	0.784534	1	1	1	P03995	1	2267.14	0.18	Low	0.7628	1
FALSE	High	Master Protein	P11087	Collagen alpha-1(I) chain OS=Mus musculus OX=10090 GN=Col1a1 PE=1 SV=4	0	1.30786	1.23882	1	1	1	1	1453	137.948	5.85	52.35	1
	Checked	Confidence	Sequence	Modifications	Qvality PEP	Qvality q-value	# Protein Groups	# Proteins	# PSMs	Master Protein Accessions	# Missed Cleavages	Theo. MH+ [Da]	Ions Score Mascot	Confidence Mascot	Percolator q-Value Mascot	Percolator PEP Mascot
	FALSE	High	GETGPAGPAGPIGPAGAR		0.0626724	0	1	1	1	P11087	0	1532.78	52.35	High	0	0.04922
FALSE	Medium	Master Protein	P07356	Annexin A2 OS=Mus musculus OX=10090 GN=Anxa2 PE=1 SV=2	0.0113636	1.22026	2.94985	1	1	1	1	339	38.652	7.69	45.68	1
	Checked	Confidence	Sequence	Modifications	Qvality PEP	Qvality q-value	# Protein Groups	# Proteins	# PSMs	Master Protein Accessions	# Missed Cleavages	Theo. MH+ [Da]	Ions Score Mascot	Confidence Mascot	Percolator q-Value Mascot	Percolator PEP Mascot
	FALSE	High	TNQELQEINR		0.075689	0	1	1	1	P07356	0	1244.62	45.68	High	0	0.06022
FALSE	Medium	Master Protein	Q02257	Junction plakoglobin OS=Mus musculus OX=10090 GN=Jup PE=1 SV=3	0.0113636	1.15155	4.16107	4	4	4	1	745	81.749	6.14	44.1119	4
	Checked	Confidence	Sequence	Modifications	Qvality PEP	Qvality q-value	# Protein Groups	# Proteins	# PSMs	Master Protein Accessions	# Missed Cleavages	Theo. MH+ [Da]	Ions Score Mascot	Confidence Mascot	Percolator q-Value Mascot	Percolator PEP Mascot
	FALSE	High	HLTSNSPR		0.177307	0	1	1	1	Q02257	0	911.469	29.97	High	0	0.1505
	FALSE	Low	LVQLLVK		0.616744	0.253082	1	1	1	Q02257	0	812.56	31.93	Low	0.2305	0.5812
	FALSE	Low	LAEPSQLLK		0.869499	0.529586	1	1	1	Q02257	0	998.588	9.16	Low	0.4925	0.8526
	FALSE	Low	LLWTTSR		0.954626	0.650727	1	2	1	Q02257	0	876.494	16.53	Low	0.6228	0.9459
FALSE	Medium	Master Protein	P63325	40S ribosomal protein S10 OS=Mus musculus OX=10090 GN=Rps10 PE=1 SV=1	0.0113636	1.12929	9.69697	2	2	2	1	165	18.904	10.15	32.12	2
	Checked	Confidence	Sequence	Modifications	Qvality PEP	Qvality q-value	# Protein Groups	# Proteins	# PSMs	Master Protein Accessions	# Missed Cleavages	Theo. MH+ [Da]	Ions Score Mascot	Confidence Mascot	Percolator q-Value Mascot	Percolator PEP Mascot
	FALSE	Medium	IAIYELLFK		0.216912	0.0228197	1	1	1	P63325	0	1109.66	32.12	Medium	0.02124	0.1868
	FALSE	Low	HPELADK		0.435107	0.113691	1	1	1	P63325	0	809.415	10.37	Low	0.11	0.3975
FALSE	Medium	Master Protein	Q8R3Q2	Serine/threonine-protein phosphatase 6 regulatory subunit 2 OS=Mus musculus OX=10090 GN=Ppp6r2 PE=1 SV=1	0.0113636	0.992396	1.40845	1	2	1	1	923	100.397	4.82	0	1
	Checked	Confidence	Sequence	Modifications	Qvality PEP	Qvality q-value	# Protein Groups	# Proteins	# PSMs	Master Protein Accessions	# Missed Cleavages	Theo. MH+ [Da]	Ions Score Mascot	Confidence Mascot	Percolator q-Value Mascot	Percolator PEP Mascot
	FALSE	Medium	HIGTSAIMDLLLR		0.207887	0.0228197	1	3	4	Q8R3Q2	0	1439.8	3.47	Medium	0.02124	0.1786
FALSE	Medium	Master Protein	P0DP28	Calmodulin-3 OS=Mus musculus OX=10090 GN=Calm3 PE=1 SV=1	0.0113636	0.977572	6.04027	1	1	1	1	149	16.827	4.22	37.84	1
	Checked	Confidence	Sequence	Modifications	Qvality PEP	Qvality q-value	# Protein Groups	# Proteins	# PSMs	Master Protein Accessions	# Missed Cleavages	Theo. MH+ [Da]	Ions Score Mascot	Confidence Mascot	Percolator q-Value Mascot	Percolator PEP Mascot
	FALSE	High	DTDSEEEIR		0.127422	0	1	2	1	P0DP28	0	1093.46	37.84	High	0	0.1053
FALSE	Medium	Master Protein	Q5PR73	GTP-binding protein Di-Ras2 OS=Mus musculus OX=10090 GN=Diras2 PE=1 SV=1	0.0113636	0.931814	5.52764	1	1	1	1	199	22.484	8.76	23.41	1
	Checked	Confidence	Sequence	Modifications	Qvality PEP	Qvality q-value	# Protein Groups	# Proteins	# PSMs	Master Protein Accessions	# Missed Cleavages	Theo. MH+ [Da]	Ions Score Mascot	Confidence Mascot	Percolator q-Value Mascot	Percolator PEP Mascot
	FALSE	High	VAVFGAGGVGK		0.140186	0	1	1	1	Q5PR73	0	961.547	23.41	High	0	0.117
FALSE	Medium	Master Protein	Q8K2G4	Bardet-Biedl syndrome 7 protein homolog OS=Mus musculus OX=10090 GN=Bbs7 PE=1 SV=1	0.0113636	0.912651	0.979021	1	3	1	1	715	80.269	5.81	0	1
	Checked	Confidence	Sequence	Modifications	Qvality PEP	Qvality q-value	# Protein Groups	# Proteins	# PSMs	Master Protein Accessions	# Missed Cleavages	Theo. MH+ [Da]	Ions Score Mascot	Confidence Mascot	Percolator q-Value Mascot	Percolator PEP Mascot
	FALSE	Medium	MDLTLSR		0.220962	0.0228197	1	1	2	Q8K2G4	0	835.434	8.74	Medium	0.02124	0.191
	FALSE	Low	MDLTLSR	1xOxidation [M1]	0.673335	0.298405	1	1	1	Q8K2G4	0	851.429	10.48	Low	0.2709	0.6402
FALSE	Medium	Master Protein	P67778	Prohibitin OS=Mus musculus OX=10090 GN=Phb PE=1 SV=1	0.0113636	0.905328	4.04412	1	2	1	1	272	29.802	5.76	20.42	1
	Checked	Confidence	Sequence	Modifications	Qvality PEP	Qvality q-value	# Protein Groups	# Proteins	# PSMs	Master Protein Accessions	# Missed Cleavages	Theo. MH+ [Da]	Ions Score Mascot	Confidence Mascot	Percolator q-Value Mascot	Percolator PEP Mascot
	FALSE	Medium	VLPSITTEILK		0.248501	0.0228197	1	1	2	P67778	0	1213.74	20.42	Medium	0.02124	0.2165
FALSE	Medium	Master Protein	P28798	Progranulin OS=Mus musculus OX=10090 GN=Grn PE=1 SV=2	0.0113636	0.901813	4.41426	2	2	2	1	589	63.413	6.8	35.44	2
	Checked	Confidence	Sequence	Modifications	Qvality PEP	Qvality q-value	# Protein Groups	# Proteins	# PSMs	Master Protein Accessions	# Missed Cleavages	Theo. MH+ [Da]	Ions Score Mascot	Confidence Mascot	Percolator q-Value Mascot	Percolator PEP Mascot
	FALSE	Medium	DVDFIQPPVLLTLGPK		0.248501	0.0228197	1	1	1	P28798	0	1751.99	35.44	Medium	0.02124	0.2166
	FALSE	Low	SDTPCDDFTR	1xCarbamidomethyl [C5]	0.614717	0.252647	1	1	1	P28798	0	1213.48	0.88	Low	0.23	0.5788
FALSE	Medium	Master Protein	Q64467	Glyceraldehyde-3-phosphate dehydrogenase, testis-specific OS=Mus musculus OX=10090 GN=Gapdhs PE=1 SV=1	0.0113636	0.868294	3.63636	2	5	1	1	440	47.626	7.88	68.9708	2
	Checked	Confidence	Sequence	Modifications	Qvality PEP	Qvality q-value	# Protein Groups	# Proteins	# PSMs	Master Protein Accessions	# Missed Cleavages	Theo. MH+ [Da]	Ions Score Mascot	Confidence Mascot	Percolator q-Value Mascot	Percolator PEP Mascot
	FALSE	Low	LTGMAFR		0.366881	0.0642202	2	2	1	Q64467; P16858	0	795.418	40.63	Low	0.06257	0.3305
	FALSE	Low	LTGMAFR	1xOxidation [M4]	0.587386	0.239967	2	2	1	Q64467; P16858	0	811.413	47.25	Low	0.2234	0.5515
	FALSE	Low	LVLRVCMEK	1xOxidation [M7]; 1xCarbamidomethyl [C6]	0.769534	0.409462	1	1	3	Q64467	1	1163.63	8.87	Low	0.3805	0.743
FALSE	Medium	Master Protein	P62869	Elongin-B OS=Mus musculus OX=10090 GN=Elob PE=1 SV=1	0.0113636	0.822464	10.1695	1	1	1	1	118	13.162	5.01	0	1
	Checked	Confidence	Sequence	Modifications	Qvality PEP	Qvality q-value	# Protein Groups	# Proteins	# PSMs	Master Protein Accessions	# Missed Cleavages	Theo. MH+ [Da]	Ions Score Mascot	Confidence Mascot	Percolator q-Value Mascot	Percolator PEP Mascot
	FALSE	High	PQAPATVGLAFR		0.177307	0	1	1	1	P62869	0	1227.68	12.06	High	0	0.1505
FALSE	Medium	Master Protein	A2BIM8	Major urinary protein 18 OS=Mus musculus OX=10090 GN=Mup18 PE=3 SV=1	0.0215054	0.797435	12.7072	3	3	1	1	181	20.749	4.94	36.3536	3
	Checked	Confidence	Sequence	Modifications	Qvality PEP	Qvality q-value	# Protein Groups	# Proteins	# PSMs	Master Protein Accessions	# Missed Cleavages	Theo. MH+ [Da]	Ions Score Mascot	Confidence Mascot	Percolator q-Value Mascot	Percolator PEP Mascot
	FALSE	Low	EPDLSSDIK		0.383127	0.0888707	2	7	1	A2BIM8; Q5FW60	0	1003.49	27.67	Low	0.084	0.3456
	FALSE	Low	NFNVEK		0.688343	0.309363	2	7	1	A2BIM8; Q5FW60	0	750.378	17.85	Low	0.2805	0.6562
	FALSE	Low	IEDNGNFR		0.731612	0.361113	1	4	1	A2BIM8	0	964.448	30.16	Low	0.3303	0.703
FALSE	Medium	Master Protein	Q8VDD5	Myosin-9 OS=Mus musculus OX=10090 GN=Myh9 PE=1 SV=4	0.0215054	0.79192	3.77551	7	7	6	1	1960	226.232	5.66	25.4764	7
	Checked	Confidence	Sequence	Modifications	Qvality PEP	Qvality q-value	# Protein Groups	# Proteins	# PSMs	Master Protein Accessions	# Missed Cleavages	Theo. MH+ [Da]	Ions Score Mascot	Confidence Mascot	Percolator q-Value Mascot	Percolator PEP Mascot
	FALSE	Low	VVQEQGTHPK		0.373671	0.0672809	1	1	1	Q8VDD5	0	1122.59	25.79	Low	0.06538	0.3365
	FALSE	Low	NTDQASMPDNTAAQK	1xOxidation [M7]	0.794126	0.443153	2	2	1	O08638; Q8VDD5	0	1607.7	19.18	Low	0.4114	0.7698
	FALSE	Low	IAQLEEQLDNETK		0.829644	0.452037	1	1	1	Q8VDD5	0	1530.76	5.86	Low	0.4218	0.8084
	FALSE	Low	VSHLLGINVTDFTR		0.908998	0.583031	1	1	1	Q8VDD5	0	1571.85	0.33	Low	0.5521	0.8959
	FALSE	Low	QNKELK		0.927824	0.613466	1	2	1	Q8VDD5	1	759.436	13.41	Low	0.5817	0.9166
	FALSE	Low	EEILAQAK		0.958202	0.667135	1	1	1	Q8VDD5	0	901.499	12.87	Low	0.6389	0.9497
	FALSE	Low	NTNPNFVR		0.994359	0.727363	1	2	1	Q8VDD5	0	961.485	1.78	Low	0.7007	0.9887
FALSE	Medium	Master Protein	Q0VF22	Coiled-coil domain-containing protein 138 OS=Mus musculus OX=10090 GN=Ccdc138 PE=1 SV=1	0.0347826	0.767766	1.02941	1	1	1	1	680	77.898	8.16	0	1
	Checked	Confidence	Sequence	Modifications	Qvality PEP	Qvality q-value	# Protein Groups	# Proteins	# PSMs	Master Protein Accessions	# Missed Cleavages	Theo. MH+ [Da]	Ions Score Mascot	Confidence Mascot	Percolator q-Value Mascot	Percolator PEP Mascot
	FALSE	Medium	LSIILQK		0.19918	0.0228197	1	1	1	Q0VF22	0	814.54	11.57	Medium	0.02124	0.1707
FALSE	Medium	Master Protein	Q9QYX7	Protein piccolo OS=Mus musculus OX=10090 GN=Pclo PE=1 SV=4	0.0347826	0.765736	0.177585	1	2	1	1	5068	550.496	6.51	0	1
	Checked	Confidence	Sequence	Modifications	Qvality PEP	Qvality q-value	# Protein Groups	# Proteins	# PSMs	Master Protein Accessions	# Missed Cleavages	Theo. MH+ [Da]	Ions Score Mascot	Confidence Mascot	Percolator q-Value Mascot	Percolator PEP Mascot
	FALSE	Medium	VDAKVEIIK		0.200251	0.0228197	1	1	2	Q9QYX7	1	1014.62	19.15	Medium	0.02124	0.1715
FALSE	Medium	Master Protein	A8C756	Thyroid adenoma-associated protein homolog OS=Mus musculus OX=10090 GN=Thada PE=1 SV=1	0.0347826	0.756666	1.39319	3	3	3	1	1938	217.15	6.25	20.42	3
	Checked	Confidence	Sequence	Modifications	Qvality PEP	Qvality q-value	# Protein Groups	# Proteins	# PSMs	Master Protein Accessions	# Missed Cleavages	Theo. MH+ [Da]	Ions Score Mascot	Confidence Mascot	Percolator q-Value Mascot	Percolator PEP Mascot
	FALSE	Low	RIILESELIK		0.369419	0.0672809	1	1	1	A8C756	1	1213.75	20.42	Low	0.06538	0.3328
	FALSE	Low	AFQRLPLNDLR		0.563208	0.222806	1	1	1	A8C756	1	1342.76	0.32	Low	0.2058	0.5262
	FALSE	Low	LWLAMR		1	0.799692	1	1	1	A8C756	0	789.444	5.51	Low	0.781	1
FALSE	Medium	Master Protein	P63013	Paired mesoderm homeobox protein 1 OS=Mus musculus OX=10090 GN=Prrx1 PE=1 SV=1	0.0347826	0.751046	5.30612	1	1	1	1	245	27.253	9.47	0	1
	Checked	Confidence	Sequence	Modifications	Qvality PEP	Qvality q-value	# Protein Groups	# Proteins	# PSMs	Master Protein Accessions	# Missed Cleavages	Theo. MH+ [Da]	Ions Score Mascot	Confidence Mascot	Percolator q-Value Mascot	Percolator PEP Mascot
	FALSE	Medium	LDSPGNLDTLQAK		0.20623	0.0228197	1	1	1	P63013	0	1371.71	3.21	Medium	0.02124	0.1774
FALSE	Medium	Master Protein	Q61656	Probable ATP-dependent RNA helicase DDX5 OS=Mus musculus OX=10090 GN=Ddx5 PE=1 SV=2	0.0347826	0.742561	1.4658	1	1	1	1	614	69.247	8.92	0	1
	Checked	Confidence	Sequence	Modifications	Qvality PEP	Qvality q-value	# Protein Groups	# Proteins	# PSMs	Master Protein Accessions	# Missed Cleavages	Theo. MH+ [Da]	Ions Score Mascot	Confidence Mascot	Percolator q-Value Mascot	Percolator PEP Mascot
	FALSE	Medium	EANQAINPK		0.210113	0.0228197	1	1	1	Q61656	0	984.511	6.62	Medium	0.02124	0.1809
FALSE	Medium	Master Protein	Q9D125	28S ribosomal protein S25, mitochondrial OS=Mus musculus OX=10090 GN=Mrps25 PE=1 SV=1	0.0347826	0.727065	7.01754	1	3	1	1	171	19.907	9.23	0	1
	Checked	Confidence	Sequence	Modifications	Qvality PEP	Qvality q-value	# Protein Groups	# Proteins	# PSMs	Master Protein Accessions	# Missed Cleavages	Theo. MH+ [Da]	Ions Score Mascot	Confidence Mascot	Percolator q-Value Mascot	Percolator PEP Mascot
	FALSE	Low	KEETLREEELEK		0.585366	0.238453	1	1	3	Q9D125	2	1532.78	8.81	Low	0.226	0.5648
FALSE	Medium	Master Protein	Q9QXA5	U6 snRNA-associated Sm-like protein LSm4 OS=Mus musculus OX=10090 GN=Lsm4 PE=1 SV=1	0.0347826	0.721246	5.10949	1	1	1	1	137	15.067	10.05	34.52	1
	Checked	Confidence	Sequence	Modifications	Qvality PEP	Qvality q-value	# Protein Groups	# Proteins	# PSMs	Master Protein Accessions	# Missed Cleavages	Theo. MH+ [Da]	Ions Score Mascot	Confidence Mascot	Percolator q-Value Mascot	Percolator PEP Mascot
	FALSE	Medium	LPLSLLK		0.22038	0.0228197	1	1	1	Q9QXA5	0	783.534	34.52	Medium	0.02124	0.19
FALSE	Medium	Master Protein	O88343	Electrogenic sodium bicarbonate cotransporter 1 OS=Mus musculus OX=10090 GN=Slc4a4 PE=1 SV=2	0.0347826	0.701318	1.2975	2	2	2	1	1079	121.406	6.84	0	2
	Checked	Confidence	Sequence	Modifications	Qvality PEP	Qvality q-value	# Protein Groups	# Proteins	# PSMs	Master Protein Accessions	# Missed Cleavages	Theo. MH+ [Da]	Ions Score Mascot	Confidence Mascot	Percolator q-Value Mascot	Percolator PEP Mascot
	FALSE	Medium	SLADIGK		0.280792	0.0384462	1	1	1	O88343	0	703.398	16.56	Medium	0.03545	0.2472
	FALSE	Low	GSIMLDR	1xOxidation [M4]	0.826283	0.452037	1	1	1	O88343	0	807.403	9.07	Low	0.4208	0.8047
FALSE	Medium	Master Protein	P17879	Heat shock 70 kDa protein 1B OS=Mus musculus OX=10090 GN=Hspa1b PE=1 SV=3	0.0347826	0.697594	2.02492	2	2	1	1	642	70.133	5.72	37.5783	2
	Checked	Confidence	Sequence	Modifications	Qvality PEP	Qvality q-value	# Protein Groups	# Proteins	# PSMs	Master Protein Accessions	# Missed Cleavages	Theo. MH+ [Da]	Ions Score Mascot	Confidence Mascot	Percolator q-Value Mascot	Percolator PEP Mascot
	FALSE	Low	ITITNDK		0.384861	0.0888707	2	5	1	P63017; P17879	0	804.446	34.72	Low	0.084	0.3476
	FALSE	Low	REELER		0.61269	0.252202	1	3	1	P17879	1	831.432	27.09	Low	0.2287	0.5772
FALSE	Medium	Master Protein	O88737	Protein bassoon OS=Mus musculus OX=10090 GN=Bsn PE=1 SV=4	0.0347826	0.690157	0.405885	2	2	2	1	3942	418.587	7.71	0	2
	Checked	Confidence	Sequence	Modifications	Qvality PEP	Qvality q-value	# Protein Groups	# Proteins	# PSMs	Master Protein Accessions	# Missed Cleavages	Theo. MH+ [Da]	Ions Score Mascot	Confidence Mascot	Percolator q-Value Mascot	Percolator PEP Mascot
	FALSE	Medium	LQEELER		0.235324	0.0228197	1	2	1	O88737	0	916.473	5.19	Medium	0.02124	0.2041
	FALSE	Low	ASGAGGPPR		1	0.806113	1	1	1	O88737	0	769.395	0.55	Low	0.7866	1
FALSE	Medium	Master Protein	Q5FW60	Major urinary protein 20 OS=Mus musculus OX=10090 GN=Mup20 PE=1 SV=1	0.0347826	0.684824	13.8122	3	3	1	1	181	20.916	4.89	27.67	3
	Checked	Confidence	Sequence	Modifications	Qvality PEP	Qvality q-value	# Protein Groups	# Proteins	# PSMs	Master Protein Accessions	# Missed Cleavages	Theo. MH+ [Da]	Ions Score Mascot	Confidence Mascot	Percolator q-Value Mascot	Percolator PEP Mascot
	FALSE	Low	EPDLSSDIK		0.383127	0.0888707	2	7	1	A2BIM8; Q5FW60	0	1003.49	27.67	Low	0.084	0.3456
	FALSE	Low	NFNVEK		0.688343	0.309363	2	7	1	A2BIM8; Q5FW60	0	750.378	17.85	Low	0.2805	0.6562
	FALSE	Low	EKIEEHGSMR	1xOxidation [M9]	0.922962	0.610686	1	3	1	Q5FW60	1	1231.57	15.8	Low	0.5782	0.9111
FALSE	Medium	Master Protein	Q8CJ19	[F-actin]-monooxygenase MICAL3 OS=Mus musculus OX=10090 GN=Mical3 PE=1 SV=2	0.0347826	0.677367	0.301054	1	1	1	1	1993	223.583	5.47	0	1
	Checked	Confidence	Sequence	Modifications	Qvality PEP	Qvality q-value	# Protein Groups	# Proteins	# PSMs	Master Protein Accessions	# Missed Cleavages	Theo. MH+ [Da]	Ions Score Mascot	Confidence Mascot	Percolator q-Value Mascot	Percolator PEP Mascot
	FALSE	Medium	AELELR		0.241527	0.0228197	1	1	1	Q8CJ19	0	730.409	19.8	Medium	0.02124	0.2102
FALSE	Medium	Master Protein	O88978	Protein tilB homolog OS=Mus musculus OX=10090 GN=Lrrc6 PE=1 SV=1	0.042735	0.650722	2.11416	1	1	1	1	473	55.015	5.72	0	1
	Checked	Confidence	Sequence	Modifications	Qvality PEP	Qvality q-value	# Protein Groups	# Proteins	# PSMs	Master Protein Accessions	# Missed Cleavages	Theo. MH+ [Da]	Ions Score Mascot	Confidence Mascot	Percolator q-Value Mascot	Percolator PEP Mascot
	FALSE	Medium	GRITEDLIRR	1xAcetyl [N-Term]	0.255634	0.027983	1	1	1	O88978	2	1270.72	4.91	Medium	0.02577	0.2235
FALSE	Low	Master Protein	Q9CZX8	40S ribosomal protein S19 OS=Mus musculus OX=10090 GN=Rps19 PE=1 SV=3	0.0508475	0.620694	6.89655	1	1	1	1	145	16.076	10.4	23.64	1
	Checked	Confidence	Sequence	Modifications	Qvality PEP	Qvality q-value	# Protein Groups	# Proteins	# PSMs	Master Protein Accessions	# Missed Cleavages	Theo. MH+ [Da]	Ions Score Mascot	Confidence Mascot	Percolator q-Value Mascot	Percolator PEP Mascot
	FALSE	Medium	IAGQVAAANK		0.272435	0.0333684	1	1	1	Q9CZX8	0	942.537	23.64	Medium	0.03074	0.2395
FALSE	Low	Master Protein	P70193	Leucine-rich repeats and immunoglobulin-like domains protein 1 OS=Mus musculus OX=10090 GN=Lrig1 PE=1 SV=2	0.0661157	0.579055	0.641613	1	1	1	1	1091	119.081	6.86	0	1
	Checked	Confidence	Sequence	Modifications	Qvality PEP	Qvality q-value	# Protein Groups	# Proteins	# PSMs	Master Protein Accessions	# Missed Cleavages	Theo. MH+ [Da]	Ions Score Mascot	Confidence Mascot	Percolator q-Value Mascot	Percolator PEP Mascot
	FALSE	Medium	GLATLPR		0.298071	0.0426151	1	1	1	P70193	0	727.446	18.12	Medium	0.03894	0.2636
FALSE	Low	Master Protein	P18760	Cofilin-1 OS=Mus musculus OX=10090 GN=Cfl1 PE=1 SV=3	0.0661157	0.576918	4.81928	1	1	1	1	166	18.548	8.09	0	1
	Checked	Confidence	Sequence	Modifications	Qvality PEP	Qvality q-value	# Protein Groups	# Proteins	# PSMs	Master Protein Accessions	# Missed Cleavages	Theo. MH+ [Da]	Ions Score Mascot	Confidence Mascot	Percolator q-Value Mascot	Percolator PEP Mascot
	FALSE	Medium	NIILEEGK		0.299545	0.0426151	1	1	1	P18760	0	915.515	16.31	Medium	0.03894	0.2649
FALSE	Low	Master Protein	O70456	14-3-3 protein sigma OS=Mus musculus OX=10090 GN=Sfn PE=1 SV=2	0.0731707	0.553153	5.24194	2	3	2	1	248	27.689	4.78	46.84	2
	Checked	Confidence	Sequence	Modifications	Qvality PEP	Qvality q-value	# Protein Groups	# Proteins	# PSMs	Master Protein Accessions	# Missed Cleavages	Theo. MH+ [Da]	Ions Score Mascot	Confidence Mascot	Percolator q-Value Mascot	Percolator PEP Mascot
	FALSE	Low	LAEQAER		0.44067	0.116789	1	7	2	O70456	0	816.421	46.84	Low	0.1128	0.4023
	FALSE	Low	VETELR		0.724821	0.348559	1	1	1	O70456	0	746.404	4.39	Low	0.322	0.6955
FALSE	Low	Master Protein	P29699	Alpha-2-HS-glycoprotein OS=Mus musculus OX=10090 GN=Ahsg PE=1 SV=1	0.0731707	0.551139	2.02899	1	1	1	1	345	37.302	6.51	26.49	1
	Checked	Confidence	Sequence	Modifications	Qvality PEP	Qvality q-value	# Protein Groups	# Proteins	# PSMs	Master Protein Accessions	# Missed Cleavages	Theo. MH+ [Da]	Ions Score Mascot	Confidence Mascot	Percolator q-Value Mascot	Percolator PEP Mascot
	FALSE	Medium	CNLLAEK	1xCarbamidomethyl [C1]	0.3161	0.0468139	1	1	1	P29699	0	847.434	26.49	Medium	0.04332	0.2811
FALSE	Low	Master Protein	Q8C1B1	Calmodulin-regulated spectrin-associated protein 2 OS=Mus musculus OX=10090 GN=Camsap2 PE=1 SV=3	0.0787402	0.540955	0.889802	1	2	1	1	1461	164.23	6.86	0	1
	Checked	Confidence	Sequence	Modifications	Qvality PEP	Qvality q-value	# Protein Groups	# Proteins	# PSMs	Master Protein Accessions	# Missed Cleavages	Theo. MH+ [Da]	Ions Score Mascot	Confidence Mascot	Percolator q-Value Mascot	Percolator PEP Mascot
	FALSE	Low	TLTPPRSVDSLPR		0.486208	0.175259	1	1	2	Q8C1B1	1	1438.8	12.19	Low	0.1631	0.4481
FALSE	Low	Master Protein	P43277	Histone H1.3 OS=Mus musculus OX=10090 GN=H1-3 PE=1 SV=2	0.0787402	0.53927	7.23982	2	2	2	1	221	22.086	11.03	0	2
	Checked	Confidence	Sequence	Modifications	Qvality PEP	Qvality q-value	# Protein Groups	# Proteins	# PSMs	Master Protein Accessions	# Missed Cleavages	Theo. MH+ [Da]	Ions Score Mascot	Confidence Mascot	Percolator q-Value Mascot	Percolator PEP Mascot
	FALSE	Low	SGVSLAALK		0.566222	0.227974	1	4	1	P43277	0	845.509	6.91	Low	0.2105	0.5291
	FALSE	Low	GTLVQTK		0.582337	0.236916	1	4	1	P43277	0	746.441	0.64	Low	0.219	0.546
FALSE	Low	Master Protein	Q1XH17	Tripartite motif-containing protein 72 OS=Mus musculus OX=10090 GN=Trim72 PE=1 SV=1	0.0859375	0.524184	1.67715	1	1	1	1	477	52.783	6.42	0	1
	Checked	Confidence	Sequence	Modifications	Qvality PEP	Qvality q-value	# Protein Groups	# Proteins	# PSMs	Master Protein Accessions	# Missed Cleavages	Theo. MH+ [Da]	Ions Score Mascot	Confidence Mascot	Percolator q-Value Mascot	Percolator PEP Mascot
	FALSE	Medium	GDAGVALR		0.334866	0.0468139	1	1	1	Q1XH17	0	758.416	7.48	Medium	0.04761	0.2991
FALSE	Low	Master Protein	P61406	Telomerase-binding protein EST1A OS=Mus musculus OX=10090 GN=Smg6 PE=1 SV=1	0.0930233	0.502932	0.705219	1	1	1	1	1418	160.396	6.77	0	1
	Checked	Confidence	Sequence	Modifications	Qvality PEP	Qvality q-value	# Protein Groups	# Proteins	# PSMs	Master Protein Accessions	# Missed Cleavages	Theo. MH+ [Da]	Ions Score Mascot	Confidence Mascot	Percolator q-Value Mascot	Percolator PEP Mascot
	FALSE	Low	KVADDSVPGK		0.350233	0.0511135	1	1	1	P61406	1	1015.54	8.51	Low	0.05153	0.3141
FALSE	Low	Master Protein	Q9JLC8	Sacsin OS=Mus musculus OX=10090 GN=Sacs PE=1 SV=2	0.10687	0.489688	0.349192	2	2	2	1	4582	520.353	7.11	0	2
	Checked	Confidence	Sequence	Modifications	Qvality PEP	Qvality q-value	# Protein Groups	# Proteins	# PSMs	Master Protein Accessions	# Missed Cleavages	Theo. MH+ [Da]	Ions Score Mascot	Confidence Mascot	Percolator q-Value Mascot	Percolator PEP Mascot
	FALSE	Low	VNALPEILK		0.375381	0.0672809	1	1	1	Q9JLC8	0	996.609	14.86	Low	0.06538	0.3382
	FALSE	Low	LGGIVLK		0.965108	0.673877	1	1	1	Q9JLC8	0	699.476	12.46	Low	0.6453	0.9575
FALSE	Low	Master Protein	Q8C9J3	Sperm flagellar protein 2 OS=Mus musculus OX=10090 GN=Spef2 PE=1 SV=3	0.111111	0.481223	0.348028	1	1	1	1	1724	197.85	5.86	0	1
	Checked	Confidence	Sequence	Modifications	Qvality PEP	Qvality q-value	# Protein Groups	# Proteins	# PSMs	Master Protein Accessions	# Missed Cleavages	Theo. MH+ [Da]	Ions Score Mascot	Confidence Mascot	Percolator q-Value Mascot	Percolator PEP Mascot
	FALSE	Low	LTEEEK		0.366881	0.0642202	1	1	1	Q8C9J3	0	748.372	15.32	Low	0.06257	0.3302
FALSE	Low	Master Protein	Q8VDQ9	Protein KRI1 homolog OS=Mus musculus OX=10090 GN=Kri1 PE=1 SV=3	0.111111	0.48065	2.27273	2	2	2	1	704	82.007	5.12	0	2
	Checked	Confidence	Sequence	Modifications	Qvality PEP	Qvality q-value	# Protein Groups	# Proteins	# PSMs	Master Protein Accessions	# Missed Cleavages	Theo. MH+ [Da]	Ions Score Mascot	Confidence Mascot	Percolator q-Value Mascot	Percolator PEP Mascot
	FALSE	Low	KEILAK		0.367726	0.0642202	1	3	2	Q8VDQ9	1	701.456	10.75	Low	0.06257	0.331
	FALSE	Low	LQAFGLNPKR		1	0.74437	1	1	1	Q8VDQ9	1	1143.66	1.96	Low	0.7198	0.9989
FALSE	Low	Master Protein	Q9CZC8	Secernin-1 OS=Mus musculus OX=10090 GN=Scrn1 PE=1 SV=1	0.116788	0.468904	1.69082	1	1	1	1	414	46.297	4.79	0	1
	Checked	Confidence	Sequence	Modifications	Qvality PEP	Qvality q-value	# Protein Groups	# Proteins	# PSMs	Master Protein Accessions	# Missed Cleavages	Theo. MH+ [Da]	Ions Score Mascot	Confidence Mascot	Percolator q-Value Mascot	Percolator PEP Mascot
	FALSE	Low	TMLELEK	1xOxidation [M2]	0.377094	0.071697	1	1	1	Q9CZC8	0	879.449	7.76	Low	0.06939	0.3397
FALSE	Low	Master Protein	Q6ZQ06	Centrosomal protein of 162 kDa OS=Mus musculus OX=10090 GN=Cep162 PE=1 SV=2	0.142857	0.462678	1.35424	2	3	2	1	1403	160.757	5.53	0	2
	Checked	Confidence	Sequence	Modifications	Qvality PEP	Qvality q-value	# Protein Groups	# Proteins	# PSMs	Master Protein Accessions	# Missed Cleavages	Theo. MH+ [Da]	Ions Score Mascot	Confidence Mascot	Percolator q-Value Mascot	Percolator PEP Mascot
	FALSE	Low	KIATQEVLLK		0.532256	0.213697	1	1	2	Q6ZQ06	1	1142.71	12.36	Low	0.4925	0.852
	FALSE	Low	LSSFEETSR		0.83794	0.471254	1	1	1	Q6ZQ06	0	1055.5	3.41	Low	0.4396	0.8176
FALSE	Low	Master Protein	O08856	RNA polymerase II elongation factor ELL OS=Mus musculus OX=10090 GN=Ell PE=2 SV=2	0.144828	0.447575	1.16279	1	1	1	1	602	67.105	9.19	0	1
	Checked	Confidence	Sequence	Modifications	Qvality PEP	Qvality q-value	# Protein Groups	# Proteins	# PSMs	Master Protein Accessions	# Missed Cleavages	Theo. MH+ [Da]	Ions Score Mascot	Confidence Mascot	Percolator q-Value Mascot	Percolator PEP Mascot
	FALSE	Low	KAELLLR		0.394476	0.0888707	1	1	1	O08856	1	842.546	10.84	Low	0.084	0.3568
FALSE	Low	Master Protein	Q9D5E4	Dynein regulatory complex subunit 3 OS=Mus musculus OX=10090 GN=Drc3 PE=1 SV=1	0.144828	0.44539	1.91205	1	1	1	1	523	60.789	4.78	0	1
	Checked	Confidence	Sequence	Modifications	Qvality PEP	Qvality q-value	# Protein Groups	# Proteins	# PSMs	Master Protein Accessions	# Missed Cleavages	Theo. MH+ [Da]	Ions Score Mascot	Confidence Mascot	Percolator q-Value Mascot	Percolator PEP Mascot
	FALSE	Low	EETDLSNIEK		0.396238	0.0888707	1	1	1	Q9D5E4	0	1177.56	2.95	Low	0.084	0.3586
FALSE	Low	Master Protein	Q8BK64	Activator of 90 kDa heat shock protein ATPase homolog 1 OS=Mus musculus OX=10090 GN=Ahsa1 PE=1 SV=2	0.144828	0.442854	2.95858	1	1	1	1	338	38.093	5.53	0	1
	Checked	Confidence	Sequence	Modifications	Qvality PEP	Qvality q-value	# Protein Groups	# Proteins	# PSMs	Master Protein Accessions	# Missed Cleavages	Theo. MH+ [Da]	Ions Score Mascot	Confidence Mascot	Percolator q-Value Mascot	Percolator PEP Mascot
	FALSE	Low	LDGEASINNR		0.398004	0.0888707	1	1	1	Q8BK64	0	1088.53	6.32	Low	0.084	0.3607
FALSE	Low	Master Protein	Q8BSS9	Liprin-alpha-2 OS=Mus musculus OX=10090 GN=Ppfia2 PE=1 SV=2	0.144828	0.442613	0.556881	1	1	1	1	1257	143.146	6.11	0	1
	Checked	Confidence	Sequence	Modifications	Qvality PEP	Qvality q-value	# Protein Groups	# Proteins	# PSMs	Master Protein Accessions	# Missed Cleavages	Theo. MH+ [Da]	Ions Score Mascot	Confidence Mascot	Percolator q-Value Mascot	Percolator PEP Mascot
	FALSE	Low	LTALSSR		0.398004	0.0888707	1	1	1	Q8BSS9	0	747.436	6.98	Low	0.084	0.3609
FALSE	Low	Master Protein	Q9QXS1	Plectin OS=Mus musculus OX=10090 GN=Plec PE=1 SV=3	0.144828	0.442421	0.383713	2	2	2	1	4691	533.861	5.96	0	2
	Checked	Confidence	Sequence	Modifications	Qvality PEP	Qvality q-value	# Protein Groups	# Proteins	# PSMs	Master Protein Accessions	# Missed Cleavages	Theo. MH+ [Da]	Ions Score Mascot	Confidence Mascot	Percolator q-Value Mascot	Percolator PEP Mascot
	FALSE	Low	LPVEVAYK		0.499793	0.191721	1	1	1	Q9QXS1	0	918.529	22.03	Low	0.1773	0.4613
	FALSE	Low	LKLRMAEMSR		0.805637	0.449086	1	1	1	Q9QXS1	2	1234.68	3.36	Low	0.4184	0.7827
FALSE	Low	Master Protein	P97496	SWI/SNF complex subunit SMARCC1 OS=Mus musculus OX=10090 GN=Smarcc1 PE=1 SV=2	0.14966	0.435452	0.634058	1	1	1	1	1104	122.813	5.73	39.32	1
	Checked	Confidence	Sequence	Modifications	Qvality PEP	Qvality q-value	# Protein Groups	# Proteins	# PSMs	Master Protein Accessions	# Missed Cleavages	Theo. MH+ [Da]	Ions Score Mascot	Confidence Mascot	Percolator q-Value Mascot	Percolator PEP Mascot
	FALSE	Low	EALEQQR		0.40422	0.0888707	1	1	1	P97496	0	873.442	39.32	Low	0.084	0.3669
FALSE	Low	Master Protein	Q9QUM7	MutS protein homolog 5 OS=Mus musculus OX=10090 GN=Msh5 PE=1 SV=1	0.161074	0.425969	0.960384	1	1	1	1	833	92.543	5.95	0	1
	Checked	Confidence	Sequence	Modifications	Qvality PEP	Qvality q-value	# Protein Groups	# Proteins	# PSMs	Master Protein Accessions	# Missed Cleavages	Theo. MH+ [Da]	Ions Score Mascot	Confidence Mascot	Percolator q-Value Mascot	Percolator PEP Mascot
	FALSE	Low	RMKLSHTK	1xOxidation [M2]	0.412286	0.100187	1	1	1	Q9QUM7	2	1016.57	1.51	Low	0.09821	0.375
FALSE	Low	Master Protein	Q8K0R6	Glycolipid transfer protein domain-containing protein 2 OS=Mus musculus OX=10090 GN=Gltpd2 PE=1 SV=1	0.161074	0.42435	2.18069	1	1	1	1	321	34.431	9.16	0	1
	Checked	Confidence	Sequence	Modifications	Qvality PEP	Qvality q-value	# Protein Groups	# Proteins	# PSMs	Master Protein Accessions	# Missed Cleavages	Theo. MH+ [Da]	Ions Score Mascot	Confidence Mascot	Percolator q-Value Mascot	Percolator PEP Mascot
	FALSE	Low	PLVVPEK		0.41409	0.100187	1	1	1	Q8K0R6	0	781.482	9.41	Low	0.09821	0.3764
FALSE	Low	Master Protein	Q61937	Nucleophosmin OS=Mus musculus OX=10090 GN=Npm1 PE=1 SV=1	0.165563	0.418745	5.47945	2	2	2	1	292	32.54	4.77	0	2
	Checked	Confidence	Sequence	Modifications	Qvality PEP	Qvality q-value	# Protein Groups	# Proteins	# PSMs	Master Protein Accessions	# Missed Cleavages	Theo. MH+ [Da]	Ions Score Mascot	Confidence Mascot	Percolator q-Value Mascot	Percolator PEP Mascot
	FALSE	Low	TVSLGAGAK		0.439741	0.116789	1	1	1	Q61937	0	803.462	17.07	Low	0.1128	0.4014
	FALSE	Low	LLGMSGK	1xOxidation [M4]	0.958202	0.667135	1	1	1	Q61937	0	721.391	12.06	Low	0.6405	0.9499
FALSE	Low	Master Protein	Q8C3X4	Translation factor Guf1, mitochondrial OS=Mus musculus OX=10090 GN=Guf1 PE=1 SV=1	0.165563	0.415443	1.07527	1	6	1	1	651	72.417	8.76	0	1
	Checked	Confidence	Sequence	Modifications	Qvality PEP	Qvality q-value	# Protein Groups	# Proteins	# PSMs	Master Protein Accessions	# Missed Cleavages	Theo. MH+ [Da]	Ions Score Mascot	Confidence Mascot	Percolator q-Value Mascot	Percolator PEP Mascot
	FALSE	Low	LKESLPR		0.422254	0.104031	1	1	6	Q8C3X4	1	842.509	13.81	Low	0.3063	0.6804
FALSE	Low	Master Protein	Q6GYP7	Ral GTPase-activating protein subunit alpha-1 OS=Mus musculus OX=10090 GN=Ralgapa1 PE=1 SV=1	0.171053	0.412851	0.34398	1	1	1	1	2035	229.244	6.1	0	1
	Checked	Confidence	Sequence	Modifications	Qvality PEP	Qvality q-value	# Protein Groups	# Proteins	# PSMs	Master Protein Accessions	# Missed Cleavages	Theo. MH+ [Da]	Ions Score Mascot	Confidence Mascot	Percolator q-Value Mascot	Percolator PEP Mascot
	FALSE	Low	TVLSSAR		0.424079	0.107837	1	1	1	Q6GYP7	0	733.42	2.15	Low	0.1051	0.3865
FALSE	Low	Master Protein	Q80ZF8	Adhesion G protein-coupled receptor B3 OS=Mus musculus OX=10090 GN=Adgrb3 PE=1 SV=2	0.18125	0.405055	0.394218	1	1	1	1	1522	171.202	7.02	0	1
	Checked	Confidence	Sequence	Modifications	Qvality PEP	Qvality q-value	# Protein Groups	# Proteins	# PSMs	Master Protein Accessions	# Missed Cleavages	Theo. MH+ [Da]	Ions Score Mascot	Confidence Mascot	Percolator q-Value Mascot	Percolator PEP Mascot
	FALSE	Low	DTLELR		0.431417	0.111067	1	1	1	Q80ZF8	0	746.404	5.89	Low	0.1076	0.3935
FALSE	Low	Master Protein	P97445	Voltage-dependent P/Q-type calcium channel subunit alpha-1A OS=Mus musculus OX=10090 GN=Cacna1a PE=1 SV=2	0.214724	0.385525	0.506757	1	1	1	1	2368	267.477	8.85	24.18	1
	Checked	Confidence	Sequence	Modifications	Qvality PEP	Qvality q-value	# Protein Groups	# Proteins	# PSMs	Master Protein Accessions	# Missed Cleavages	Theo. MH+ [Da]	Ions Score Mascot	Confidence Mascot	Percolator q-Value Mascot	Percolator PEP Mascot
	FALSE	Low	VLRPLK		0.45001	0.136358	1	3	1	P97445	1	725.503	24.18	Low	0.1331	0.4116
FALSE	Low	Master Protein	Q78JE5	F-box only protein 22 OS=Mus musculus OX=10090 GN=Fbxo22 PE=1 SV=2	0.218182	0.385314	3.23383	1	1	1	1	402	44.175	7.61	0	1
	Checked	Confidence	Sequence	Modifications	Qvality PEP	Qvality q-value	# Protein Groups	# Proteins	# PSMs	Master Protein Accessions	# Missed Cleavages	Theo. MH+ [Da]	Ions Score Mascot	Confidence Mascot	Percolator q-Value Mascot	Percolator PEP Mascot
	FALSE	Low	KRTTMETACALEK	1xOxidation [M5]; 1xCarbamidomethyl [C9]	0.45001	0.136358	1	1	1	Q78JE5	2	1554.76	1.68	Low	0.1331	0.4118
FALSE	Low	Master Protein	P07309	Transthyretin OS=Mus musculus OX=10090 GN=Ttr PE=1 SV=1	0.218182	0.38122	4.08163	1	1	1	1	147	15.766	6.16	35.94	1
	Checked	Confidence	Sequence	Modifications	Qvality PEP	Qvality q-value	# Protein Groups	# Proteins	# PSMs	Master Protein Accessions	# Missed Cleavages	Theo. MH+ [Da]	Ions Score Mascot	Confidence Mascot	Percolator q-Value Mascot	Percolator PEP Mascot
	FALSE	Low	VELDTK		0.453769	0.13919	1	1	1	P07309	0	704.382	35.94	Low	0.1351	0.4157
FALSE	Low	Master Protein	A2RSJ4	UHRF1-binding protein 1-like OS=Mus musculus OX=10090 GN=Uhrf1bp1l PE=1 SV=2	0.227545	0.376027	0.411805	1	1	1	1	1457	161.838	6.61	0	1
	Checked	Confidence	Sequence	Modifications	Qvality PEP	Qvality q-value	# Protein Groups	# Proteins	# PSMs	Master Protein Accessions	# Missed Cleavages	Theo. MH+ [Da]	Ions Score Mascot	Confidence Mascot	Percolator q-Value Mascot	Percolator PEP Mascot
	FALSE	Low	DPLIFK		0.458486	0.142623	1	2	2	A2RSJ4	0	732.429	15.83	Low	0.1351	0.4207
FALSE	Low	Master Protein	Q689Z5	Protein strawberry notch homolog 1 OS=Mus musculus OX=10090 GN=Sbno1 PE=1 SV=2	0.248521	0.368559	1.00719	2	2	2	1	1390	153.642	8.07	40.34	2
	Checked	Confidence	Sequence	Modifications	Qvality PEP	Qvality q-value	# Protein Groups	# Proteins	# PSMs	Master Protein Accessions	# Missed Cleavages	Theo. MH+ [Da]	Ions Score Mascot	Confidence Mascot	Percolator q-Value Mascot	Percolator PEP Mascot
	FALSE	Low	FASIVAK		0.500768	0.191721	1	2	1	Q689Z5	0	735.44	40.34	Low	0.1773	0.4625
	FALSE	Low	AIQQFGR		0.936058	0.624332	1	2	1	Q689Z5	0	819.447	9.3	Low	0.593	0.9254
FALSE	Low	Master Protein	Q6ZWR6	Nesprin-1 OS=Mus musculus OX=10090 GN=Syne1 PE=1 SV=2	0.258824	0.365953	0.306853	3	3	3	1	8799	1009.29	5.59	0	3
	Checked	Confidence	Sequence	Modifications	Qvality PEP	Qvality q-value	# Protein Groups	# Proteins	# PSMs	Master Protein Accessions	# Missed Cleavages	Theo. MH+ [Da]	Ions Score Mascot	Confidence Mascot	Percolator q-Value Mascot	Percolator PEP Mascot
	FALSE	Low	EILDSR		0.486208	0.175259	1	4	3	Q6ZWR6	0	732.389	16.96	Low	0.1631	0.448
	FALSE	Low	GIIDSQIR		0.968912	0.679398	1	1	1	Q6ZWR6	0	901.51	24.05	Low	0.6487	0.9611
	FALSE	Low	YLIDISSENEAQK		1	0.771746	1	1	1	Q6ZWR6	0	1509.74	1.32	Low	0.7509	1
FALSE	Low	Master Protein	Q6P9R2	Serine/threonine-protein kinase OSR1 OS=Mus musculus OX=10090 GN=Oxsr1 PE=1 SV=1	0.265537	0.359764	2.27704	1	3	1	1	527	58.177	6.43	0	1
	Checked	Confidence	Sequence	Modifications	Qvality PEP	Qvality q-value	# Protein Groups	# Proteins	# PSMs	Master Protein Accessions	# Missed Cleavages	Theo. MH+ [Da]	Ions Score Mascot	Confidence Mascot	Percolator q-Value Mascot	Percolator PEP Mascot
	FALSE	Low	LLSGGSVLDIIK		0.520386	0.210891	1	1	3	Q6P9R2	0	1214.74	14.22	Low	0.195	0.4826
FALSE	Low	Master Protein	Q4KMM3	Oxidation resistance protein 1 OS=Mus musculus OX=10090 GN=Oxr1 PE=1 SV=3	0.265537	0.355331	2.07852	2	3	2	1	866	95.852	5.33	0	2
	Checked	Confidence	Sequence	Modifications	Qvality PEP	Qvality q-value	# Protein Groups	# Proteins	# PSMs	Master Protein Accessions	# Missed Cleavages	Theo. MH+ [Da]	Ions Score Mascot	Confidence Mascot	Percolator q-Value Mascot	Percolator PEP Mascot
	FALSE	Low	LWKTHSMQQAK		0.693321	0.312541	1	1	2	Q4KMM3	1	1357.7	10.77	Low	0.4777	0.8419
	FALSE	Low	VGKPMRK		0.8152	0.451539	1	2	1	Q4KMM3	2	815.492	3.41	Low	0.4208	0.7924
FALSE	Low	Master Protein	Q7TNF8	Peripheral-type benzodiazepine receptor-associated protein 1 OS=Mus musculus OX=10090 GN=Tspoap1 PE=2 SV=2	0.265537	0.351644	1.02925	2	2	2	1	1846	199.805	5.29	0	2
	Checked	Confidence	Sequence	Modifications	Qvality PEP	Qvality q-value	# Protein Groups	# Proteins	# PSMs	Master Protein Accessions	# Missed Cleavages	Theo. MH+ [Da]	Ions Score Mascot	Confidence Mascot	Percolator q-Value Mascot	Percolator PEP Mascot
	FALSE	Low	VVSAPVPR		0.684351	0.304375	1	1	1	Q7TNF8	0	824.499	4.45	Low	0.278	0.6522
	FALSE	Low	LSLQEKQEEVR		0.71309	0.334266	1	1	1	Q7TNF8	1	1358.73	4.99	Low	0.3063	0.6823
FALSE	Low	Master Protein	Q14BI7	ATP-dependent RNA helicase TDRD9 OS=Mus musculus OX=10090 GN=Tdrd9 PE=1 SV=3	0.275281	0.344569	1.44613	2	2	2	1	1383	155.882	6.7	0	2
	Checked	Confidence	Sequence	Modifications	Qvality PEP	Qvality q-value	# Protein Groups	# Proteins	# PSMs	Master Protein Accessions	# Missed Cleavages	Theo. MH+ [Da]	Ions Score Mascot	Confidence Mascot	Percolator q-Value Mascot	Percolator PEP Mascot
	FALSE	Low	IDERNAELLK		0.564212	0.222806	1	1	1	Q14BI7	1	1200.66	10.94	Low	0.2058	0.5271
	FALSE	Low	ILLESFASNR		0.874742	0.531839	1	1	1	Q14BI7	0	1149.63	8.78	Low	0.4983	0.8581
FALSE	Low	Master Protein	Q80W93	Hydrocephalus-inducing protein OS=Mus musculus OX=10090 GN=Hydin PE=1 SV=2	0.283333	0.339609	0.135817	1	1	1	1	5154	581.154	6.38	0	1
	Checked	Confidence	Sequence	Modifications	Qvality PEP	Qvality q-value	# Protein Groups	# Proteins	# PSMs	Master Protein Accessions	# Missed Cleavages	Theo. MH+ [Da]	Ions Score Mascot	Confidence Mascot	Percolator q-Value Mascot	Percolator PEP Mascot
	FALSE	Low	NSLIMEK	1xOxidation [M5]	0.495899	0.185537	1	1	1	Q80W93	0	850.434	0.58	Low	0.1717	0.4575
FALSE	Low	Master Protein	P28474	Alcohol dehydrogenase class-3 OS=Mus musculus OX=10090 GN=Adh5 PE=1 SV=3	0.283333	0.338755	2.13904	1	1	1	1	374	39.522	7.25	44.07	1
	Checked	Confidence	Sequence	Modifications	Qvality PEP	Qvality q-value	# Protein Groups	# Proteins	# PSMs	Master Protein Accessions	# Missed Cleavages	Theo. MH+ [Da]	Ions Score Mascot	Confidence Mascot	Percolator q-Value Mascot	Percolator PEP Mascot
	FALSE	Low	PFQLVTGR		0.496872	0.185537	1	1	1	P28474	0	917.52	44.07	Low	0.1717	0.4584
FALSE	Low	Master Protein	Q6ZQ73	Cullin-associated NEDD8-dissociated protein 2 OS=Mus musculus OX=10090 GN=Cand2 PE=1 SV=2	0.302198	0.331241	1.1336	1	1	1	1	1235	135.546	5.58	0	1
	Checked	Confidence	Sequence	Modifications	Qvality PEP	Qvality q-value	# Protein Groups	# Proteins	# PSMs	Master Protein Accessions	# Missed Cleavages	Theo. MH+ [Da]	Ions Score Mascot	Confidence Mascot	Percolator q-Value Mascot	Percolator PEP Mascot
	FALSE	Low	MSTGAFYISSLLEK		0.504674	0.196932	1	1	1	Q6ZQ73	0	1546.78	5.62	Low	0.1821	0.4664
FALSE	Low	Master Protein	P59384	A disintegrin and metalloproteinase with thrombospondin motifs 15 OS=Mus musculus OX=10090 GN=Adamts15 PE=2 SV=2	0.302198	0.329661	0.947368	1	1	1	1	950	103.871	8.66	0	1
	Checked	Confidence	Sequence	Modifications	Qvality PEP	Qvality q-value	# Protein Groups	# Proteins	# PSMs	Master Protein Accessions	# Missed Cleavages	Theo. MH+ [Da]	Ions Score Mascot	Confidence Mascot	Percolator q-Value Mascot	Percolator PEP Mascot
	FALSE	Low	WEPYGSCSR	1xCarbamidomethyl [C7]	0.505652	0.196932	1	1	1	P59384	0	1141.47	1.98	Low	0.1821	0.4681
FALSE	Low	Master Protein	Q8CJF7	Protein ELYS OS=Mus musculus OX=10090 GN=Ahctf1 PE=1 SV=1	0.308108	0.325047	0.356665	1	1	1	1	2243	247.493	6.55	0	1
	Checked	Confidence	Sequence	Modifications	Qvality PEP	Qvality q-value	# Protein Groups	# Proteins	# PSMs	Master Protein Accessions	# Missed Cleavages	Theo. MH+ [Da]	Ions Score Mascot	Confidence Mascot	Percolator q-Value Mascot	Percolator PEP Mascot
	FALSE	Low	KKPSSFPK		0.511531	0.202008	1	1	1	Q8CJF7	2	918.541	3.84	Low	0.1868	0.4731
FALSE	Low	Master Protein	E9Q743	Cilia- and flagella-associated protein 251 OS=Mus musculus OX=10090 GN=Cfap251 PE=1 SV=1	0.308108	0.324318	2.00154	2	2	2	1	1299	148.515	4.59	0	2
	Checked	Confidence	Sequence	Modifications	Qvality PEP	Qvality q-value	# Protein Groups	# Proteins	# PSMs	Master Protein Accessions	# Missed Cleavages	Theo. MH+ [Da]	Ions Score Mascot	Confidence Mascot	Percolator q-Value Mascot	Percolator PEP Mascot
	FALSE	Low	EEEKEEEEK		0.717991	0.334266	1	1	1	E9Q743	1	1178.51	1.99	Low	0.3096	0.6884
	FALSE	Low	EEEEKEEEK		0.717991	0.334266	1	1	1	E9Q743	1	1178.51	1.99	Low	0.3096	0.6884
FALSE	Low	Master Protein	Q66L44	Voltage-dependent calcium channel beta subunit-associated regulatory protein OS=Mus musculus OX=10090 GN=Cbarp PE=1 SV=4	0.308108	0.323306	1.00287	1	1	1	1	698	74.086	6.33	0	1
	Checked	Confidence	Sequence	Modifications	Qvality PEP	Qvality q-value	# Protein Groups	# Proteins	# PSMs	Master Protein Accessions	# Missed Cleavages	Theo. MH+ [Da]	Ions Score Mascot	Confidence Mascot	Percolator q-Value Mascot	Percolator PEP Mascot
	FALSE	Low	PTRAPLR		0.512512	0.202008	1	1	1	Q66L44	1	810.494	5.62	Low	0.1868	0.475
FALSE	Low	Master Protein	Q9Z218	Dipeptidyl aminopeptidase-like protein 6 OS=Mus musculus OX=10090 GN=Dpp6 PE=1 SV=1	0.317204	0.318992	1.24378	1	2	1	1	804	91.203	6.68	0	1
	Checked	Confidence	Sequence	Modifications	Qvality PEP	Qvality q-value	# Protein Groups	# Proteins	# PSMs	Master Protein Accessions	# Missed Cleavages	Theo. MH+ [Da]	Ions Score Mascot	Confidence Mascot	Percolator q-Value Mascot	Percolator PEP Mascot
	FALSE	Low	AYEMTKLAHR		0.550183	0.219269	1	1	1	Q9Z218	1	1219.63	0.55	Low	0.2022	0.5126
	FALSE	Low	AYEMTKLAHR	1xOxidation [M4]	0.945593	0.639283	1	1	1	Q9Z218	1	1235.62	11.78	Low	0.6112	0.9359
FALSE	Low	Master Protein	Q8CDU5	EF-hand domain-containing family member B OS=Mus musculus OX=10090 GN=Efhb PE=1 SV=2	0.319372	0.316863	1.64127	1	1	1	1	853	95.683	7.96	0	1
	Checked	Confidence	Sequence	Modifications	Qvality PEP	Qvality q-value	# Protein Groups	# Proteins	# PSMs	Master Protein Accessions	# Missed Cleavages	Theo. MH+ [Da]	Ions Score Mascot	Confidence Mascot	Percolator q-Value Mascot	Percolator PEP Mascot
	FALSE	Low	QPVVGLELRKEPEK		0.520386	0.210891	1	1	1	Q8CDU5	2	1621.93	3.03	Low	0.195	0.4821
FALSE	Low	Master Protein	Q7SIG6	Arf-GAP with SH3 domain, ANK repeat and PH domain-containing protein 2 OS=Mus musculus OX=10090 GN=Asap2 PE=1 SV=3	0.319372	0.315783	0.835073	1	1	1	1	958	106.738	6.65	26.33	1
	Checked	Confidence	Sequence	Modifications	Qvality PEP	Qvality q-value	# Protein Groups	# Proteins	# PSMs	Master Protein Accessions	# Missed Cleavages	Theo. MH+ [Da]	Ions Score Mascot	Confidence Mascot	Percolator q-Value Mascot	Percolator PEP Mascot
	FALSE	Low	EIISEVQR		0.521372	0.210891	1	1	1	Q7SIG6	0	973.531	26.33	Low	0.195	0.4833
FALSE	Low	Master Protein	Q8BJL1	F-box only protein 30 OS=Mus musculus OX=10090 GN=Fbxo30 PE=1 SV=2	0.319372	0.313632	0.938338	1	1	1	1	746	82.634	5.26	15.37	1
	Checked	Confidence	Sequence	Modifications	Qvality PEP	Qvality q-value	# Protein Groups	# Proteins	# PSMs	Master Protein Accessions	# Missed Cleavages	Theo. MH+ [Da]	Ions Score Mascot	Confidence Mascot	Percolator q-Value Mascot	Percolator PEP Mascot
	FALSE	Low	VDLGDLK		0.523347	0.210891	1	1	1	Q8BJL1	0	759.425	15.37	Low	0.195	0.4857
FALSE	Low	Master Protein	Q9JMB0	G kinase-anchoring protein 1 OS=Mus musculus OX=10090 GN=Gkap1 PE=1 SV=1	0.319372	0.313306	3.82514	1	2	1	1	366	41.737	8.82	0	1
	Checked	Confidence	Sequence	Modifications	Qvality PEP	Qvality q-value	# Protein Groups	# Proteins	# PSMs	Master Protein Accessions	# Missed Cleavages	Theo. MH+ [Da]	Ions Score Mascot	Confidence Mascot	Percolator q-Value Mascot	Percolator PEP Mascot
	FALSE	Low	NGQLLKMLQEGEMK		0.717991	0.334266	1	1	1	Q9JMB0	1	1618.83	1.8	Low	0.3063	0.6876
	FALSE	Low	NGQLLKMLQEGEMK	1xOxidation [M13]	0.735474	0.369783	1	1	1	Q9JMB0	1	1634.82	4.79	Low	0.339	0.7069
FALSE	Low	Master Protein	Q91W10	Metal cation symporter ZIP8 OS=Mus musculus OX=10090 GN=Slc39a8 PE=1 SV=1	0.319372	0.311669	1.51515	1	1	1	1	462	50.05	5.86	0	1
	Checked	Confidence	Sequence	Modifications	Qvality PEP	Qvality q-value	# Protein Groups	# Proteins	# PSMs	Master Protein Accessions	# Missed Cleavages	Theo. MH+ [Da]	Ions Score Mascot	Confidence Mascot	Percolator q-Value Mascot	Percolator PEP Mascot
	FALSE	Low	IDNYVEK		0.525323	0.210891	1	1	1	Q91W10	0	880.441	20.68	Low	0.195	0.4879
FALSE	Low	Master Protein	P01652	Ig kappa chain V-V region J606 OS=Mus musculus OX=10090 PE=1 SV=1	0.322917	0.308476	14.8148	1	1	1	1	108	11.803	5.34	0	1
	Checked	Confidence	Sequence	Modifications	Qvality PEP	Qvality q-value	# Protein Groups	# Proteins	# PSMs	Master Protein Accessions	# Missed Cleavages	Theo. MH+ [Da]	Ions Score Mascot	Confidence Mascot	Percolator q-Value Mascot	Percolator PEP Mascot
	FALSE	Low	LLIYGASNLEDGVPSR		0.529282	0.210891	1	1	1	P01652	0	1703.9	14.03	Low	0.195	0.4915
FALSE	Low	Master Protein	P08249	Malate dehydrogenase, mitochondrial OS=Mus musculus OX=10090 GN=Mdh2 PE=1 SV=3	0.331606	0.304081	3.25444	1	1	1	1	338	35.589	8.68	28.2	1
	Checked	Confidence	Sequence	Modifications	Qvality PEP	Qvality q-value	# Protein Groups	# Proteins	# PSMs	Master Protein Accessions	# Missed Cleavages	Theo. MH+ [Da]	Ions Score Mascot	Confidence Mascot	Percolator q-Value Mascot	Percolator PEP Mascot
	FALSE	Low	IFGVTTLDIVR		0.534241	0.214698	1	1	1	P08249	0	1233.72	28.2	Low	0.1994	0.4965
FALSE	Low	Master Protein	P27773	Protein disulfide-isomerase A3 OS=Mus musculus OX=10090 GN=Pdia3 PE=1 SV=2	0.335052	0.303556	2.37624	1	1	1	1	505	56.643	6.21	13.76	1
	Checked	Confidence	Sequence	Modifications	Qvality PEP	Qvality q-value	# Protein Groups	# Proteins	# PSMs	Master Protein Accessions	# Missed Cleavages	Theo. MH+ [Da]	Ions Score Mascot	Confidence Mascot	Percolator q-Value Mascot	Percolator PEP Mascot
	FALSE	Low	DGEEAGAYDGPR		0.534241	0.214698	1	1	1	P27773	0	1236.51	13.76	Low	0.1994	0.4971
FALSE	Low	Master Protein	Q80TG9	Leucine-rich repeat and fibronectin type-III domain-containing protein 2 OS=Mus musculus OX=10090 GN=Lrfn2 PE=1 SV=2	0.336683	0.301986	1.01523	1	1	1	1	788	84.909	6.74	0	1
	Checked	Confidence	Sequence	Modifications	Qvality PEP	Qvality q-value	# Protein Groups	# Proteins	# PSMs	Master Protein Accessions	# Missed Cleavages	Theo. MH+ [Da]	Ions Score Mascot	Confidence Mascot	Percolator q-Value Mascot	Percolator PEP Mascot
	FALSE	Low	KEELLDSR		0.536228	0.214698	1	1	1	Q80TG9	1	989.526	0.31	Low	0.2004	0.4989
FALSE	Low	Master Protein	P26151	High affinity immunoglobulin gamma Fc receptor I OS=Mus musculus OX=10090 GN=Fcgr1 PE=1 SV=1	0.336683	0.292174	3.71287	1	1	1	1	404	44.86	6.09	0	1
	Checked	Confidence	Sequence	Modifications	Qvality PEP	Qvality q-value	# Protein Groups	# Proteins	# PSMs	Master Protein Accessions	# Missed Cleavages	Theo. MH+ [Da]	Ions Score Mascot	Confidence Mascot	Percolator q-Value Mascot	Percolator PEP Mascot
	FALSE	Low	AVITLQPPWVSIFQK		0.548185	0.216554	1	1	1	P26151	0	1726.99	16.14	Low	0.2022	0.5103
FALSE	Low	Master Protein	Q921I1	Serotransferrin OS=Mus musculus OX=10090 GN=Tf PE=1 SV=1	0.336683	0.288024	2.00861	1	1	1	1	697	76.674	7.18	0	1
	Checked	Confidence	Sequence	Modifications	Qvality PEP	Qvality q-value	# Protein Groups	# Proteins	# PSMs	Master Protein Accessions	# Missed Cleavages	Theo. MH+ [Da]	Ions Score Mascot	Confidence Mascot	Percolator q-Value Mascot	Percolator PEP Mascot
	FALSE	Low	GDVAFVK		0.552183	0.220178	1	1	1	Q921I1	0	735.404	17.17	Low	0.2031	0.5152
FALSE	Low	Master Protein	Q91W89	Alpha-mannosidase 2C1 OS=Mus musculus OX=10090 GN=Man2c1 PE=1 SV=1	0.336683	0.287856	0.769971	1	1	1	1	1039	115.614	6.51	0	1
	Checked	Confidence	Sequence	Modifications	Qvality PEP	Qvality q-value	# Protein Groups	# Proteins	# PSMs	Master Protein Accessions	# Missed Cleavages	Theo. MH+ [Da]	Ions Score Mascot	Confidence Mascot	Percolator q-Value Mascot	Percolator PEP Mascot
	FALSE	Low	MAAAPFLK	1xOxidation [M1]	0.553184	0.220178	1	1	1	Q91W89	0	864.465	7.33	Low	0.2031	0.5154
FALSE	Low	Master Protein	P61089	Ubiquitin-conjugating enzyme E2 N OS=Mus musculus OX=10090 GN=Ube2n PE=1 SV=1	0.336683	0.287687	6.57895	1	1	1	1	152	17.127	6.57	0	1
	Checked	Confidence	Sequence	Modifications	Qvality PEP	Qvality q-value	# Protein Groups	# Proteins	# PSMs	Master Protein Accessions	# Missed Cleavages	Theo. MH+ [Da]	Ions Score Mascot	Confidence Mascot	Percolator q-Value Mascot	Percolator PEP Mascot
	FALSE	Low	LGRICLDILK	1xCarbamidomethyl [C5]	0.553184	0.220178	1	1	1	P61089	1	1200.71	4.79	Low	0.2031	0.5156
FALSE	Low	Master Protein	Q99P88	Nuclear pore complex protein Nup155 OS=Mus musculus OX=10090 GN=Nup155 PE=1 SV=1	0.338308	0.282125	0.934579	2	2	2	1	1391	155.019	6.15	0	2
	Checked	Confidence	Sequence	Modifications	Qvality PEP	Qvality q-value	# Protein Groups	# Proteins	# PSMs	Master Protein Accessions	# Missed Cleavages	Theo. MH+ [Da]	Ions Score Mascot	Confidence Mascot	Percolator q-Value Mascot	Percolator PEP Mascot
	FALSE	Low	LEYIAR		0.589407	0.241459	1	1	1	Q99P88	0	764.43	12.53	Low	0.2256	0.5527
	FALSE	Low	SFSSAAR		0.953589	0.650598	1	1	1	Q99P88	0	725.358	3.04	Low	0.6228	0.9449
FALSE	Low	Master Protein	Q8R0H9	ADP-ribosylation factor-binding protein GGA1 OS=Mus musculus OX=10090 GN=Gga1 PE=1 SV=1	0.344828	0.27638	1.73228	1	1	1	1	635	69.928	5.27	0	1
	Checked	Confidence	Sequence	Modifications	Qvality PEP	Qvality q-value	# Protein Groups	# Proteins	# PSMs	Master Protein Accessions	# Missed Cleavages	Theo. MH+ [Da]	Ions Score Mascot	Confidence Mascot	Percolator q-Value Mascot	Percolator PEP Mascot
	FALSE	Low	YLGSRTSEKVK		0.566222	0.227974	1	1	1	Q8R0H9	2	1267.7	13.27	Low	0.2105	0.5292
FALSE	Low	Master Protein	P35396	Peroxisome proliferator-activated receptor delta OS=Mus musculus OX=10090 GN=Ppard PE=1 SV=1	0.35545	0.268331	1.59091	1	1	1	1	440	49.683	7.02	20.74	1
	Checked	Confidence	Sequence	Modifications	Qvality PEP	Qvality q-value	# Protein Groups	# Proteins	# PSMs	Master Protein Accessions	# Missed Cleavages	Theo. MH+ [Da]	Ions Score Mascot	Confidence Mascot	Percolator q-Value Mascot	Percolator PEP Mascot
	FALSE	Low	ELTEFAK		0.576286	0.236916	1	1	1	P35396	0	837.435	20.74	Low	0.219	0.5391
FALSE	Low	Master Protein	Q8K2Q7	BRO1 domain-containing protein BROX OS=Mus musculus OX=10090 GN=Brox PE=1 SV=1	0.35545	0.267526	2.18978	1	1	1	1	411	46.172	7.69	0	1
	Checked	Confidence	Sequence	Modifications	Qvality PEP	Qvality q-value	# Protein Groups	# Proteins	# PSMs	Master Protein Accessions	# Missed Cleavages	Theo. MH+ [Da]	Ions Score Mascot	Confidence Mascot	Percolator q-Value Mascot	Percolator PEP Mascot
	FALSE	Low	LLTPAEKGR		0.577294	0.236916	1	1	1	Q8K2Q7	1	984.584	14.24	Low	0.219	0.5401
FALSE	Low	Master Protein	P19091	Androgen receptor OS=Mus musculus OX=10090 GN=Ar PE=1 SV=1	0.35545	0.266101	2.11346	2	3	2	1	899	98.131	6.79	0	2
	Checked	Confidence	Sequence	Modifications	Qvality PEP	Qvality q-value	# Protein Groups	# Proteins	# PSMs	Master Protein Accessions	# Missed Cleavages	Theo. MH+ [Da]	Ions Score Mascot	Confidence Mascot	Percolator q-Value Mascot	Percolator PEP Mascot
	FALSE	Low	SGALDEAAAYQNR		0.610663	0.250855	1	1	2	P19091	0	1365.64	0.53	Low	0.6186	0.9419
	FALSE	Low	QETSPR		1	0.768424	1	1	1	P19091	0	717.353	9.75	Low	0.7494	1
FALSE	Low	Master Protein	Q8VDP2	UPF0428 protein CXorf56 homolog OS=Mus musculus OX=10090 PE=1 SV=1	0.35545	0.26397	5.85586	2	2	2	1	222	25.578	8.73	28.28	2
	Checked	Confidence	Sequence	Modifications	Qvality PEP	Qvality q-value	# Protein Groups	# Proteins	# PSMs	Master Protein Accessions	# Missed Cleavages	Theo. MH+ [Da]	Ions Score Mascot	Confidence Mascot	Percolator q-Value Mascot	Percolator PEP Mascot
	FALSE	Low	LPMRPR		0.654205	0.274234	1	1	1	Q8VDP2	1	769.45	28.28	Low	0.2489	0.6207
	FALSE	Low	MPKVVSR		0.89206	0.553406	1	1	1	Q8VDP2	1	816.476	4.54	Low	0.5179	0.8773
FALSE	Low	Master Protein	P41216	Long-chain-fatty-acid--CoA ligase 1 OS=Mus musculus OX=10090 GN=Acsl1 PE=1 SV=2	0.35545	0.263126	1.00143	1	1	1	1	699	77.901	7.15	0	1
	Checked	Confidence	Sequence	Modifications	Qvality PEP	Qvality q-value	# Protein Groups	# Proteins	# PSMs	Master Protein Accessions	# Missed Cleavages	Theo. MH+ [Da]	Ions Score Mascot	Confidence Mascot	Percolator q-Value Mascot	Percolator PEP Mascot
	FALSE	Low	EVHELFR	1xAcetyl [N-Term]	0.582337	0.236916	1	1	1	P41216	0	971.495	8.98	Low	0.219	0.5456
FALSE	Low	Master Protein	Q80WC9	Beta-alanine-activating enzyme OS=Mus musculus OX=10090 GN=Aasdh PE=1 SV=1	0.35545	0.262728	1.27273	1	1	1	1	1100	121.492	6.6	0	1
	Checked	Confidence	Sequence	Modifications	Qvality PEP	Qvality q-value	# Protein Groups	# Proteins	# PSMs	Master Protein Accessions	# Missed Cleavages	Theo. MH+ [Da]	Ions Score Mascot	Confidence Mascot	Percolator q-Value Mascot	Percolator PEP Mascot
	FALSE	Low	RKFSDADPEEASGK		0.582337	0.236916	1	1	1	Q80WC9	2	1536.73	6.35	Low	0.219	0.5461
FALSE	Low	Master Protein	P02463	Collagen alpha-1(IV) chain OS=Mus musculus OX=10090 GN=Col4a1 PE=1 SV=4	0.356808	0.26241	1.07849	1	1	1	1	1669	160.579	8.24	0	1
	Checked	Confidence	Sequence	Modifications	Qvality PEP	Qvality q-value	# Protein Groups	# Proteins	# PSMs	Master Protein Accessions	# Missed Cleavages	Theo. MH+ [Da]	Ions Score Mascot	Confidence Mascot	Percolator q-Value Mascot	Percolator PEP Mascot
	FALSE	Low	GDPGLSGTPGSPGLPGPK		0.583347	0.236916	1	1	1	P02463	0	1590.81	7.34	Low	0.2198	0.5465
FALSE	Low	Master Protein	Q3TD49	Signal peptide peptidase-like 2B OS=Mus musculus OX=10090 GN=Sppl2b PE=1 SV=2	0.356808	0.259953	1.21107	1	1	1	1	578	63.782	7.62	0	1
	Checked	Confidence	Sequence	Modifications	Qvality PEP	Qvality q-value	# Protein Groups	# Proteins	# PSMs	Master Protein Accessions	# Missed Cleavages	Theo. MH+ [Da]	Ions Score Mascot	Confidence Mascot	Percolator q-Value Mascot	Percolator PEP Mascot
	FALSE	Low	DLQDIFR		0.586376	0.239967	1	1	1	Q3TD49	0	906.468	15.77	Low	0.2212	0.5496
FALSE	Low	Master Protein	Q8C0P7	E3 SUMO-protein ligase ZNF451 OS=Mus musculus OX=10090 GN=Znf451 PE=1 SV=1	0.362832	0.255629	0.568182	1	1	1	1	1056	119.992	6.79	0	1
	Checked	Confidence	Sequence	Modifications	Qvality PEP	Qvality q-value	# Protein Groups	# Proteins	# PSMs	Master Protein Accessions	# Missed Cleavages	Theo. MH+ [Da]	Ions Score Mascot	Confidence Mascot	Percolator q-Value Mascot	Percolator PEP Mascot
	FALSE	Low	KEDYDR		0.591429	0.246169	1	1	1	Q8C0P7	1	825.374	14.79	Low	0.226	0.5551
FALSE	Low	Master Protein	P97461	40S ribosomal protein S5 OS=Mus musculus OX=10090 GN=Rps5 PE=1 SV=3	0.362832	0.254847	4.41176	1	1	1	1	204	22.875	9.72	0	1
	Checked	Confidence	Sequence	Modifications	Qvality PEP	Qvality q-value	# Protein Groups	# Proteins	# PSMs	Master Protein Accessions	# Missed Cleavages	Theo. MH+ [Da]	Ions Score Mascot	Confidence Mascot	Percolator q-Value Mascot	Percolator PEP Mascot
	FALSE	Low	QAVDVSPLR		0.59244	0.246169	1	1	1	P97461	0	984.547	5.97	Low	0.226	0.5561
FALSE	Low	Master Protein	P50431	Serine hydroxymethyltransferase, cytosolic OS=Mus musculus OX=10090 GN=Shmt1 PE=1 SV=3	0.362832	0.251192	1.88285	1	1	1	1	478	52.567	6.95	32.5	1
	Checked	Confidence	Sequence	Modifications	Qvality PEP	Qvality q-value	# Protein Groups	# Proteins	# PSMs	Master Protein Accessions	# Missed Cleavages	Theo. MH+ [Da]	Ions Score Mascot	Confidence Mascot	Percolator q-Value Mascot	Percolator PEP Mascot
	FALSE	Low	LGTPALTSR		0.596486	0.247594	1	1	1	P50431	0	915.526	32.5	Low	0.226	0.5608
FALSE	Low	Master Protein	Q8BGY7	Protein FAM210A OS=Mus musculus OX=10090 GN=Fam210a PE=1 SV=1	0.362832	0.2498	4.0293	1	1	1	1	273	31.58	9.82	0	1
	Checked	Confidence	Sequence	Modifications	Qvality PEP	Qvality q-value	# Protein Groups	# Proteins	# PSMs	Master Protein Accessions	# Missed Cleavages	Theo. MH+ [Da]	Ions Score Mascot	Confidence Mascot	Percolator q-Value Mascot	Percolator PEP Mascot
	FALSE	Low	EYLQGRMEETK	1xOxidation [M7]	0.59851	0.248601	1	1	1	Q8BGY7	1	1399.65	4.54	Low	0.226	0.5626
FALSE	Low	Master Protein	Q8BHL5	Engulfment and cell motility protein 2 OS=Mus musculus OX=10090 GN=Elmo2 PE=1 SV=1	0.362832	0.246877	1.36612	1	1	1	1	732	83.833	5.95	0	1
	Checked	Confidence	Sequence	Modifications	Qvality PEP	Qvality q-value	# Protein Groups	# Proteins	# PSMs	Master Protein Accessions	# Missed Cleavages	Theo. MH+ [Da]	Ions Score Mascot	Confidence Mascot	Percolator q-Value Mascot	Percolator PEP Mascot
	FALSE	Low	IQPEILELIK		0.602559	0.248601	1	2	1	Q8BHL5	0	1195.73	9.97	Low	0.226	0.5664
FALSE	Low	Master Protein	Q99MV1	Tudor domain-containing protein 1 OS=Mus musculus OX=10090 GN=Tdrd1 PE=1 SV=2	0.362832	0.246111	1.10922	2	2	2	1	1172	129.612	5.81	33.57	2
	Checked	Confidence	Sequence	Modifications	Qvality PEP	Qvality q-value	# Protein Groups	# Proteins	# PSMs	Master Protein Accessions	# Missed Cleavages	Theo. MH+ [Da]	Ions Score Mascot	Confidence Mascot	Percolator q-Value Mascot	Percolator PEP Mascot
	FALSE	Low	EQLVIR		0.603572	0.248601	1	2	2	Q99MV1	0	757.457	33.57	Low	0.226	0.5674
	FALSE	Low	VMFSDLR	1xOxidation [M2]	1	0.806113	1	1	1	Q99MV1	0	883.434	0.9	Low	0.7866	1
FALSE	Low	Master Protein	P41230	Lysine-specific demethylase 5C OS=Mus musculus OX=10090 GN=Kdm5c PE=1 SV=4	0.362832	0.24504	1.09395	1	1	1	1	1554	175.201	5.44	0	1
	Checked	Confidence	Sequence	Modifications	Qvality PEP	Qvality q-value	# Protein Groups	# Proteins	# PSMs	Master Protein Accessions	# Missed Cleavages	Theo. MH+ [Da]	Ions Score Mascot	Confidence Mascot	Percolator q-Value Mascot	Percolator PEP Mascot
	FALSE	Low	PPADWQPPFAVEVDNFR		0.604585	0.248601	1	2	1	P41230	0	1984.96	1.19	Low	0.226	0.5688
FALSE	Low	Master Protein	P26040	Ezrin OS=Mus musculus OX=10090 GN=Ezr PE=1 SV=3	0.362832	0.244964	1.53584	1	1	1	1	586	69.364	6.1	25.41	1
	Checked	Confidence	Sequence	Modifications	Qvality PEP	Qvality q-value	# Protein Groups	# Proteins	# PSMs	Master Protein Accessions	# Missed Cleavages	Theo. MH+ [Da]	Ions Score Mascot	Confidence Mascot	Percolator q-Value Mascot	Percolator PEP Mascot
	FALSE	Low	ITEAEKNER		0.604585	0.248601	1	1	1	P26040	1	1089.55	25.41	Low	0.226	0.5689
FALSE	Low	Master Protein	Q3UV16	Inositol 1,4,5-trisphosphate receptor-interacting protein-like 2 OS=Mus musculus OX=10090 GN=Itpripl2 PE=2 SV=1	0.362832	0.244735	1.49533	1	1	1	1	535	58.628	9.25	0	1
	Checked	Confidence	Sequence	Modifications	Qvality PEP	Qvality q-value	# Protein Groups	# Proteins	# PSMs	Master Protein Accessions	# Missed Cleavages	Theo. MH+ [Da]	Ions Score Mascot	Confidence Mascot	Percolator q-Value Mascot	Percolator PEP Mascot
	FALSE	Low	FLRDCLLR	1xCarbamidomethyl [C5]	0.604585	0.248601	1	1	1	Q3UV16	1	1092.6	10.55	Low	0.226	0.5692
FALSE	Low	Master Protein	Q8BGZ4	Cell division cycle protein 23 homolog OS=Mus musculus OX=10090 GN=Cdc23 PE=1 SV=2	0.371179	0.23905	1.34003	1	2	1	1	597	68.518	7.18	0	1
	Checked	Confidence	Sequence	Modifications	Qvality PEP	Qvality q-value	# Protein Groups	# Proteins	# PSMs	Master Protein Accessions	# Missed Cleavages	Theo. MH+ [Da]	Ions Score Mascot	Confidence Mascot	Percolator q-Value Mascot	Percolator PEP Mascot
	FALSE	Low	LNQLVEAK		0.61269	0.252202	1	1	2	Q8BGZ4	0	914.531	16.78	Low	0.2287	0.5767
FALSE	Low	Master Protein	Q7TMY4	THO complex subunit 7 homolog OS=Mus musculus OX=10090 GN=Thoc7 PE=1 SV=2	0.371179	0.238432	6.86275	2	2	2	1	204	23.7	5.67	0	2
	Checked	Confidence	Sequence	Modifications	Qvality PEP	Qvality q-value	# Protein Groups	# Proteins	# PSMs	Master Protein Accessions	# Missed Cleavages	Theo. MH+ [Da]	Ions Score Mascot	Confidence Mascot	Percolator q-Value Mascot	Percolator PEP Mascot
	FALSE	Low	INLLVK		0.712107	0.334266	1	1	1	Q7TMY4	0	699.476	12.46	Low	0.3063	0.6812
	FALSE	Low	VIQHHPDR		0.865702	0.521405	1	1	1	Q7TMY4	0	1001.53	6.33	Low	0.4851	0.8478
FALSE	Low	Master Protein	P09542	Myosin light chain 3 OS=Mus musculus OX=10090 GN=Myl3 PE=1 SV=4	0.377682	0.237246	4.90196	1	1	1	1	204	22.407	5.1	0	1
	Checked	Confidence	Sequence	Modifications	Qvality PEP	Qvality q-value	# Protein Groups	# Proteins	# PSMs	Master Protein Accessions	# Missed Cleavages	Theo. MH+ [Da]	Ions Score Mascot	Confidence Mascot	Percolator q-Value Mascot	Percolator PEP Mascot
	FALSE	Low	KDDAKAAAPK		0.614717	0.252647	1	1	1	P09542	2	1014.56	16.91	Low	0.23	0.5791
FALSE	Low	Master Protein	P70208	Plexin-A3 OS=Mus musculus OX=10090 GN=Plxna3 PE=1 SV=2	0.377682	0.236198	0.480769	1	1	1	1	1872	207.825	7.09	0	1
	Checked	Confidence	Sequence	Modifications	Qvality PEP	Qvality q-value	# Protein Groups	# Proteins	# PSMs	Master Protein Accessions	# Missed Cleavages	Theo. MH+ [Da]	Ions Score Mascot	Confidence Mascot	Percolator q-Value Mascot	Percolator PEP Mascot
	FALSE	Low	LAPNLTELR		0.61573	0.252647	1	1	1	P70208	0	1026.59	4.29	Low	0.2305	0.5805
FALSE	Low	Master Protein	Q9CWS0	N(G),N(G)-dimethylarginine dimethylaminohydrolase 1 OS=Mus musculus OX=10090 GN=Ddah1 PE=1 SV=3	0.377682	0.236007	4.21053	1	3	1	1	285	31.361	5.97	0	1
	Checked	Confidence	Sequence	Modifications	Qvality PEP	Qvality q-value	# Protein Groups	# Proteins	# PSMs	Master Protein Accessions	# Missed Cleavages	Theo. MH+ [Da]	Ions Score Mascot	Confidence Mascot	Percolator q-Value Mascot	Percolator PEP Mascot
	FALSE	Low	KEVDMMKEALEK	1xOxidation [M]	0.781486	0.415877	1	1	2	Q9CWS0	2	1466.72	4.34	Low	0.3854	0.7557
	FALSE	Low	KEVDMMKEALEK		0.793231	0.442132	1	1	1	Q9CWS0	2	1450.73	2.49	Low	0.4093	0.7685
FALSE	Low	Master Protein	Q3V0J4	Ankyrin repeat domain-containing protein 53 OS=Mus musculus OX=10090 GN=Ankrd53 PE=2 SV=2	0.377682	0.235376	1.20724	1	1	1	1	497	56.703	9.76	0	1
	Checked	Confidence	Sequence	Modifications	Qvality PEP	Qvality q-value	# Protein Groups	# Proteins	# PSMs	Master Protein Accessions	# Missed Cleavages	Theo. MH+ [Da]	Ions Score Mascot	Confidence Mascot	Percolator q-Value Mascot	Percolator PEP Mascot
	FALSE	Low	MRRPSR	1xAcetyl [N-Term]	0.616744	0.253082	1	1	1	Q3V0J4	2	844.457	8.89	Low	0.2305	0.5816
FALSE	Low	Master Protein	Q3UFY0	Ribosomal RNA processing protein 36 homolog OS=Mus musculus OX=10090 GN=Rrp36 PE=1 SV=1	0.384615	0.233885	3.68852	1	1	1	1	244	28.571	10.56	0	1
	Checked	Confidence	Sequence	Modifications	Qvality PEP	Qvality q-value	# Protein Groups	# Proteins	# PSMs	Master Protein Accessions	# Missed Cleavages	Theo. MH+ [Da]	Ions Score Mascot	Confidence Mascot	Percolator q-Value Mascot	Percolator PEP Mascot
	FALSE	Low	PLEMSAKVR	1xOxidation [M4]	0.618771	0.253082	1	1	1	Q3UFY0	1	1046.57	1.02	Low	0.2325	0.5836
FALSE	Low	Master Protein	Q923B6	Metalloreductase STEAP4 OS=Mus musculus OX=10090 GN=Steap4 PE=1 SV=1	0.391489	0.232526	2.12766	1	2	1	1	470	52.96	9.17	0	1
	Checked	Confidence	Sequence	Modifications	Qvality PEP	Qvality q-value	# Protein Groups	# Proteins	# PSMs	Master Protein Accessions	# Missed Cleavages	Theo. MH+ [Da]	Ions Score Mascot	Confidence Mascot	Percolator q-Value Mascot	Percolator PEP Mascot
	FALSE	Low	NPQVSSLLPR		0.712107	0.334266	1	1	2	Q923B6	0	1110.63	9.64	Low	0.3063	0.682
FALSE	Low	Master Protein	P10085	Myoblast determination protein 1 OS=Mus musculus OX=10090 GN=Myod1 PE=1 SV=2	0.398305	0.231066	2.83019	1	1	1	1	318	34.212	5.57	0	1
	Checked	Confidence	Sequence	Modifications	Qvality PEP	Qvality q-value	# Protein Groups	# Proteins	# PSMs	Master Protein Accessions	# Missed Cleavages	Theo. MH+ [Da]	Ions Score Mascot	Confidence Mascot	Percolator q-Value Mascot	Percolator PEP Mascot
	FALSE	Low	LVHMGALLK	1xOxidation [M4]	0.622825	0.262652	1	1	1	P10085	0	997.586	10.79	Low	0.2399	0.5874
FALSE	Low	Master Protein	Q3V3I2	Guanine nucleotide-binding protein G(t) subunit alpha-3 OS=Mus musculus OX=10090 GN=Gnat3 PE=1 SV=2	0.400844	0.228854	1.69492	1	1	1	1	354	40.29	5.87	0	1
	Checked	Confidence	Sequence	Modifications	Qvality PEP	Qvality q-value	# Protein Groups	# Proteins	# PSMs	Master Protein Accessions	# Missed Cleavages	Theo. MH+ [Da]	Ions Score Mascot	Confidence Mascot	Percolator q-Value Mascot	Percolator PEP Mascot
	FALSE	Low	DLFQEK		0.625866	0.262652	1	1	1	Q3V3I2	0	779.393	10.46	Low	0.2399	0.5904
FALSE	Low	Master Protein	Q3I5G5	Forkhead box protein I2 OS=Mus musculus OX=10090 GN=Foxi2 PE=2 SV=1	0.407563	0.228119	3.53698	1	1	1	1	311	32.763	9.28	0	1
	Checked	Confidence	Sequence	Modifications	Qvality PEP	Qvality q-value	# Protein Groups	# Proteins	# PSMs	Master Protein Accessions	# Missed Cleavages	Theo. MH+ [Da]	Ions Score Mascot	Confidence Mascot	Percolator q-Value Mascot	Percolator PEP Mascot
	FALSE	Low	RSKAGWQNSIR		0.62688	0.262652	1	1	1	Q3I5G5	2	1302.7	1.58	Low	0.2399	0.5914
FALSE	Low	Master Protein	Q8BMA6	Signal recognition particle subunit SRP68 OS=Mus musculus OX=10090 GN=Srp68 PE=1 SV=2	0.408333	0.225994	1.92	1	1	1	1	625	70.53	8.57	0	1
	Checked	Confidence	Sequence	Modifications	Qvality PEP	Qvality q-value	# Protein Groups	# Proteins	# PSMs	Master Protein Accessions	# Missed Cleavages	Theo. MH+ [Da]	Ions Score Mascot	Confidence Mascot	Percolator q-Value Mascot	Percolator PEP Mascot
	FALSE	Low	QRDYALDGESGK		0.628907	0.262652	1	1	1	Q8BMA6	1	1338.63	6.85	Low	0.2399	0.5943
FALSE	Low	Master Protein	Q8CG71	Prolyl 3-hydroxylase 2 OS=Mus musculus OX=10090 GN=P3h2 PE=1 SV=1	0.408333	0.225556	0.995733	1	1	1	1	703	80.104	5.85	0	1
	Checked	Confidence	Sequence	Modifications	Qvality PEP	Qvality q-value	# Protein Groups	# Proteins	# PSMs	Master Protein Accessions	# Missed Cleavages	Theo. MH+ [Da]	Ions Score Mascot	Confidence Mascot	Percolator q-Value Mascot	Percolator PEP Mascot
	FALSE	Low	LEAELIK		0.62992	0.262652	1	1	1	Q8CG71	0	815.487	13.88	Low	0.2399	0.5949
FALSE	Low	Master Protein	P35550	rRNA 2'-O-methyltransferase fibrillarin OS=Mus musculus OX=10090 GN=Fbl PE=1 SV=2	0.40873	0.22541	3.36391	1	1	1	1	327	34.286	10.24	0	1
	Checked	Confidence	Sequence	Modifications	Qvality PEP	Qvality q-value	# Protein Groups	# Proteins	# PSMs	Master Protein Accessions	# Missed Cleavages	Theo. MH+ [Da]	Ions Score Mascot	Confidence Mascot	Percolator q-Value Mascot	Percolator PEP Mascot
	FALSE	Low	IVALNAHTFLR		0.62992	0.262652	1	2	1	P35550	0	1254.73	7.73	Low	0.2417	0.5951
FALSE	Low	Master Protein	Q9CWU0	Putative ATP-dependent RNA helicase TDRD12 OS=Mus musculus OX=10090 GN=Tdrd12 PE=1 SV=2	0.40873	0.215811	0.493827	1	1	1	1	1215	137.538	6.54	33.02	1
	Checked	Confidence	Sequence	Modifications	Qvality PEP	Qvality q-value	# Protein Groups	# Proteins	# PSMs	Master Protein Accessions	# Missed Cleavages	Theo. MH+ [Da]	Ions Score Mascot	Confidence Mascot	Percolator q-Value Mascot	Percolator PEP Mascot
	FALSE	Low	LIDEGR		0.643085	0.266413	1	1	1	Q9CWU0	0	702.378	33.02	Low	0.2417	0.6084
FALSE	Low	Master Protein	Q5MJS3	Extracellular serine/threonine protein kinase FAM20C OS=Mus musculus OX=10090 GN=Fam20c PE=1 SV=1	0.40873	0.214599	1.03627	1	1	1	1	579	65.724	7.47	18.41	1
	Checked	Confidence	Sequence	Modifications	Qvality PEP	Qvality q-value	# Protein Groups	# Proteins	# PSMs	Master Protein Accessions	# Missed Cleavages	Theo. MH+ [Da]	Ions Score Mascot	Confidence Mascot	Percolator q-Value Mascot	Percolator PEP Mascot
	FALSE	Low	YELYSR		0.644097	0.266413	1	1	1	Q5MJS3	0	830.404	18.41	Low	0.2417	0.6101
FALSE	Low	Master Protein	Q01149	Collagen alpha-2(I) chain OS=Mus musculus OX=10090 GN=Col1a2 PE=1 SV=2	0.40873	0.213391	0.947522	1	1	1	1	1372	129.478	9.19	0	1
	Checked	Confidence	Sequence	Modifications	Qvality PEP	Qvality q-value	# Protein Groups	# Proteins	# PSMs	Master Protein Accessions	# Missed Cleavages	Theo. MH+ [Da]	Ions Score Mascot	Confidence Mascot	Percolator q-Value Mascot	Percolator PEP Mascot
	FALSE	Low	SGQPGPVGPAGVR		0.64612	0.266413	1	1	1	Q01149	0	1178.63	15.68	Low	0.2417	0.6118
FALSE	Low	Master Protein	Q99M73	Keratin, type II cuticular Hb4 OS=Mus musculus OX=10090 GN=Krt84 PE=2 SV=2	0.40873	0.213189	2.81924	2	2	1	1	603	64.943	7.84	29.24	2
	Checked	Confidence	Sequence	Modifications	Qvality PEP	Qvality q-value	# Protein Groups	# Proteins	# PSMs	Master Protein Accessions	# Missed Cleavages	Theo. MH+ [Da]	Ions Score Mascot	Confidence Mascot	Percolator q-Value Mascot	Percolator PEP Mascot
	FALSE	Low	FASFIDK		0.683351	0.304375	10	17	1	Q3TTY5; Q6NXH9; P50446; P04104; Q6IME9; Q99M73; Q8BGZ7; Q8VED5; P11679; Q922U2	0	827.43	29.24	Low	0.2764	0.6515
	FALSE	Low	IAVGCSRPVR	1xCarbamidomethyl [C5]	0.948838	0.639283	1	1	1	Q99M73	1	1114.61	5.63	Low	0.6115	0.9395
FALSE	Low	Master Protein	Q80XI3	Eukaryotic translation initiation factor 4 gamma 3 OS=Mus musculus OX=10090 GN=Eif4g3 PE=1 SV=2	0.40873	0.21056	0.569981	1	1	1	1	1579	174.781	5.53	0	1
	Checked	Confidence	Sequence	Modifications	Qvality PEP	Qvality q-value	# Protein Groups	# Proteins	# PSMs	Master Protein Accessions	# Missed Cleavages	Theo. MH+ [Da]	Ions Score Mascot	Confidence Mascot	Percolator q-Value Mascot	Percolator PEP Mascot
	FALSE	Low	LSMRTLDPR		0.650164	0.267532	1	1	1	Q80XI3	1	1088.59	3.94	Low	0.2435	0.6158
FALSE	Low	Master Protein	Q3URU2	Paternally-expressed gene 3 protein OS=Mus musculus OX=10090 GN=Peg3 PE=1 SV=1	0.40873	0.210137	0.827498	1	1	1	1	1571	178.822	5.45	0	1
	Checked	Confidence	Sequence	Modifications	Qvality PEP	Qvality q-value	# Protein Groups	# Proteins	# PSMs	Master Protein Accessions	# Missed Cleavages	Theo. MH+ [Da]	Ions Score Mascot	Confidence Mascot	Percolator q-Value Mascot	Percolator PEP Mascot
	FALSE	Low	LPQRDLSLPVMSR		0.650164	0.267532	1	1	1	Q3URU2	1	1511.84	3.91	Low	0.2453	0.6164
FALSE	Low	Master Protein	Q921I9	Exosome complex component RRP41 OS=Mus musculus OX=10090 GN=Exosc4 PE=1 SV=3	0.40873	0.210106	6.93878	1	2	1	1	245	26.233	6.15	0	1
	Checked	Confidence	Sequence	Modifications	Qvality PEP	Qvality q-value	# Protein Groups	# Proteins	# PSMs	Master Protein Accessions	# Missed Cleavages	Theo. MH+ [Da]	Ions Score Mascot	Confidence Mascot	Percolator q-Value Mascot	Percolator PEP Mascot
	FALSE	Low	MAGLELLSDQGYRIDGR	1xOxidation [M1]; 1xAcetyl [N-Term]	0.780574	0.415877	1	1	2	Q921I9	1	1951.95	1	Low	0.3854	0.7548
FALSE	Low	Master Protein	Q3U1U7	Aryl hydrocarbon receptor repressor OS=Mus musculus OX=10090 GN=Ahrr PE=1 SV=1	0.40873	0.207538	1.85449	1	1	1	1	701	77.676	8.44	0	1
	Checked	Confidence	Sequence	Modifications	Qvality PEP	Qvality q-value	# Protein Groups	# Proteins	# PSMs	Master Protein Accessions	# Missed Cleavages	Theo. MH+ [Da]	Ions Score Mascot	Confidence Mascot	Percolator q-Value Mascot	Percolator PEP Mascot
	FALSE	Low	RLTMGAEKSNPSK		0.654205	0.274234	1	1	1	Q3U1U7	2	1418.74	7.23	Low	0.2489	0.6201
FALSE	Low	Master Protein	A2ASS6	Titin OS=Mus musculus OX=10090 GN=Ttn PE=1 SV=1	0.418972	0.203029	0.110755	4	4	4	1	35213	3904.05	6.2	0	4
	Checked	Confidence	Sequence	Modifications	Qvality PEP	Qvality q-value	# Protein Groups	# Proteins	# PSMs	Master Protein Accessions	# Missed Cleavages	Theo. MH+ [Da]	Ions Score Mascot	Confidence Mascot	Percolator q-Value Mascot	Percolator PEP Mascot
	FALSE	Low	LGEAAQLSCQIVGR	1xCarbamidomethyl [C9]	0.769534	0.409462	1	1	1	A2ASS6	0	1501.78	4.01	Low	0.381	0.7433
	FALSE	Low	STVTITDSK		0.923576	0.610686	1	1	1	A2ASS6	0	951.499	13.66	Low	0.5782	0.9118
	FALSE	Low	LSWYKGTEK		0.934903	0.624332	1	1	1	A2ASS6	1	1111.58	2.61	Low	0.5923	0.9245
	FALSE	Low	IPVPVTK		1	0.771746	1	1	1	A2ASS6	0	753.487	6.36	Low	0.7509	1
FALSE	Low	Master Protein	Q80SU7	Interferon-induced very large GTPase 1 OS=Mus musculus OX=10090 GN=Gvin1 PE=1 SV=1	0.435798	0.201349	0.824063	2	2	2	1	2427	280.637	6.57	0	2
	Checked	Confidence	Sequence	Modifications	Qvality PEP	Qvality q-value	# Protein Groups	# Proteins	# PSMs	Master Protein Accessions	# Missed Cleavages	Theo. MH+ [Da]	Ions Score Mascot	Confidence Mascot	Percolator q-Value Mascot	Percolator PEP Mascot
	FALSE	Low	KDKEFYHLR		0.662274	0.291974	1	1	1	Q80SU7	2	1235.65	4.12	Low	0.2667	0.629
	FALSE	Low	HIDEIVPDIEK		1	0.748731	1	1	1	Q80SU7	0	1307.68	0.36	Low	0.7279	1
FALSE	Low	Master Protein	Q8BZM1	Glomulin OS=Mus musculus OX=10090 GN=Glmn PE=1 SV=1	0.435798	0.197637	1.1745	1	1	1	1	596	67.712	5.06	0	1
	Checked	Confidence	Sequence	Modifications	Qvality PEP	Qvality q-value	# Protein Groups	# Proteins	# PSMs	Master Protein Accessions	# Missed Cleavages	Theo. MH+ [Da]	Ions Score Mascot	Confidence Mascot	Percolator q-Value Mascot	Percolator PEP Mascot
	FALSE	Low	IENNFLK		0.667307	0.29383	1	1	1	Q8BZM1	0	877.478	3.58	Low	0.2667	0.6344
FALSE	Low	Master Protein	Q9JK84	Partitioning defective 6 homolog gamma OS=Mus musculus OX=10090 GN=Pard6g PE=2 SV=1	0.435798	0.197363	2.6178	1	1	1	1	382	42.315	7.87	0	1
	Checked	Confidence	Sequence	Modifications	Qvality PEP	Qvality q-value	# Protein Groups	# Proteins	# PSMs	Master Protein Accessions	# Missed Cleavages	Theo. MH+ [Da]	Ions Score Mascot	Confidence Mascot	Percolator q-Value Mascot	Percolator PEP Mascot
	FALSE	Low	AVSSANPLLR		0.668313	0.294754	1	1	1	Q9JK84	0	1027.59	5.96	Low	0.2667	0.6348
FALSE	Low	Master Protein	Q9Z277	Tyrosine-protein kinase BAZ1B OS=Mus musculus OX=10090 GN=Baz1b PE=1 SV=2	0.435798	0.197323	1.0142	2	2	2	1	1479	170.544	8.6	0	2
	Checked	Confidence	Sequence	Modifications	Qvality PEP	Qvality q-value	# Protein Groups	# Proteins	# PSMs	Master Protein Accessions	# Missed Cleavages	Theo. MH+ [Da]	Ions Score Mascot	Confidence Mascot	Percolator q-Value Mascot	Percolator PEP Mascot
	FALSE	Low	KLPTSLK		0.809133	0.451539	1	1	1	Q9Z277	1	786.508	4.78	Low	0.4208	0.7863
	FALSE	Low	IMSPNNNK		0.828806	0.452037	1	1	1	Q9Z277	0	917.451	0.48	Low	0.4217	0.8074
FALSE	Low	Master Protein	Q8BKN5	Gamma-tubulin complex component 5 OS=Mus musculus OX=10090 GN=Tubgcp5 PE=2 SV=2	0.436293	0.195588	0.878906	1	1	1	1	1024	117.903	5.99	0	1
	Checked	Confidence	Sequence	Modifications	Qvality PEP	Qvality q-value	# Protein Groups	# Proteins	# PSMs	Master Protein Accessions	# Missed Cleavages	Theo. MH+ [Da]	Ions Score Mascot	Confidence Mascot	Percolator q-Value Mascot	Percolator PEP Mascot
	FALSE	Low	EDSGIQVDR		0.670323	0.294754	1	1	1	Q8BKN5	0	1018.48	8.19	Low	0.2667	0.6374
FALSE	Low	Master Protein	Q99JF8	PC4 and SFRS1-interacting protein OS=Mus musculus OX=10090 GN=Psip1 PE=1 SV=1	0.436293	0.195285	3.78788	2	2	2	1	528	59.66	9.13	0	2
	Checked	Confidence	Sequence	Modifications	Qvality PEP	Qvality q-value	# Protein Groups	# Proteins	# PSMs	Master Protein Accessions	# Missed Cleavages	Theo. MH+ [Da]	Ions Score Mascot	Confidence Mascot	Percolator q-Value Mascot	Percolator PEP Mascot
	FALSE	Low	KEEEGQKEEEK		0.682352	0.304375	1	1	1	Q99JF8	2	1362.64	10.45	Low	0.2755	0.65
	FALSE	Low	KRETSMDSR	1xOxidation [M6]	0.987667	0.719705	1	1	1	Q99JF8	2	1125.53	11.53	Low	0.6923	0.9813
FALSE	Low	Master Protein	Q9D516	Coiled-coil domain-containing protein 130 OS=Mus musculus OX=10090 GN=Ccdc130 PE=2 SV=1	0.440299	0.192871	2.5974	1	1	1	1	385	43.853	8.09	0	1
	Checked	Confidence	Sequence	Modifications	Qvality PEP	Qvality q-value	# Protein Groups	# Proteins	# PSMs	Master Protein Accessions	# Missed Cleavages	Theo. MH+ [Da]	Ions Score Mascot	Confidence Mascot	Percolator q-Value Mascot	Percolator PEP Mascot
	FALSE	Low	KKAMQEEEEK		0.674339	0.298405	1	1	1	Q9D516	2	1249.61	8.54	Low	0.2721	0.6414
FALSE	Low	Master Protein	Q60571	Corticotropin-releasing factor-binding protein OS=Mus musculus OX=10090 GN=Crhbp PE=2 SV=1	0.440299	0.192262	1.86335	1	1	1	1	322	36.024	6.6	0	1
	Checked	Confidence	Sequence	Modifications	Qvality PEP	Qvality q-value	# Protein Groups	# Proteins	# PSMs	Master Protein Accessions	# Missed Cleavages	Theo. MH+ [Da]	Ions Score Mascot	Confidence Mascot	Percolator q-Value Mascot	Percolator PEP Mascot
	FALSE	Low	VTFEYR		0.675342	0.299207	1	1	1	Q60571	0	814.409	6.93	Low	0.2721	0.6423
FALSE	Low	Master Protein	Q61503	5'-nucleotidase OS=Mus musculus OX=10090 GN=Nt5e PE=1 SV=2	0.440299	0.191047	1.21528	1	1	1	1	576	63.824	6.64	0	1
	Checked	Confidence	Sequence	Modifications	Qvality PEP	Qvality q-value	# Protein Groups	# Proteins	# PSMs	Master Protein Accessions	# Missed Cleavages	Theo. MH+ [Da]	Ions Score Mascot	Confidence Mascot	Percolator q-Value Mascot	Percolator PEP Mascot
	FALSE	Low	ADINQWR		0.676345	0.299207	1	1	1	Q61503	0	902.448	1.63	Low	0.2721	0.6441
FALSE	Low	Master Protein	Q8R180	ERO1-like protein alpha OS=Mus musculus OX=10090 GN=Ero1a PE=1 SV=2	0.440299	0.190777	1.2931	1	1	1	1	464	54.05	6.54	0	1
	Checked	Confidence	Sequence	Modifications	Qvality PEP	Qvality q-value	# Protein Groups	# Proteins	# PSMs	Master Protein Accessions	# Missed Cleavages	Theo. MH+ [Da]	Ions Score Mascot	Confidence Mascot	Percolator q-Value Mascot	Percolator PEP Mascot
	FALSE	Low	ELENFR		0.677347	0.299207	1	1	1	Q8R180	0	807.4	15.79	Low	0.2721	0.6445
FALSE	Low	Master Protein	Q6ZQ93	Ubiquitin carboxyl-terminal hydrolase 34 OS=Mus musculus OX=10090 GN=Usp34 PE=1 SV=3	0.440299	0.19044	0.474595	1	1	1	1	3582	407.953	5.68	0	1
	Checked	Confidence	Sequence	Modifications	Qvality PEP	Qvality q-value	# Protein Groups	# Proteins	# PSMs	Master Protein Accessions	# Missed Cleavages	Theo. MH+ [Da]	Ions Score Mascot	Confidence Mascot	Percolator q-Value Mascot	Percolator PEP Mascot
	FALSE	Low	NCIKLLCEDPVFAEYIK	2xCarbamidomethyl [C2; C7]	0.677347	0.299207	1	1	1	Q6ZQ93	1	2112.05	5.19	Low	0.2721	0.645
FALSE	Low	Master Protein	P59764	Dedicator of cytokinesis protein 4 OS=Mus musculus OX=10090 GN=Dock4 PE=1 SV=1	0.440299	0.190256	0.303337	1	2	1	1	1978	226.406	7.65	0	1
	Checked	Confidence	Sequence	Modifications	Qvality PEP	Qvality q-value	# Protein Groups	# Proteins	# PSMs	Master Protein Accessions	# Missed Cleavages	Theo. MH+ [Da]	Ions Score Mascot	Confidence Mascot	Percolator q-Value Mascot	Percolator PEP Mascot
	FALSE	Low	PEMFPK	1xOxidation [M3]	0.788739	0.433829	1	1	1	P59764	0	764.365	8.74	Low	0.4018	0.764
	FALSE	Low	PEMFPK		0.862633	0.517738	1	1	1	P59764	0	748.37	9.65	Low	0.4824	0.8446
FALSE	Low	Master Protein	Q9QUN3	B-cell linker protein OS=Mus musculus OX=10090 GN=Blnk PE=1 SV=1	0.440299	0.190238	1.75055	1	1	1	1	457	50.639	8.25	0	1
	Checked	Confidence	Sequence	Modifications	Qvality PEP	Qvality q-value	# Protein Groups	# Proteins	# PSMs	Master Protein Accessions	# Missed Cleavages	Theo. MH+ [Da]	Ions Score Mascot	Confidence Mascot	Percolator q-Value Mascot	Percolator PEP Mascot
	FALSE	Low	SAEEALHR		0.678349	0.299207	1	1	1	Q9QUN3	0	912.453	10.4	Low	0.2721	0.6453
FALSE	Low	Master Protein	Q8C6S9	Cilia- and flagella-associated protein 54 OS=Mus musculus OX=10090 GN=Cfap54 PE=2 SV=4	0.446097	0.189163	0.386349	1	1	1	1	3106	353.533	8.29	0	1
	Checked	Confidence	Sequence	Modifications	Qvality PEP	Qvality q-value	# Protein Groups	# Proteins	# PSMs	Master Protein Accessions	# Missed Cleavages	Theo. MH+ [Da]	Ions Score Mascot	Confidence Mascot	Percolator q-Value Mascot	Percolator PEP Mascot
	FALSE	Low	NPSIFDMAELDR	1xOxidation [M7]	0.67935	0.299207	1	1	1	Q8C6S9	0	1423.65	7.17	Low	0.2738	0.6469
FALSE	Low	Master Protein	P02469	Laminin subunit beta-1 OS=Mus musculus OX=10090 GN=Lamb1 PE=1 SV=3	0.446494	0.189096	0.615901	1	2	1	1	1786	196.961	4.94	0	1
	Checked	Confidence	Sequence	Modifications	Qvality PEP	Qvality q-value	# Protein Groups	# Proteins	# PSMs	Master Protein Accessions	# Missed Cleavages	Theo. MH+ [Da]	Ions Score Mascot	Confidence Mascot	Percolator q-Value Mascot	Percolator PEP Mascot
	FALSE	Low	LSVTSTCGLHK	1xCarbamidomethyl [C7]	0.67935	0.299207	1	1	2	P02469	0	1202.62	14.07	Low	0.2754	0.647
FALSE	Low	Master Protein	Q3UPH7	Rho guanine nucleotide exchange factor 40 OS=Mus musculus OX=10090 GN=Arhgef40 PE=1 SV=1	0.448529	0.187956	0.922874	1	1	1	1	1517	165.03	5.55	0	1
	Checked	Confidence	Sequence	Modifications	Qvality PEP	Qvality q-value	# Protein Groups	# Proteins	# PSMs	Master Protein Accessions	# Missed Cleavages	Theo. MH+ [Da]	Ions Score Mascot	Confidence Mascot	Percolator q-Value Mascot	Percolator PEP Mascot
	FALSE	Low	RAPEPSAGTFQEMR		0.681352	0.304375	1	1	1	Q3UPH7	1	1576.75	10.36	Low	0.2755	0.6487
FALSE	Low	Master Protein	P48744	Norrin OS=Mus musculus OX=10090 GN=Ndp PE=1 SV=1	0.448905	0.186219	10.687	1	1	1	1	131	14.69	8.7	0	1
	Checked	Confidence	Sequence	Modifications	Qvality PEP	Qvality q-value	# Protein Groups	# Proteins	# PSMs	Master Protein Accessions	# Missed Cleavages	Theo. MH+ [Da]	Ions Score Mascot	Confidence Mascot	Percolator q-Value Mascot	Percolator PEP Mascot
	FALSE	Low	TDSSFLMDSQRCMR	2xOxidation [M7; M13]; 1xCarbamidomethyl [C12]	0.683351	0.304375	1	1	1	P48744	1	1765.73	2.33	Low	0.2764	0.6513
FALSE	Low	Master Protein	Q69ZR2	E3 ubiquitin-protein ligase HECTD1 OS=Mus musculus OX=10090 GN=Hectd1 PE=1 SV=2	0.448905	0.184422	0.572956	2	2	2	1	2618	289.905	5.41	0	2
	Checked	Confidence	Sequence	Modifications	Qvality PEP	Qvality q-value	# Protein Groups	# Proteins	# PSMs	Master Protein Accessions	# Missed Cleavages	Theo. MH+ [Da]	Ions Score Mascot	Confidence Mascot	Percolator q-Value Mascot	Percolator PEP Mascot
	FALSE	Low	LGPDSSVR		0.686348	0.305188	1	1	1	Q69ZR2	0	830.437	13.68	Low	0.2788	0.654
	FALSE	Low	LEDILSR		1	0.76481	1	1	1	Q69ZR2	0	845.473	5.69	Low	0.7458	1
FALSE	Low	Master Protein	P34968	5-hydroxytryptamine receptor 2C OS=Mus musculus OX=10090 GN=Htr2c PE=2 SV=2	0.453237	0.182302	1.74292	1	1	1	1	459	51.895	9.31	0	1
	Checked	Confidence	Sequence	Modifications	Qvality PEP	Qvality q-value	# Protein Groups	# Proteins	# PSMs	Master Protein Accessions	# Missed Cleavages	Theo. MH+ [Da]	Ions Score Mascot	Confidence Mascot	Percolator q-Value Mascot	Percolator PEP Mascot
	FALSE	Low	RAFSKYLR		0.689339	0.309363	1	1	1	P34968	2	1040.6	0.16	Low	0.2805	0.6572
FALSE	Low	Master Protein	Q62376	U1 small nuclear ribonucleoprotein 70 kDa OS=Mus musculus OX=10090 GN=Snrnp70 PE=1 SV=2	0.453237	0.181642	2.45536	1	1	1	1	448	51.961	9.94	0	1
	Checked	Confidence	Sequence	Modifications	Qvality PEP	Qvality q-value	# Protein Groups	# Proteins	# PSMs	Master Protein Accessions	# Missed Cleavages	Theo. MH+ [Da]	Ions Score Mascot	Confidence Mascot	Percolator q-Value Mascot	Percolator PEP Mascot
	FALSE	Low	IHMVYSKRSGK		0.690336	0.309363	1	1	1	Q62376	2	1305.71	0.82	Low	0.2805	0.6582
FALSE	Low	Master Protein	Q8BU51	BPI fold-containing family B member 6 OS=Mus musculus OX=10090 GN=Bpifb6 PE=2 SV=3	0.457143	0.180456	1.3363	1	1	1	1	449	48.75	7.33	30.54	1
	Checked	Confidence	Sequence	Modifications	Qvality PEP	Qvality q-value	# Protein Groups	# Proteins	# PSMs	Master Protein Accessions	# Missed Cleavages	Theo. MH+ [Da]	Ions Score Mascot	Confidence Mascot	Percolator q-Value Mascot	Percolator PEP Mascot
	FALSE	Low	LPQNTR		0.691331	0.311034	1	1	1	Q8BU51	0	728.405	30.54	Low	0.2844	0.66
FALSE	Low	Master Protein	E9Q555	E3 ubiquitin-protein ligase RNF213 OS=Mus musculus OX=10090 GN=Rnf213 PE=1 SV=2	0.476868	0.17607	0.13587	1	1	1	1	5152	584.411	6.8	0	1
	Checked	Confidence	Sequence	Modifications	Qvality PEP	Qvality q-value	# Protein Groups	# Proteins	# PSMs	Master Protein Accessions	# Missed Cleavages	Theo. MH+ [Da]	Ions Score Mascot	Confidence Mascot	Percolator q-Value Mascot	Percolator PEP Mascot
	FALSE	Low	LNEAVIK		0.698286	0.324314	1	1	1	E9Q555	0	786.472	10.67	Low	0.2943	0.6667
FALSE	Low	Master Protein	O88799	Zonadhesin OS=Mus musculus OX=10090 GN=Zan PE=1 SV=1	0.484099	0.174314	0.334821	1	1	1	1	5376	579.522	5.4	0	1
	Checked	Confidence	Sequence	Modifications	Qvality PEP	Qvality q-value	# Protein Groups	# Proteins	# PSMs	Master Protein Accessions	# Missed Cleavages	Theo. MH+ [Da]	Ions Score Mascot	Confidence Mascot	Percolator q-Value Mascot	Percolator PEP Mascot
	FALSE	Low	DKCVPR	1xCarbamidomethyl [C3]	0.700268	0.328441	1	1	1	O88799	1	774.393	10.76	Low	0.3003	0.6694
FALSE	Low	Master Protein	B2RRD7	Peregrin OS=Mus musculus OX=10090 GN=Brpf1 PE=1 SV=1	0.484099	0.174036	1.15512	2	2	2	1	1212	137.223	7.93	31.3	2
	Checked	Confidence	Sequence	Modifications	Qvality PEP	Qvality q-value	# Protein Groups	# Proteins	# PSMs	Master Protein Accessions	# Missed Cleavages	Theo. MH+ [Da]	Ions Score Mascot	Confidence Mascot	Percolator q-Value Mascot	Percolator PEP Mascot
	FALSE	Low	KILAEK		0.721898	0.337756	1	2	2	B2RRD7	1	701.456	31.3	Low	0.3096	0.6919
	FALSE	Low	LVLLENQK		0.975326	0.682696	1	1	1	B2RRD7	0	956.578	9.43	Low	0.6524	0.9681
FALSE	Low	Master Protein	Q8C2B3	Histone deacetylase 7 OS=Mus musculus OX=10090 GN=Hdac7 PE=1 SV=2	0.49481	0.170696	0.746269	1	1	1	1	938	101.224	7.47	0	1
	Checked	Confidence	Sequence	Modifications	Qvality PEP	Qvality q-value	# Protein Groups	# Proteins	# PSMs	Master Protein Accessions	# Missed Cleavages	Theo. MH+ [Da]	Ions Score Mascot	Confidence Mascot	Percolator q-Value Mascot	Percolator PEP Mascot
	FALSE	Low	LAEVILK		0.706199	0.334266	1	1	1	Q8C2B3	0	785.513	14.57	Low	0.3063	0.675
FALSE	Low	Master Protein	Q9JKV2	Serine/threonine-protein kinase ICK OS=Mus musculus OX=10090 GN=Cilk1 PE=1 SV=2	0.49481	0.169604	1.27186	1	1	1	1	629	70.548	9.82	0	1
	Checked	Confidence	Sequence	Modifications	Qvality PEP	Qvality q-value	# Protein Groups	# Proteins	# PSMs	Master Protein Accessions	# Missed Cleavages	Theo. MH+ [Da]	Ions Score Mascot	Confidence Mascot	Percolator q-Value Mascot	Percolator PEP Mascot
	FALSE	Low	YLPGINIR		0.707186	0.334266	1	1	1	Q9JKV2	0	945.552	13.13	Low	0.3063	0.6767
FALSE	Low	Master Protein	Q6PFR5	Transformer-2 protein homolog alpha OS=Mus musculus OX=10090 GN=Tra2a PE=1 SV=1	0.49481	0.167811	2.84698	1	1	1	1	281	32.297	11.28	0	1
	Checked	Confidence	Sequence	Modifications	Qvality PEP	Qvality q-value	# Protein Groups	# Proteins	# PSMs	Master Protein Accessions	# Missed Cleavages	Theo. MH+ [Da]	Ions Score Mascot	Confidence Mascot	Percolator q-Value Mascot	Percolator PEP Mascot
	FALSE	Low	SHSPMSNR	1xOxidation [M5]	0.710141	0.334266	1	1	1	Q6PFR5	0	931.405	10.88	Low	0.3063	0.6795
FALSE	Low	Master Protein	Q9Z185	Protein-arginine deiminase type-1 OS=Mus musculus OX=10090 GN=Padi1 PE=1 SV=1	0.49481	0.167747	1.66163	1	1	1	1	662	73.778	7.01	0	1
	Checked	Confidence	Sequence	Modifications	Qvality PEP	Qvality q-value	# Protein Groups	# Proteins	# PSMs	Master Protein Accessions	# Missed Cleavages	Theo. MH+ [Da]	Ions Score Mascot	Confidence Mascot	Percolator q-Value Mascot	Percolator PEP Mascot
	FALSE	Low	ILGPDFGYVTR		0.710141	0.334266	1	1	1	Q9Z185	0	1237.66	0.64	Low	0.3063	0.6796
FALSE	Low	Master Protein	Q8BWW4	La-related protein 4 OS=Mus musculus OX=10090 GN=Larp4 PE=1 SV=2	0.49481	0.167619	1.5299	1	1	1	1	719	79.713	6.39	0	1
	Checked	Confidence	Sequence	Modifications	Qvality PEP	Qvality q-value	# Protein Groups	# Proteins	# PSMs	Master Protein Accessions	# Missed Cleavages	Theo. MH+ [Da]	Ions Score Mascot	Confidence Mascot	Percolator q-Value Mascot	Percolator PEP Mascot
	FALSE	Low	ELRSNAVSPTR		0.710141	0.334266	1	1	1	Q8BWW4	1	1229.66	5.99	Low	0.3063	0.6798
FALSE	Low	Master Protein	Q9CY97	RNA polymerase II subunit A C-terminal domain phosphatase SSU72 OS=Mus musculus OX=10090 GN=Ssu72 PE=1 SV=1	0.5	0.167491	3.60825	1	1	1	1	194	22.503	5.21	0	1
	Checked	Confidence	Sequence	Modifications	Qvality PEP	Qvality q-value	# Protein Groups	# Proteins	# PSMs	Master Protein Accessions	# Missed Cleavages	Theo. MH+ [Da]	Ions Score Mascot	Confidence Mascot	Percolator q-Value Mascot	Percolator PEP Mascot
	FALSE	Low	MPSSPLR		0.710141	0.334266	1	1	1	Q9CY97	0	787.413	13.21	Low	0.3063	0.68
FALSE	Low	Master Protein	Q6P5H2	Nestin OS=Mus musculus OX=10090 GN=Nes PE=1 SV=1	0.5	0.167363	0.751073	2	2	2	1	1864	207	4.34	0	2
	Checked	Confidence	Sequence	Modifications	Qvality PEP	Qvality q-value	# Protein Groups	# Proteins	# PSMs	Master Protein Accessions	# Missed Cleavages	Theo. MH+ [Da]	Ions Score Mascot	Confidence Mascot	Percolator q-Value Mascot	Percolator PEP Mascot
	FALSE	Low	LVEKEDQR		0.711124	0.334266	1	1	1	Q6P5H2	1	1016.54	1.23	Low	0.3063	0.6802
	FALSE	Low	LGEVWR		1	0.757366	1	1	1	Q6P5H2	0	759.415	4.25	Low	0.7376	1
FALSE	Low	Master Protein	Q6P542	ATP-binding cassette sub-family F member 1 OS=Mus musculus OX=10090 GN=Abcf1 PE=1 SV=1	0.5	0.1673	1.19474	1	1	1	1	837	94.887	6.51	0	1
	Checked	Confidence	Sequence	Modifications	Qvality PEP	Qvality q-value	# Protein Groups	# Proteins	# PSMs	Master Protein Accessions	# Missed Cleavages	Theo. MH+ [Da]	Ions Score Mascot	Confidence Mascot	Percolator q-Value Mascot	Percolator PEP Mascot
	FALSE	Low	LTPTNGEMRK	1xOxidation [M8]	0.711124	0.334266	1	1	1	Q6P542	1	1162.59	3.33	Low	0.3063	0.6803
FALSE	Low	Master Protein	Q8CI75	DIS3-like exonuclease 2 OS=Mus musculus OX=10090 GN=Dis3l2 PE=1 SV=1	0.5	0.166662	0.91954	1	2	1	1	870	97.713	5.9	0	1
	Checked	Confidence	Sequence	Modifications	Qvality PEP	Qvality q-value	# Protein Groups	# Proteins	# PSMs	Master Protein Accessions	# Missed Cleavages	Theo. MH+ [Da]	Ions Score Mascot	Confidence Mascot	Percolator q-Value Mascot	Percolator PEP Mascot
	FALSE	Low	TIIRSCTK	1xCarbamidomethyl [C6]	0.712107	0.334266	1	1	2	Q8CI75	1	978.54	4.25	Low	0.3063	0.6813
FALSE	Low	Master Protein	Q80TE0	RNA polymerase II-associated protein 1 OS=Mus musculus OX=10090 GN=Rpap1 PE=1 SV=2	0.5	0.166216	0.709723	1	1	1	1	1409	155.172	6.65	0	1
	Checked	Confidence	Sequence	Modifications	Qvality PEP	Qvality q-value	# Protein Groups	# Proteins	# PSMs	Master Protein Accessions	# Missed Cleavages	Theo. MH+ [Da]	Ions Score Mascot	Confidence Mascot	Percolator q-Value Mascot	Percolator PEP Mascot
	FALSE	Low	TWLLTDEGLR		0.712107	0.334266	1	1	1	Q80TE0	0	1203.64	8.2	Low	0.3063	0.682
FALSE	Low	Master Protein	Q9EST8	NF-kappa-B inhibitor zeta OS=Mus musculus OX=10090 GN=Nfkbiz PE=1 SV=1	0.5	0.163613	1.37363	1	1	1	1	728	78.957	6.93	0	1
	Checked	Confidence	Sequence	Modifications	Qvality PEP	Qvality q-value	# Protein Groups	# Proteins	# PSMs	Master Protein Accessions	# Missed Cleavages	Theo. MH+ [Da]	Ions Score Mascot	Confidence Mascot	Percolator q-Value Mascot	Percolator PEP Mascot
	FALSE	Low	IVDKLLDDSR		0.716033	0.334266	1	1	1	Q9EST8	1	1173.65	0.44	Low	0.3063	0.6861
FALSE	Low	Master Protein	P35282	Ras-related protein Rab-21 OS=Mus musculus OX=10090 GN=Rab21 PE=1 SV=4	0.5	0.163106	3.15315	1	1	1	1	222	24.091	7.94	0	1
	Checked	Confidence	Sequence	Modifications	Qvality PEP	Qvality q-value	# Protein Groups	# Proteins	# PSMs	Master Protein Accessions	# Missed Cleavages	Theo. MH+ [Da]	Ions Score Mascot	Confidence Mascot	Percolator q-Value Mascot	Percolator PEP Mascot
	FALSE	Low	KLNIGGK		0.717012	0.334266	1	1	1	P35282	1	729.462	6.43	Low	0.3063	0.6869
FALSE	Low	Master Protein	Q9QZQ1	Afadin OS=Mus musculus OX=10090 GN=Afdn PE=1 SV=3	0.5	0.162285	0.43956	1	1	1	1	1820	206.371	6.32	0	1
	Checked	Confidence	Sequence	Modifications	Qvality PEP	Qvality q-value	# Protein Groups	# Proteins	# PSMs	Master Protein Accessions	# Missed Cleavages	Theo. MH+ [Da]	Ions Score Mascot	Confidence Mascot	Percolator q-Value Mascot	Percolator PEP Mascot
	FALSE	Low	QASDKEER		0.717991	0.334266	1	1	1	Q9QZQ1	1	962.454	6.09	Low	0.3077	0.6882
FALSE	Low	Master Protein	P59644	Phosphatidylinositol 4,5-bisphosphate 5-phosphatase A OS=Mus musculus OX=10090 GN=Inpp5j PE=1 SV=2	0.506623	0.161592	0.897308	1	1	1	1	1003	107.478	9.36	0	1
	Checked	Confidence	Sequence	Modifications	Qvality PEP	Qvality q-value	# Protein Groups	# Proteins	# PSMs	Master Protein Accessions	# Missed Cleavages	Theo. MH+ [Da]	Ions Score Mascot	Confidence Mascot	Percolator q-Value Mascot	Percolator PEP Mascot
	FALSE	Low	LQVTQHSYR		0.718969	0.337756	1	1	1	P59644	0	1131.59	13.86	Low	0.3096	0.6893
FALSE	Low	Master Protein	Q8BRC6	Cilia- and flagella-associated protein 91 OS=Mus musculus OX=10090 GN=Cfap91 PE=1 SV=3	0.506623	0.161025	1.27714	1	1	1	1	783	91.566	6.83	0	1
	Checked	Confidence	Sequence	Modifications	Qvality PEP	Qvality q-value	# Protein Groups	# Proteins	# PSMs	Master Protein Accessions	# Missed Cleavages	Theo. MH+ [Da]	Ions Score Mascot	Confidence Mascot	Percolator q-Value Mascot	Percolator PEP Mascot
	FALSE	Low	RLQQEDMIFK	1xOxidation [M7]	0.719946	0.337756	1	1	1	Q8BRC6	1	1323.67	4.11	Low	0.3096	0.6902
FALSE	Low	Master Protein	O35486	Gamma-crystallin S OS=Mus musculus OX=10090 GN=Crygs PE=1 SV=3	0.506623	0.159831	3.37079	1	1	1	1	178	20.837	7.28	0	1
	Checked	Confidence	Sequence	Modifications	Qvality PEP	Qvality q-value	# Protein Groups	# Proteins	# PSMs	Master Protein Accessions	# Missed Cleavages	Theo. MH+ [Da]	Ions Score Mascot	Confidence Mascot	Percolator q-Value Mascot	Percolator PEP Mascot
	FALSE	Low	QYLLDK		0.721898	0.337756	1	1	1	O35486	0	779.43	10.43	Low	0.3109	0.6921
FALSE	Low	Master Protein	Q9D706	RNA polymerase II-associated protein 3 OS=Mus musculus OX=10090 GN=Rpap3 PE=1 SV=1	0.526316	0.156518	2.12121	1	3	1	1	660	74.05	7.99	0	1
	Checked	Confidence	Sequence	Modifications	Qvality PEP	Qvality q-value	# Protein Groups	# Proteins	# PSMs	Master Protein Accessions	# Missed Cleavages	Theo. MH+ [Da]	Ions Score Mascot	Confidence Mascot	Percolator q-Value Mascot	Percolator PEP Mascot
	FALSE	Low	RFDMAVMFMSGPER	1xOxidation [M]	0.726766	0.352305	1	1	3	Q9D706	1	1689.75	2.11	Low	0.3223	0.6974
FALSE	Low	Master Protein	Q61112	45 kDa calcium-binding protein OS=Mus musculus OX=10090 GN=Sdf4 PE=1 SV=1	0.526316	0.155523	1.93906	1	1	1	1	361	42.037	4.96	0	1
	Checked	Confidence	Sequence	Modifications	Qvality PEP	Qvality q-value	# Protein Groups	# Proteins	# PSMs	Master Protein Accessions	# Missed Cleavages	Theo. MH+ [Da]	Ions Score Mascot	Confidence Mascot	Percolator q-Value Mascot	Percolator PEP Mascot
	FALSE	Low	VDVNTDR		0.728707	0.353705	1	1	1	Q61112	0	818.4	2.3	Low	0.3223	0.699
FALSE	Low	Master Protein	Q8CAY6	Acetyl-CoA acetyltransferase, cytosolic OS=Mus musculus OX=10090 GN=Acat2 PE=1 SV=2	0.527869	0.154344	1.51134	1	1	1	1	397	41.271	7.5	0	1
	Checked	Confidence	Sequence	Modifications	Qvality PEP	Qvality q-value	# Protein Groups	# Proteins	# PSMs	Master Protein Accessions	# Missed Cleavages	Theo. MH+ [Da]	Ions Score Mascot	Confidence Mascot	Percolator q-Value Mascot	Percolator PEP Mascot
	FALSE	Low	IDEFPR		0.730645	0.355098	1	1	1	Q8CAY6	0	776.394	3.76	Low	0.3236	0.7009
FALSE	Low	Master Protein	O88967	ATP-dependent zinc metalloprotease YME1L1 OS=Mus musculus OX=10090 GN=Yme1l1 PE=1 SV=1	0.534202	0.153683	2.7972	2	2	2	1	715	79.978	8.97	0	2
	Checked	Confidence	Sequence	Modifications	Qvality PEP	Qvality q-value	# Protein Groups	# Proteins	# PSMs	Master Protein Accessions	# Missed Cleavages	Theo. MH+ [Da]	Ions Score Mascot	Confidence Mascot	Percolator q-Value Mascot	Percolator PEP Mascot
	FALSE	Low	DLGLSELK		0.81692	0.451539	1	1	1	O88967	0	874.488	6.82	Low	0.4208	0.7948
	FALSE	Low	EMVTMKELEFSK	1xOxidation [M2]	0.897604	0.564703	1	1	1	O88967	1	1487.71	1.5	Low	0.5317	0.8832
FALSE	Low	Master Protein	A2AGT5	Cytoskeleton-associated protein 5 OS=Mus musculus OX=10090 GN=Ckap5 PE=1 SV=1	0.534202	0.152983	0.590551	1	1	1	1	2032	225.492	7.96	0	1
	Checked	Confidence	Sequence	Modifications	Qvality PEP	Qvality q-value	# Protein Groups	# Proteins	# PSMs	Master Protein Accessions	# Missed Cleavages	Theo. MH+ [Da]	Ions Score Mascot	Confidence Mascot	Percolator q-Value Mascot	Percolator PEP Mascot
	FALSE	Low	HSMDQTGSKSDK		0.732579	0.362479	1	1	1	A2AGT5	1	1320.58	6.54	Low	0.3303	0.7031
FALSE	Low	Master Protein	Q9QY96	Extracellular calcium-sensing receptor OS=Mus musculus OX=10090 GN=Casr PE=1 SV=2	0.546926	0.150335	0.55607	1	1	1	1	1079	120.826	6.07	0	1
	Checked	Confidence	Sequence	Modifications	Qvality PEP	Qvality q-value	# Protein Groups	# Proteins	# PSMs	Master Protein Accessions	# Missed Cleavages	Theo. MH+ [Da]	Ions Score Mascot	Confidence Mascot	Percolator q-Value Mascot	Percolator PEP Mascot
	FALSE	Low	NAMAHR		0.736437	0.371116	1	1	1	Q9QY96	0	699.336	6.49	Low	0.3402	0.7074
FALSE	Low	Master Protein	P34985	Olfactory receptor 143 OS=Mus musculus OX=10090 GN=Olfr143 PE=2 SV=2	0.54717	0.14969	2.8754	1	2	1	1	313	35.177	8.48	0	1
	Checked	Confidence	Sequence	Modifications	Qvality PEP	Qvality q-value	# Protein Groups	# Proteins	# PSMs	Master Protein Accessions	# Missed Cleavages	Theo. MH+ [Da]	Ions Score Mascot	Confidence Mascot	Percolator q-Value Mascot	Percolator PEP Mascot
	FALSE	Low	MLMSFILEK	2xOxidation [M1; M3]	0.805637	0.449086	1	1	2	P34985	0	1143.58	9.82	Low	0.5748	0.9056
FALSE	Low	Master Protein	P28047	Protein Wnt-7b OS=Mus musculus OX=10090 GN=Wnt7b PE=1 SV=1	0.54717	0.149538	3.15186	1	1	1	1	349	39.276	8.78	0	1
	Checked	Confidence	Sequence	Modifications	Qvality PEP	Qvality q-value	# Protein Groups	# Proteins	# PSMs	Master Protein Accessions	# Missed Cleavages	Theo. MH+ [Da]	Ions Score Mascot	Confidence Mascot	Percolator q-Value Mascot	Percolator PEP Mascot
	FALSE	Low	YNAAVQVEVVR		0.7374	0.372442	1	1	1	P28047	0	1247.67	7.18	Low	0.3407	0.7087
FALSE	Low	Master Protein	Q02384	Son of sevenless homolog 2 OS=Mus musculus OX=10090 GN=Sos2 PE=1 SV=2	0.54717	0.146789	0.450113	1	1	1	1	1333	153.03	6.76	0	1
	Checked	Confidence	Sequence	Modifications	Qvality PEP	Qvality q-value	# Protein Groups	# Proteins	# PSMs	Master Protein Accessions	# Missed Cleavages	Theo. MH+ [Da]	Ions Score Mascot	Confidence Mascot	Percolator q-Value Mascot	Percolator PEP Mascot
	FALSE	Low	EKFVMR	1xOxidation [M5]	0.74124	0.376379	1	1	1	Q02384	1	825.429	0.33	Low	0.3439	0.7132
FALSE	Low	Master Protein	Q99JP7	Glutathione hydrolase 7 OS=Mus musculus OX=10090 GN=Ggt7 PE=1 SV=2	0.54717	0.142607	1.0574	1	1	1	1	662	70.208	5.06	27.63	1
	Checked	Confidence	Sequence	Modifications	Qvality PEP	Qvality q-value	# Protein Groups	# Proteins	# PSMs	Master Protein Accessions	# Missed Cleavages	Theo. MH+ [Da]	Ions Score Mascot	Confidence Mascot	Percolator q-Value Mascot	Percolator PEP Mascot
	FALSE	Low	VEAANFR		0.747925	0.37833	1	1	1	Q99JP7	0	806.416	27.63	Low	0.3492	0.7201
FALSE	Low	Master Protein	Q9JIG7	Coiled-coil domain-containing protein 22 OS=Mus musculus OX=10090 GN=Ccdc22 PE=1 SV=1	0.54717	0.142426	0.956938	1	1	1	1	627	70.8	6.01	0	1
	Checked	Confidence	Sequence	Modifications	Qvality PEP	Qvality q-value	# Protein Groups	# Proteins	# PSMs	Master Protein Accessions	# Missed Cleavages	Theo. MH+ [Da]	Ions Score Mascot	Confidence Mascot	Percolator q-Value Mascot	Percolator PEP Mascot
	FALSE	Low	ELESSR		0.747925	0.37833	1	1	1	Q9JIG7	0	720.352	9.11	Low	0.3492	0.7204
FALSE	Low	Master Protein	Q9EQT3	Rho-related GTP-binding protein RhoU OS=Mus musculus OX=10090 GN=Rhou PE=2 SV=1	0.54717	0.142245	2.68199	1	1	1	1	261	28.336	8.62	0	1
	Checked	Confidence	Sequence	Modifications	Qvality PEP	Qvality q-value	# Protein Groups	# Proteins	# PSMs	Master Protein Accessions	# Missed Cleavages	Theo. MH+ [Da]	Ions Score Mascot	Confidence Mascot	Percolator q-Value Mascot	Percolator PEP Mascot
	FALSE	Low	LCAEEVK	1xCarbamidomethyl [C2]	0.748876	0.37833	1	1	1	Q9EQT3	0	848.418	15.25	Low	0.3492	0.7207
FALSE	Low	Master Protein	Q7TN84	Synaptotagmin-14 OS=Mus musculus OX=10090 GN=Syt14 PE=2 SV=1	0.553125	0.137869	1.26126	1	1	1	1	555	62.004	6.74	0	1
	Checked	Confidence	Sequence	Modifications	Qvality PEP	Qvality q-value	# Protein Groups	# Proteins	# PSMs	Master Protein Accessions	# Missed Cleavages	Theo. MH+ [Da]	Ions Score Mascot	Confidence Mascot	Percolator q-Value Mascot	Percolator PEP Mascot
	FALSE	Low	LSAEVIK		0.755505	0.385334	1	1	1	Q7TN84	0	759.461	6.74	Low	0.3576	0.728
FALSE	Low	Master Protein	Q6RUT8	Coiled-coil domain-containing protein 154 OS=Mus musculus OX=10090 GN=Ccdc154 PE=2 SV=3	0.55418	0.137094	1.35542	1	1	1	1	664	76.081	6.29	0	1
	Checked	Confidence	Sequence	Modifications	Qvality PEP	Qvality q-value	# Protein Groups	# Proteins	# PSMs	Master Protein Accessions	# Missed Cleavages	Theo. MH+ [Da]	Ions Score Mascot	Confidence Mascot	Percolator q-Value Mascot	Percolator PEP Mascot
	FALSE	Low	LENSLQANK		0.756448	0.388809	1	1	1	Q6RUT8	0	1016.54	6.11	Low	0.3599	0.7293
FALSE	Low	Master Protein	Q8BYJ6	TBC1 domain family member 4 OS=Mus musculus OX=10090 GN=Tbc1d4 PE=1 SV=2	0.55418	0.136405	1.07116	2	2	2	1	1307	147.358	7.33	0	2
	Checked	Confidence	Sequence	Modifications	Qvality PEP	Qvality q-value	# Protein Groups	# Proteins	# PSMs	Master Protein Accessions	# Missed Cleavages	Theo. MH+ [Da]	Ions Score Mascot	Confidence Mascot	Percolator q-Value Mascot	Percolator PEP Mascot
	FALSE	Low	TVEQIR		0.822049	0.452037	1	1	1	Q8BYJ6	0	745.42	8.69	Low	0.4208	0.7998
	FALSE	Low	IEGLYPPR		0.924798	0.610686	1	1	1	Q8BYJ6	0	944.52	5.07	Low	0.5782	0.9133
FALSE	Low	Master Protein	Q9R269	Periplakin OS=Mus musculus OX=10090 GN=Ppl PE=1 SV=1	0.55418	0.136142	0.512821	1	3	1	1	1755	203.88	5.54	0	1
	Checked	Confidence	Sequence	Modifications	Qvality PEP	Qvality q-value	# Protein Groups	# Proteins	# PSMs	Master Protein Accessions	# Missed Cleavages	Theo. MH+ [Da]	Ions Score Mascot	Confidence Mascot	Percolator q-Value Mascot	Percolator PEP Mascot
	FALSE	Low	ELEEEIERR		0.75833	0.390051	1	1	3	Q9R269	1	1202.6	5.88	Low	0.4183	0.7814
FALSE	Low	Master Protein	Q3UQI9	Probable ubiquitin carboxyl-terminal hydrolase MINDY-4 OS=Mus musculus OX=10090 GN=Mindy4 PE=1 SV=1	0.558642	0.134304	1.07527	1	1	1	1	744	82.885	6.18	0	1
	Checked	Confidence	Sequence	Modifications	Qvality PEP	Qvality q-value	# Protein Groups	# Proteins	# PSMs	Master Protein Accessions	# Missed Cleavages	Theo. MH+ [Da]	Ions Score Mascot	Confidence Mascot	Percolator q-Value Mascot	Percolator PEP Mascot
	FALSE	Low	CELSINSR	1xCarbamidomethyl [C1]	0.761146	0.391286	1	1	1	Q3UQI9	0	978.467	1.36	Low	0.363	0.734
FALSE	Low	Master Protein	P21183	Interleukin-5 receptor subunit alpha OS=Mus musculus OX=10090 GN=Il5ra PE=2 SV=1	0.559633	0.131944	3.13253	1	1	1	1	415	46.959	7.84	0	1
	Checked	Confidence	Sequence	Modifications	Qvality PEP	Qvality q-value	# Protein Groups	# Proteins	# PSMs	Master Protein Accessions	# Missed Cleavages	Theo. MH+ [Da]	Ions Score Mascot	Confidence Mascot	Percolator q-Value Mascot	Percolator PEP Mascot
	FALSE	Low	DAPEDTQYFLYYR		0.764885	0.39715	1	1	1	P21183	0	1680.75	3.09	Low	0.3684	0.738
FALSE	Low	Master Protein	P50396	Rab GDP dissociation inhibitor alpha OS=Mus musculus OX=10090 GN=Gdi1 PE=1 SV=3	0.559633	0.131885	2.01342	1	1	1	1	447	50.489	5.08	0	1
	Checked	Confidence	Sequence	Modifications	Qvality PEP	Qvality q-value	# Protein Groups	# Proteins	# PSMs	Master Protein Accessions	# Missed Cleavages	Theo. MH+ [Da]	Ions Score Mascot	Confidence Mascot	Percolator q-Value Mascot	Percolator PEP Mascot
	FALSE	Low	VVEGSFVYK		0.764885	0.39715	1	1	1	P50396	0	1027.55	0.76	Low	0.3684	0.7381
FALSE	Low	Master Protein	Q03265	ATP synthase subunit alpha, mitochondrial OS=Mus musculus OX=10090 GN=Atp5f1a PE=1 SV=1	0.559633	0.131297	1.26582	1	1	1	1	553	59.716	9.19	0	1
	Checked	Confidence	Sequence	Modifications	Qvality PEP	Qvality q-value	# Protein Groups	# Proteins	# PSMs	Master Protein Accessions	# Missed Cleavages	Theo. MH+ [Da]	Ions Score Mascot	Confidence Mascot	Percolator q-Value Mascot	Percolator PEP Mascot
	FALSE	Low	APGIIPR		0.765817	0.39715	1	1	1	Q03265	0	723.451	8.61	Low	0.3684	0.7391
FALSE	Low	Master Protein	Q80UG8	Tubulin polyglutamylase TTLL4 OS=Mus musculus OX=10090 GN=Ttll4 PE=1 SV=3	0.573964	0.128953	0.502934	1	1	1	1	1193	132.447	9.31	0	1
	Checked	Confidence	Sequence	Modifications	Qvality PEP	Qvality q-value	# Protein Groups	# Proteins	# PSMs	Master Protein Accessions	# Missed Cleavages	Theo. MH+ [Da]	Ions Score Mascot	Confidence Mascot	Percolator q-Value Mascot	Percolator PEP Mascot
	FALSE	Low	WSQLPK		0.769534	0.409462	1	1	1	Q80UG8	0	758.42	7.84	Low	0.3805	0.7431
FALSE	Low	Master Protein	O70472	Transmembrane protein 131 OS=Mus musculus OX=10090 GN=Tmem131 PE=2 SV=2	0.573964	0.127844	0.372936	1	1	1	1	1877	204.524	8.54	25.62	1
	Checked	Confidence	Sequence	Modifications	Qvality PEP	Qvality q-value	# Protein Groups	# Proteins	# PSMs	Master Protein Accessions	# Missed Cleavages	Theo. MH+ [Da]	Ions Score Mascot	Confidence Mascot	Percolator q-Value Mascot	Percolator PEP Mascot
	FALSE	Low	ITEALLK		0.771386	0.410782	1	1	1	O70472	0	787.492	25.62	Low	0.381	0.745
FALSE	Low	Master Protein	O88199	Carbohydrate sulfotransferase 3 OS=Mus musculus OX=10090 GN=Chst3 PE=2 SV=1	0.573964	0.127727	2.75424	1	1	1	1	472	53.963	9.1	0	1
	Checked	Confidence	Sequence	Modifications	Qvality PEP	Qvality q-value	# Protein Groups	# Proteins	# PSMs	Master Protein Accessions	# Missed Cleavages	Theo. MH+ [Da]	Ions Score Mascot	Confidence Mascot	Percolator q-Value Mascot	Percolator PEP Mascot
	FALSE	Low	QPAWLRGRYMLVR	1xOxidation [M10]	0.771386	0.410782	1	1	1	O88199	2	1661.91	0.84	Low	0.381	0.7452
FALSE	Low	Master Protein	Q99LD8	N(G),N(G)-dimethylarginine dimethylaminohydrolase 2 OS=Mus musculus OX=10090 GN=Ddah2 PE=1 SV=1	0.573964	0.127319	2.80702	1	1	1	1	285	29.627	6.01	0	1
	Checked	Confidence	Sequence	Modifications	Qvality PEP	Qvality q-value	# Protein Groups	# Proteins	# PSMs	Master Protein Accessions	# Missed Cleavages	Theo. MH+ [Da]	Ions Score Mascot	Confidence Mascot	Percolator q-Value Mascot	Percolator PEP Mascot
	FALSE	Low	PEVDGVRK		0.77231	0.410782	1	1	1	Q99LD8	1	899.495	1.43	Low	0.381	0.7459
FALSE	Low	Master Protein	O54798	Bombesin receptor subtype-3 OS=Mus musculus OX=10090 GN=Brs3 PE=2 SV=1	0.573964	0.125286	3.00752	1	1	1	1	399	44.201	8.41	0	1
	Checked	Confidence	Sequence	Modifications	Qvality PEP	Qvality q-value	# Protein Groups	# Proteins	# PSMs	Master Protein Accessions	# Missed Cleavages	Theo. MH+ [Da]	Ions Score Mascot	Confidence Mascot	Percolator q-Value Mascot	Percolator PEP Mascot
	FALSE	Low	PLERQPPNAILK		0.775075	0.413086	1	1	1	O54798	1	1375.81	12.66	Low	0.3854	0.7494
FALSE	Low	Master Protein	Q920C1	Chordin-like protein 1 OS=Mus musculus OX=10090 GN=Chrdl1 PE=1 SV=1	0.573964	0.125055	1.34228	1	1	1	1	447	50.698	7.69	0	1
	Checked	Confidence	Sequence	Modifications	Qvality PEP	Qvality q-value	# Protein Groups	# Proteins	# PSMs	Master Protein Accessions	# Missed Cleavages	Theo. MH+ [Da]	Ions Score Mascot	Confidence Mascot	Percolator q-Value Mascot	Percolator PEP Mascot
	FALSE	Low	IHCPNR	1xCarbamidomethyl [C3]	0.775995	0.414631	1	1	1	Q920C1	0	796.388	0.17	Low	0.3854	0.7498
FALSE	Low	Master Protein	A3KGF7	1-phosphatidylinositol 4,5-bisphosphate phosphodiesterase beta-2 OS=Mus musculus OX=10090 GN=Plcb2 PE=1 SV=1	0.573964	0.124997	1.18544	1	1	1	1	1181	134.461	6.01	0	1
	Checked	Confidence	Sequence	Modifications	Qvality PEP	Qvality q-value	# Protein Groups	# Proteins	# PSMs	Master Protein Accessions	# Missed Cleavages	Theo. MH+ [Da]	Ions Score Mascot	Confidence Mascot	Percolator q-Value Mascot	Percolator PEP Mascot
	FALSE	Low	IAVMEEGSKFLGHR		0.775995	0.414631	1	1	1	A3KGF7	1	1573.82	4.66	Low	0.3854	0.7499
FALSE	Low	Master Protein	Q64321	Zinc finger and BTB domain-containing protein 7B OS=Mus musculus OX=10090 GN=Zbtb7b PE=1 SV=2	0.573964	0.124939	2.75735	1	1	1	1	544	58.881	5.77	0	1
	Checked	Confidence	Sequence	Modifications	Qvality PEP	Qvality q-value	# Protein Groups	# Proteins	# PSMs	Master Protein Accessions	# Missed Cleavages	Theo. MH+ [Da]	Ions Score Mascot	Confidence Mascot	Percolator q-Value Mascot	Percolator PEP Mascot
	FALSE	Low	HTGERPYSCPHCPAR	2xCarbamidomethyl [C9; C12]	0.775995	0.414631	1	1	1	Q64321	1	1824.8	1.13	Low	0.3854	0.75
FALSE	Low	Master Protein	Q9D8X2	Coiled-coil domain-containing protein 124 OS=Mus musculus OX=10090 GN=Ccdc124 PE=1 SV=1	0.573964	0.124534	4.60829	1	1	1	1	217	25.33	9.64	0	1
	Checked	Confidence	Sequence	Modifications	Qvality PEP	Qvality q-value	# Protein Groups	# Proteins	# PSMs	Master Protein Accessions	# Missed Cleavages	Theo. MH+ [Da]	Ions Score Mascot	Confidence Mascot	Percolator q-Value Mascot	Percolator PEP Mascot
	FALSE	Low	AEAKAAADAK		0.776913	0.414631	1	1	1	Q9D8X2	1	945.5	1.04	Low	0.3854	0.7507
FALSE	Low	Master Protein	Q9CQW1	Synaptobrevin homolog YKT6 OS=Mus musculus OX=10090 GN=Ykt6 PE=1 SV=1	0.573964	0.124418	3.53535	1	1	1	1	198	22.3	6.35	22.8	1
	Checked	Confidence	Sequence	Modifications	Qvality PEP	Qvality q-value	# Protein Groups	# Proteins	# PSMs	Master Protein Accessions	# Missed Cleavages	Theo. MH+ [Da]	Ions Score Mascot	Confidence Mascot	Percolator q-Value Mascot	Percolator PEP Mascot
	FALSE	Low	LDDLVSK		0.776913	0.414631	1	1	1	Q9CQW1	0	789.435	22.8	Low	0.3854	0.7509
FALSE	Low	Master Protein	Q91WF3	Adenylate cyclase type 4 OS=Mus musculus OX=10090 GN=Adcy4 PE=1 SV=1	0.573964	0.124244	1.67131	2	2	2	1	1077	120.302	7.88	0	2
	Checked	Confidence	Sequence	Modifications	Qvality PEP	Qvality q-value	# Protein Groups	# Proteins	# PSMs	Master Protein Accessions	# Missed Cleavages	Theo. MH+ [Da]	Ions Score Mascot	Confidence Mascot	Percolator q-Value Mascot	Percolator PEP Mascot
	FALSE	Low	MGLDMCRAIR	2xOxidation [M1; M5]; 1xCarbamidomethyl [C6]	0.776913	0.414631	1	1	1	Q91WF3	1	1254.58	0.55	Low	0.3854	0.7512
	FALSE	Low	LSALPAFK		1	0.765957	1	1	1	Q91WF3	0	846.508	9.52	Low	0.7478	1
FALSE	Low	Master Protein	Q7TME2	Sperm-associated antigen 5 OS=Mus musculus OX=10090 GN=Spag5 PE=1 SV=1	0.59824	0.119129	0.772532	1	1	1	1	1165	129.912	4.96	0	1
	Checked	Confidence	Sequence	Modifications	Qvality PEP	Qvality q-value	# Protein Groups	# Proteins	# PSMs	Master Protein Accessions	# Missed Cleavages	Theo. MH+ [Da]	Ions Score Mascot	Confidence Mascot	Percolator q-Value Mascot	Percolator PEP Mascot
	FALSE	Low	HLQDSKEIR		0.785122	0.429618	1	1	1	Q7TME2	1	1125.6	5.56	Low	0.3987	0.7601
FALSE	Low	Master Protein	Q9JK48	Endophilin-B1 OS=Mus musculus OX=10090 GN=Sh3glb1 PE=1 SV=1	0.59824	0.118844	2.19178	1	1	1	1	365	40.83	6.04	0	1
	Checked	Confidence	Sequence	Modifications	Qvality PEP	Qvality q-value	# Protein Groups	# Proteins	# PSMs	Master Protein Accessions	# Missed Cleavages	Theo. MH+ [Da]	Ions Score Mascot	Confidence Mascot	Percolator q-Value Mascot	Percolator PEP Mascot
	FALSE	Low	IEEFVYEK		0.786028	0.429618	1	1	1	Q9JK48	0	1056.52	3	Low	0.3987	0.7606
FALSE	Low	Master Protein	A2A8L1	Chromodomain-helicase-DNA-binding protein 5 OS=Mus musculus OX=10090 GN=Chd5 PE=1 SV=1	0.602339	0.118615	0.513875	1	1	1	1	1946	222.375	6.24	0	1
	Checked	Confidence	Sequence	Modifications	Qvality PEP	Qvality q-value	# Protein Groups	# Proteins	# PSMs	Master Protein Accessions	# Missed Cleavages	Theo. MH+ [Da]	Ions Score Mascot	Confidence Mascot	Percolator q-Value Mascot	Percolator PEP Mascot
	FALSE	Low	IDGGITGGLR		0.786028	0.429618	1	1	1	A2A8L1	0	958.532	1.32	Low	0.3997	0.761
FALSE	Low	Master Protein	Q9WVJ3	Carboxypeptidase Q OS=Mus musculus OX=10090 GN=Cpq PE=1 SV=1	0.606414	0.117077	1.91489	1	1	1	1	470	51.78	6.21	0	1
	Checked	Confidence	Sequence	Modifications	Qvality PEP	Qvality q-value	# Protein Groups	# Proteins	# PSMs	Master Protein Accessions	# Missed Cleavages	Theo. MH+ [Da]	Ions Score Mascot	Confidence Mascot	Percolator q-Value Mascot	Percolator PEP Mascot
	FALSE	Low	LSGSKNLEK		0.788739	0.433829	1	1	1	Q9WVJ3	1	975.547	4.89	Low	0.4018	0.7637
FALSE	Low	Master Protein	Q8JZM7	Parafibromin OS=Mus musculus OX=10090 GN=Cdc73 PE=1 SV=1	0.619186	0.114228	3.38983	2	2	2	1	531	60.539	9.61	0	2
	Checked	Confidence	Sequence	Modifications	Qvality PEP	Qvality q-value	# Protein Groups	# Proteins	# PSMs	Master Protein Accessions	# Missed Cleavages	Theo. MH+ [Da]	Ions Score Mascot	Confidence Mascot	Percolator q-Value Mascot	Percolator PEP Mascot
	FALSE	Low	IEDEECVRLDK	1xCarbamidomethyl [C6]	0.797691	0.443153	1	1	1	Q8JZM7	1	1405.66	4.68	Low	0.4142	0.7736
	FALSE	Low	VVDQPLK		0.999235	0.737631	1	1	1	Q8JZM7	0	798.472	7.14	Low	0.7148	0.9937
FALSE	Low	Master Protein	Q6IMF0	Keratin, type II cuticular 87 OS=Mus musculus OX=10090 GN=Krt87 PE=2 SV=2	0.62029	0.11413	2.22222	1	1	1	1	495	54.594	6.06	0	1
	Checked	Confidence	Sequence	Modifications	Qvality PEP	Qvality q-value	# Protein Groups	# Proteins	# PSMs	Master Protein Accessions	# Missed Cleavages	Theo. MH+ [Da]	Ions Score Mascot	Confidence Mascot	Percolator q-Value Mascot	Percolator PEP Mascot
	FALSE	Low	ATSENEFVALK		0.793231	0.442132	1	1	1	Q6IMF0	0	1208.62	1.21	Low	0.4093	0.7689
FALSE	Low	Master Protein	O08638	Myosin-11 OS=Mus musculus OX=10090 GN=Myh11 PE=1 SV=1	0.623563	0.113622	1.16633	2	2	1	1	1972	226.888	5.45	19.18	2
	Checked	Confidence	Sequence	Modifications	Qvality PEP	Qvality q-value	# Protein Groups	# Proteins	# PSMs	Master Protein Accessions	# Missed Cleavages	Theo. MH+ [Da]	Ions Score Mascot	Confidence Mascot	Percolator q-Value Mascot	Percolator PEP Mascot
	FALSE	Low	NTDQASMPDNTAAQK	1xOxidation [M7]	0.794126	0.443153	2	2	1	O08638; Q8VDD5	0	1607.7	19.18	Low	0.4114	0.7698
	FALSE	Low	IVDMYKGK	1xOxidation [M4]	1	0.783902	1	1	1	O08638	1	969.507	8.02	Low	0.7624	1
FALSE	Low	Master Protein	Q9D3H2	Odorant-binding protein 1a OS=Mus musculus OX=10090 GN=Obp1a PE=1 SV=2	0.623563	0.111877	4.90798	1	1	1	1	163	18.457	5.67	23.12	1
	Checked	Confidence	Sequence	Modifications	Qvality PEP	Qvality q-value	# Protein Groups	# Proteins	# PSMs	Master Protein Accessions	# Missed Cleavages	Theo. MH+ [Da]	Ions Score Mascot	Confidence Mascot	Percolator q-Value Mascot	Percolator PEP Mascot
	FALSE	Low	TQFQGNNR		0.796802	0.443153	1	1	1	Q9D3H2	0	964.46	23.12	Low	0.4114	0.7729
FALSE	Low	Master Protein	P28563	Dual specificity protein phosphatase 1 OS=Mus musculus OX=10090 GN=Dusp1 PE=1 SV=1	0.626404	0.109914	2.45232	1	1	1	1	367	39.345	7.01	0	1
	Checked	Confidence	Sequence	Modifications	Qvality PEP	Qvality q-value	# Protein Groups	# Proteins	# PSMs	Master Protein Accessions	# Missed Cleavages	Theo. MH+ [Da]	Ions Score Mascot	Confidence Mascot	Percolator q-Value Mascot	Percolator PEP Mascot
	FALSE	Low	SASLDGAKR		0.800352	0.445153	1	1	1	P28563	1	904.485	6.63	Low	0.4153	0.7764
FALSE	Low	Master Protein	P48614	Protein Wnt-10b OS=Mus musculus OX=10090 GN=Wnt10b PE=2 SV=1	0.626404	0.109859	2.31362	1	1	1	1	389	43.091	9.09	0	1
	Checked	Confidence	Sequence	Modifications	Qvality PEP	Qvality q-value	# Protein Groups	# Proteins	# PSMs	Master Protein Accessions	# Missed Cleavages	Theo. MH+ [Da]	Ions Score Mascot	Confidence Mascot	Percolator q-Value Mascot	Percolator PEP Mascot
	FALSE	Low	LPHHSAILK		0.800352	0.445153	1	1	1	P48614	0	1015.6	0.63	Low	0.4153	0.7765
FALSE	Low	Master Protein	Q3V1H9	Sterile alpha motif domain-containing protein 5 OS=Mus musculus OX=10090 GN=Samd5 PE=1 SV=1	0.626404	0.109467	4.04624	1	1	1	1	173	19.209	8.16	0	1
	Checked	Confidence	Sequence	Modifications	Qvality PEP	Qvality q-value	# Protein Groups	# Proteins	# PSMs	Master Protein Accessions	# Missed Cleavages	Theo. MH+ [Da]	Ions Score Mascot	Confidence Mascot	Percolator q-Value Mascot	Percolator PEP Mascot
	FALSE	Low	ILEAVHR		0.801236	0.445153	1	1	1	Q3V1H9	0	837.494	6.74	Low	0.4153	0.7772
FALSE	Low	Master Protein	P51960	Myb-related protein A OS=Mus musculus OX=10090 GN=Mybl1 PE=1 SV=2	0.626404	0.109244	1.46471	1	1	1	1	751	85.675	7.52	0	1
	Checked	Confidence	Sequence	Modifications	Qvality PEP	Qvality q-value	# Protein Groups	# Proteins	# PSMs	Master Protein Accessions	# Missed Cleavages	Theo. MH+ [Da]	Ions Score Mascot	Confidence Mascot	Percolator q-Value Mascot	Percolator PEP Mascot
	FALSE	Low	RLGNRWAEIAK		0.801236	0.445153	1	2	1	P51960	2	1313.74	4.52	Low	0.4154	0.7776
FALSE	Low	Master Protein	P58682	Toll-like receptor 8 OS=Mus musculus OX=10090 GN=Tlr8 PE=1 SV=2	0.626404	0.109076	0.775194	1	1	1	1	1032	119.282	7.31	0	1
	Checked	Confidence	Sequence	Modifications	Qvality PEP	Qvality q-value	# Protein Groups	# Proteins	# PSMs	Master Protein Accessions	# Missed Cleavages	Theo. MH+ [Da]	Ions Score Mascot	Confidence Mascot	Percolator q-Value Mascot	Percolator PEP Mascot
	FALSE	Low	LWNANDGK		0.801236	0.445153	1	1	1	P58682	0	917.448	9.69	Low	0.4154	0.7779
FALSE	Low	Master Protein	A2AAJ9	Obscurin OS=Mus musculus OX=10090 GN=Obscn PE=1 SV=3	0.626404	0.108741	0.0787756	1	1	1	1	8886	965.986	5.9	0	1
	Checked	Confidence	Sequence	Modifications	Qvality PEP	Qvality q-value	# Protein Groups	# Proteins	# PSMs	Master Protein Accessions	# Missed Cleavages	Theo. MH+ [Da]	Ions Score Mascot	Confidence Mascot	Percolator q-Value Mascot	Percolator PEP Mascot
	FALSE	Low	KASVVWK		0.802119	0.447144	1	1	1	A2AAJ9	1	817.493	10.57	Low	0.4154	0.7785
FALSE	Low	Master Protein	P55200	Histone-lysine N-methyltransferase 2A OS=Mus musculus OX=10090 GN=Kmt2a PE=1 SV=3	0.63038	0.10746	0.1765	1	1	1	1	3966	429.382	9.16	0	1
	Checked	Confidence	Sequence	Modifications	Qvality PEP	Qvality q-value	# Protein Groups	# Proteins	# PSMs	Master Protein Accessions	# Missed Cleavages	Theo. MH+ [Da]	Ions Score Mascot	Confidence Mascot	Percolator q-Value Mascot	Percolator PEP Mascot
	FALSE	Low	KVWICTK	1xCarbamidomethyl [C5]	0.804759	0.448133	1	1	1	P55200	1	934.518	9.58	Low	0.4173	0.7808
FALSE	Low	Master Protein	Q6PH08	ERC protein 2 OS=Mus musculus OX=10090 GN=Erc2 PE=1 SV=2	0.63038	0.105983	2.08986	2	2	2	1	957	110.571	7.03	0	2
	Checked	Confidence	Sequence	Modifications	Qvality PEP	Qvality q-value	# Protein Groups	# Proteins	# PSMs	Master Protein Accessions	# Missed Cleavages	Theo. MH+ [Da]	Ions Score Mascot	Confidence Mascot	Percolator q-Value Mascot	Percolator PEP Mascot
	FALSE	Low	KEECNKLEAQLK	1xCarbamidomethyl [C4]	0.83464	0.459034	1	1	1	Q6PH08	2	1489.77	0.19	Low	0.4276	0.8139
	FALSE	Low	LLEMLQSK		0.969847	0.680124	1	2	1	Q6PH08	0	961.539	6.59	Low	0.65	0.9626
FALSE	Low	Master Protein	Q3V3V9	Capping protein, Arp2/3 and myosin-I linker protein 2 OS=Mus musculus OX=10090 GN=Carmil2 PE=1 SV=2	0.63038	0.105795	0.462963	1	1	1	1	1296	141.284	7.18	0	1
	Checked	Confidence	Sequence	Modifications	Qvality PEP	Qvality q-value	# Protein Groups	# Proteins	# PSMs	Master Protein Accessions	# Missed Cleavages	Theo. MH+ [Da]	Ions Score Mascot	Confidence Mascot	Percolator q-Value Mascot	Percolator PEP Mascot
	FALSE	Low	EKVLLR		0.807388	0.451539	1	1	1	Q3V3V9	1	757.493	11.03	Low	0.4208	0.7838
FALSE	Low	Master Protein	Q9ERU9	E3 SUMO-protein ligase RanBP2 OS=Mus musculus OX=10090 GN=Ranbp2 PE=1 SV=2	0.63038	0.105706	0.786112	3	3	3	1	3053	340.907	6.18	0	3
	Checked	Confidence	Sequence	Modifications	Qvality PEP	Qvality q-value	# Protein Groups	# Proteins	# PSMs	Master Protein Accessions	# Missed Cleavages	Theo. MH+ [Da]	Ions Score Mascot	Confidence Mascot	Percolator q-Value Mascot	Percolator PEP Mascot
	FALSE	Low	IEHLAVR		0.833811	0.459034	1	1	1	Q9ERU9	0	837.494	6.49	Low	0.4268	0.8129
	FALSE	Low	RDQVIK		0.971698	0.680124	1	2	2	Q9ERU9	1	758.452	16.95	Low	0.65	0.9644
	FALSE	Low	LNSNNSASPHR		1	0.816937	1	1	1	Q9ERU9	0	1196.58	0.25	Low	0.7991	1
FALSE	Low	Master Protein	Q8CGK3	Lon protease homolog, mitochondrial OS=Mus musculus OX=10090 GN=Lonp1 PE=1 SV=2	0.63038	0.105517	1.68599	2	2	2	1	949	105.776	6.57	0	2
	Checked	Confidence	Sequence	Modifications	Qvality PEP	Qvality q-value	# Protein Groups	# Proteins	# PSMs	Master Protein Accessions	# Missed Cleavages	Theo. MH+ [Da]	Ions Score Mascot	Confidence Mascot	Percolator q-Value Mascot	Percolator PEP Mascot
	FALSE	Low	EVEEKIK		0.827125	0.452037	1	1	1	Q8CGK3	1	874.488	6.82	Low	0.4217	0.8059
	FALSE	Low	VLPGGVQWR		0.979721	0.703256	1	1	1	Q8CGK3	0	1011.57	1.92	Low	0.6746	0.9732
FALSE	Low	Master Protein	O70507	Potassium/sodium hyperpolarization-activated cyclic nucleotide-gated channel 4 OS=Mus musculus OX=10090 GN=Hcn4 PE=1 SV=2	0.63038	0.104246	0.590219	1	1	1	1	1186	127.334	9.04	0	1
	Checked	Confidence	Sequence	Modifications	Qvality PEP	Qvality q-value	# Protein Groups	# Proteins	# PSMs	Master Protein Accessions	# Missed Cleavages	Theo. MH+ [Da]	Ions Score Mascot	Confidence Mascot	Percolator q-Value Mascot	Percolator PEP Mascot
	FALSE	Low	LPPSMRK	1xOxidation [M5]	0.810004	0.451539	1	1	1	O70507	1	844.471	1.08	Low	0.4208	0.7866
FALSE	Low	Master Protein	Q80UV9	Transcription initiation factor TFIID subunit 1 OS=Mus musculus OX=10090 GN=Taf1 PE=1 SV=2	0.63038	0.103474	0.475939	1	1	1	1	1891	214.285	5.11	0	1
	Checked	Confidence	Sequence	Modifications	Qvality PEP	Qvality q-value	# Protein Groups	# Proteins	# PSMs	Master Protein Accessions	# Missed Cleavages	Theo. MH+ [Da]	Ions Score Mascot	Confidence Mascot	Percolator q-Value Mascot	Percolator PEP Mascot
	FALSE	Low	DFLQVFIYR		0.810873	0.451539	1	1	1	Q80UV9	0	1200.64	9.1	Low	0.4208	0.788
FALSE	Low	Master Protein	Q9JJG9	Nitric oxide-associated protein 1 OS=Mus musculus OX=10090 GN=Noa1 PE=1 SV=1	0.63038	0.103419	2.3088	1	1	1	1	693	77.33	8.12	0	1
	Checked	Confidence	Sequence	Modifications	Qvality PEP	Qvality q-value	# Protein Groups	# Proteins	# PSMs	Master Protein Accessions	# Missed Cleavages	Theo. MH+ [Da]	Ions Score Mascot	Confidence Mascot	Percolator q-Value Mascot	Percolator PEP Mascot
	FALSE	Low	HAGHELLLVPMGGKER	1xOxidation [M11]	0.810873	0.451539	1	1	1	Q9JJG9	1	1759.93	4.7	Low	0.4208	0.7881
FALSE	Low	Master Protein	P01029	Complement C4-B OS=Mus musculus OX=10090 GN=C4b PE=1 SV=3	0.63038	0.102947	1.09321	2	2	2	1	1738	192.794	7.53	0	2
	Checked	Confidence	Sequence	Modifications	Qvality PEP	Qvality q-value	# Protein Groups	# Proteins	# PSMs	Master Protein Accessions	# Missed Cleavages	Theo. MH+ [Da]	Ions Score Mascot	Confidence Mascot	Percolator q-Value Mascot	Percolator PEP Mascot
	FALSE	Low	CPRLLRSLER	1xCarbamidomethyl [C1]	0.83958	0.478976	1	1	1	P01029	2	1299.73	0.71	Low	0.4443	0.8191
	FALSE	Low	FALMDEQGK	1xOxidation [M4]	0.970776	0.680124	1	1	1	P01029	0	1054.49	9.25	Low	0.65	0.9632
FALSE	Low	Master Protein	E9Q8T2	PR domain zinc finger protein 15 OS=Mus musculus OX=10090 GN=Prdm15 PE=1 SV=1	0.63038	0.102428	0.681431	1	1	1	1	1174	132.785	8.24	0	1
	Checked	Confidence	Sequence	Modifications	Qvality PEP	Qvality q-value	# Protein Groups	# Proteins	# PSMs	Master Protein Accessions	# Missed Cleavages	Theo. MH+ [Da]	Ions Score Mascot	Confidence Mascot	Percolator q-Value Mascot	Percolator PEP Mascot
	FALSE	Low	CPPTIWEK	1xCarbamidomethyl [C1]; 1xAcetyl [N-Term]	0.812608	0.451539	1	1	1	E9Q8T2	0	1072.51	5.05	Low	0.4208	0.7899
FALSE	Low	Master Protein	Q60767	Lymphocyte antigen 75 OS=Mus musculus OX=10090 GN=Ly75 PE=1 SV=2	0.63038	0.102373	0.406268	1	2	1	1	1723	197.225	6.39	0	1
	Checked	Confidence	Sequence	Modifications	Qvality PEP	Qvality q-value	# Protein Groups	# Proteins	# PSMs	Master Protein Accessions	# Missed Cleavages	Theo. MH+ [Da]	Ions Score Mascot	Confidence Mascot	Percolator q-Value Mascot	Percolator PEP Mascot
	FALSE	Low	YLNNLYK		0.812608	0.451539	1	1	2	Q60767	0	927.493	10.66	Low	0.4208	0.79
FALSE	Low	Master Protein	Q91VB4	Hermansky-Pudlak syndrome 3 protein homolog OS=Mus musculus OX=10090 GN=Hps3 PE=2 SV=2	0.63038	0.102263	0.798403	1	1	1	1	1002	113.109	5.6	0	1
	Checked	Confidence	Sequence	Modifications	Qvality PEP	Qvality q-value	# Protein Groups	# Proteins	# PSMs	Master Protein Accessions	# Missed Cleavages	Theo. MH+ [Da]	Ions Score Mascot	Confidence Mascot	Percolator q-Value Mascot	Percolator PEP Mascot
	FALSE	Low	NYTDDLLK		0.812608	0.451539	1	1	1	Q91VB4	0	981.489	11.53	Low	0.4208	0.7902
FALSE	Low	Master Protein	Q9JLV5	Cullin-3 OS=Mus musculus OX=10090 GN=Cul3 PE=1 SV=1	0.63038	0.101988	0.911458	1	1	1	1	768	88.891	8.46	0	1
	Checked	Confidence	Sequence	Modifications	Qvality PEP	Qvality q-value	# Protein Groups	# Proteins	# PSMs	Master Protein Accessions	# Missed Cleavages	Theo. MH+ [Da]	Ions Score Mascot	Confidence Mascot	Percolator q-Value Mascot	Percolator PEP Mascot
	FALSE	Low	IQTVAAK		0.813473	0.451539	1	1	1	Q9JLV5	0	730.446	2.9	Low	0.4208	0.7907
FALSE	Low	Master Protein	P52850	Bifunctional heparan sulfate N-deacetylase/N-sulfotransferase 2 OS=Mus musculus OX=10090 GN=Ndst2 PE=1 SV=1	0.63038	0.101549	0.679502	1	1	1	1	883	101.138	8.7	0	1
	Checked	Confidence	Sequence	Modifications	Qvality PEP	Qvality q-value	# Protein Groups	# Proteins	# PSMs	Master Protein Accessions	# Missed Cleavages	Theo. MH+ [Da]	Ions Score Mascot	Confidence Mascot	Percolator q-Value Mascot	Percolator PEP Mascot
	FALSE	Low	PPETTR		0.814337	0.451539	1	1	1	P52850	0	700.362	1	Low	0.4208	0.7915
FALSE	Low	Master Protein	Q8C3Y4	Kinetochore-associated protein 1 OS=Mus musculus OX=10090 GN=Kntc1 PE=1 SV=2	0.63038	0.10133	0.543725	1	1	1	1	2207	250.198	6	0	1
	Checked	Confidence	Sequence	Modifications	Qvality PEP	Qvality q-value	# Protein Groups	# Proteins	# PSMs	Master Protein Accessions	# Missed Cleavages	Theo. MH+ [Da]	Ions Score Mascot	Confidence Mascot	Percolator q-Value Mascot	Percolator PEP Mascot
	FALSE	Low	QDIPSSLEDALK		0.814337	0.451539	1	1	1	Q8C3Y4	0	1315.67	2.31	Low	0.4208	0.7919
FALSE	Low	Master Protein	O35711	Liprin-beta-2 OS=Mus musculus OX=10090 GN=Ppfibp2 PE=1 SV=3	0.63038	0.10133	0.907029	1	1	1	1	882	98.691	6.33	0	1
	Checked	Confidence	Sequence	Modifications	Qvality PEP	Qvality q-value	# Protein Groups	# Proteins	# PSMs	Master Protein Accessions	# Missed Cleavages	Theo. MH+ [Da]	Ions Score Mascot	Confidence Mascot	Percolator q-Value Mascot	Percolator PEP Mascot
	FALSE	Low	FNPNCLHR	1xCarbamidomethyl [C5]	0.814337	0.451539	1	1	1	O35711	0	1057.5	0.76	Low	0.4208	0.7919
FALSE	Low	Master Protein	P56203	Cathepsin W OS=Mus musculus OX=10090 GN=Ctsw PE=2 SV=2	0.63038	0.10122	1.88679	1	1	1	1	371	42.093	9.01	0	1
	Checked	Confidence	Sequence	Modifications	Qvality PEP	Qvality q-value	# Protein Groups	# Proteins	# PSMs	Master Protein Accessions	# Missed Cleavages	Theo. MH+ [Da]	Ions Score Mascot	Confidence Mascot	Percolator q-Value Mascot	Percolator PEP Mascot
	FALSE	Low	PHRCLAK	1xCarbamidomethyl [C4]	0.814337	0.451539	1	1	1	P56203	1	881.477	6.89	Low	0.4208	0.7921
FALSE	Low	Master Protein	Q62209	Synaptonemal complex protein 1 OS=Mus musculus OX=10090 GN=Sycp1 PE=1 SV=2	0.63038	0.100458	2.41692	2	2	2	1	993	115.863	5.85	0	2
	Checked	Confidence	Sequence	Modifications	Qvality PEP	Qvality q-value	# Protein Groups	# Proteins	# PSMs	Master Protein Accessions	# Missed Cleavages	Theo. MH+ [Da]	Ions Score Mascot	Confidence Mascot	Percolator q-Value Mascot	Percolator PEP Mascot
	FALSE	Low	QVEEMKTELEK	1xOxidation [M5]	0.850883	0.499208	1	1	1	Q62209	1	1379.67	1.87	Low	0.4649	0.8321
	FALSE	Low	IVEERDSELGLYK		0.961695	0.673877	1	1	1	Q62209	1	1550.81	1.09	Low	0.6448	0.9536
FALSE	Low	Master Protein	Q80VI1	E3 ubiquitin-protein ligase TRIM56 OS=Mus musculus OX=10090 GN=Trim56 PE=1 SV=1	0.63038	0.0992506	1.3624	1	1	1	1	734	79.463	7.96	19.79	1
	Checked	Confidence	Sequence	Modifications	Qvality PEP	Qvality q-value	# Protein Groups	# Proteins	# PSMs	Master Protein Accessions	# Missed Cleavages	Theo. MH+ [Da]	Ions Score Mascot	Confidence Mascot	Percolator q-Value Mascot	Percolator PEP Mascot
	FALSE	Low	QGGAQPLTPK		0.817779	0.451539	1	1	1	Q80VI1	0	996.547	19.79	Low	0.4208	0.7957
FALSE	Low	Master Protein	Q8BVE8	Histone-lysine N-methyltransferase NSD2 OS=Mus musculus OX=10090 GN=Nsd2 PE=1 SV=2	0.63038	0.0990324	0.512821	1	1	1	1	1365	152.155	8.51	0	1
	Checked	Confidence	Sequence	Modifications	Qvality PEP	Qvality q-value	# Protein Groups	# Proteins	# PSMs	Master Protein Accessions	# Missed Cleavages	Theo. MH+ [Da]	Ions Score Mascot	Confidence Mascot	Percolator q-Value Mascot	Percolator PEP Mascot
	FALSE	Low	ISSPADK		0.818635	0.451539	1	1	1	Q8BVE8	0	717.378	7.24	Low	0.4208	0.7961
FALSE	Low	Master Protein	Q80T79	CUB and sushi domain-containing protein 3 OS=Mus musculus OX=10090 GN=Csmd3 PE=1 SV=3	0.63038	0.0979427	0.161856	1	1	1	1	3707	405.502	5.95	0	1
	Checked	Confidence	Sequence	Modifications	Qvality PEP	Qvality q-value	# Protein Groups	# Proteins	# PSMs	Master Protein Accessions	# Missed Cleavages	Theo. MH+ [Da]	Ions Score Mascot	Confidence Mascot	Percolator q-Value Mascot	Percolator PEP Mascot
	FALSE	Low	EPGTRR		0.820345	0.452037	1	1	1	Q80T79	1	715.385	3.31	Low	0.4208	0.7981
FALSE	Low	Master Protein	Q8R4Y8	Rotatin OS=Mus musculus OX=10090 GN=Rttn PE=1 SV=2	0.63038	0.0976163	0.314465	1	1	1	1	2226	248.33	6.52	0	1
	Checked	Confidence	Sequence	Modifications	Qvality PEP	Qvality q-value	# Protein Groups	# Proteins	# PSMs	Master Protein Accessions	# Missed Cleavages	Theo. MH+ [Da]	Ions Score Mascot	Confidence Mascot	Percolator q-Value Mascot	Percolator PEP Mascot
	FALSE	Low	PVSDMLR	1xOxidation [M5]	0.820345	0.452037	1	1	1	Q8R4Y8	0	833.419	6.94	Low	0.4208	0.7987
FALSE	Low	Master Protein	Q8CG46	Structural maintenance of chromosomes protein 5 OS=Mus musculus OX=10090 GN=Smc5 PE=1 SV=1	0.63038	0.0970186	0.999092	1	1	1	1	1101	128.733	8.56	0	1
	Checked	Confidence	Sequence	Modifications	Qvality PEP	Qvality q-value	# Protein Groups	# Proteins	# PSMs	Master Protein Accessions	# Missed Cleavages	Theo. MH+ [Da]	Ions Score Mascot	Confidence Mascot	Percolator q-Value Mascot	Percolator PEP Mascot
	FALSE	Low	HLDLIEMLEAK	1xOxidation [M7]	0.822049	0.452037	1	1	1	Q8CG46	0	1327.69	3.09	Low	0.4208	0.7998
FALSE	Low	Master Protein	Q8BY87	Ubiquitin carboxyl-terminal hydrolase 47 OS=Mus musculus OX=10090 GN=Usp47 PE=1 SV=2	0.63038	0.0965844	0.508721	1	1	1	1	1376	157.356	5.11	0	1
	Checked	Confidence	Sequence	Modifications	Qvality PEP	Qvality q-value	# Protein Groups	# Proteins	# PSMs	Master Protein Accessions	# Missed Cleavages	Theo. MH+ [Da]	Ions Score Mascot	Confidence Mascot	Percolator q-Value Mascot	Percolator PEP Mascot
	FALSE	Low	ITQEDIK		0.822049	0.452037	1	1	1	Q8BY87	0	846.457	6.17	Low	0.4208	0.8006
FALSE	Low	Master Protein	Q8BID8	F-box/LRR-repeat protein 14 OS=Mus musculus OX=10090 GN=Fbxl14 PE=2 SV=1	0.63038	0.0965844	2.25	1	1	1	1	400	43.836	8.65	0	1
	Checked	Confidence	Sequence	Modifications	Qvality PEP	Qvality q-value	# Protein Groups	# Proteins	# PSMs	Master Protein Accessions	# Missed Cleavages	Theo. MH+ [Da]	Ions Score Mascot	Confidence Mascot	Percolator q-Value Mascot	Percolator PEP Mascot
	FALSE	Low	TLNIGQCVR	1xCarbamidomethyl [C7]	0.822049	0.452037	1	1	1	Q8BID8	0	1060.56	1.99	Low	0.4208	0.8006
FALSE	Low	Master Protein	Q3U827	E3 ubiquitin-protein ligase RNF180 OS=Mus musculus OX=10090 GN=Rnf180 PE=1 SV=2	0.63038	0.0957173	1.52027	1	1	1	1	592	67.327	8.21	0	1
	Checked	Confidence	Sequence	Modifications	Qvality PEP	Qvality q-value	# Protein Groups	# Proteins	# PSMs	Master Protein Accessions	# Missed Cleavages	Theo. MH+ [Da]	Ions Score Mascot	Confidence Mascot	Percolator q-Value Mascot	Percolator PEP Mascot
	FALSE	Low	RQFPHGAHR		0.823747	0.452037	1	1	1	Q3U827	1	1105.58	7.58	Low	0.4208	0.8022
FALSE	Low	Master Protein	Q9JME5	AP-3 complex subunit beta-2 OS=Mus musculus OX=10090 GN=Ap3b2 PE=1 SV=2	0.63038	0.0956091	1.38632	2	4	2	1	1082	119.118	5.63	0	2
	Checked	Confidence	Sequence	Modifications	Qvality PEP	Qvality q-value	# Protein Groups	# Proteins	# PSMs	Master Protein Accessions	# Missed Cleavages	Theo. MH+ [Da]	Ions Score Mascot	Confidence Mascot	Percolator q-Value Mascot	Percolator PEP Mascot
	FALSE	Low	IVAMIAR	1xOxidation [M4]	0.823747	0.452037	1	1	3	Q9JME5	0	789.465	12.27	Low	0.4777	0.8419
	FALSE	Low	LVYVYLVR		1	0.810931	1	2	1	Q9JME5	0	1024.62	2.23	Low	0.7916	1
FALSE	Low	Master Protein	A0A0B4J1G0	Low affinity immunoglobulin gamma Fc region receptor IV OS=Mus musculus OX=10090 GN=Fcgr4 PE=1 SV=1	0.63038	0.0953926	5.22088	1	1	1	1	249	28.38	8.09	0	1
	Checked	Confidence	Sequence	Modifications	Qvality PEP	Qvality q-value	# Protein Groups	# Proteins	# PSMs	Master Protein Accessions	# Missed Cleavages	Theo. MH+ [Da]	Ions Score Mascot	Confidence Mascot	Percolator q-Value Mascot	Percolator PEP Mascot
	FALSE	Low	GLQSPVADYEEPK		0.824594	0.452037	1	1	1	A0A0B4J1G0	0	1432.7	8.44	Low	0.4208	0.8028
FALSE	Low	Master Protein	Q01721	Growth arrest-specific protein 1 OS=Mus musculus OX=10090 GN=Gas1 PE=1 SV=2	0.63038	0.0951222	3.49854	1	1	1	1	343	35.671	6.04	0	1
	Checked	Confidence	Sequence	Modifications	Qvality PEP	Qvality q-value	# Protein Groups	# Proteins	# PSMs	Master Protein Accessions	# Missed Cleavages	Theo. MH+ [Da]	Ions Score Mascot	Confidence Mascot	Percolator q-Value Mascot	Percolator PEP Mascot
	FALSE	Low	STKRAIEPCLPR	1xCarbamidomethyl [C9]	0.824594	0.452037	1	1	1	Q01721	2	1427.78	3.75	Low	0.4208	0.8033
FALSE	Low	Master Protein	Q99LY2	Lysophospholipase D GDPD3 OS=Mus musculus OX=10090 GN=Gdpd3 PE=1 SV=2	0.63038	0.0951222	3.33333	1	2	1	1	330	38.463	7.25	0	1
	Checked	Confidence	Sequence	Modifications	Qvality PEP	Qvality q-value	# Protein Groups	# Proteins	# PSMs	Master Protein Accessions	# Missed Cleavages	Theo. MH+ [Da]	Ions Score Mascot	Confidence Mascot	Percolator q-Value Mascot	Percolator PEP Mascot
	FALSE	Low	HMISLEDVFQK	1xOxidation [M2]	0.824594	0.452037	1	1	2	Q99LY2	0	1362.67	3.5	Low	0.4208	0.8033
FALSE	Low	Master Protein	Q5SSE9	ATP-binding cassette sub-family A member 13 OS=Mus musculus OX=10090 GN=Abca13 PE=2 SV=1	0.63038	0.0946359	0.178784	1	1	1	1	5034	568.534	6.52	0	1
	Checked	Confidence	Sequence	Modifications	Qvality PEP	Qvality q-value	# Protein Groups	# Proteins	# PSMs	Master Protein Accessions	# Missed Cleavages	Theo. MH+ [Da]	Ions Score Mascot	Confidence Mascot	Percolator q-Value Mascot	Percolator PEP Mascot
	FALSE	Low	RSIWDLLLK		0.825439	0.452037	1	2	2	Q5SSE9	1	1143.69	9.6	Low	0.4208	0.8042
FALSE	Low	Master Protein	P03975	IgE-binding protein OS=Mus musculus OX=10090 GN=Iap PE=2 SV=1	0.632242	0.093665	3.94973	1	1	1	1	557	62.708	9.31	0	1
	Checked	Confidence	Sequence	Modifications	Qvality PEP	Qvality q-value	# Protein Groups	# Proteins	# PSMs	Master Protein Accessions	# Missed Cleavages	Theo. MH+ [Da]	Ions Score Mascot	Confidence Mascot	Percolator q-Value Mascot	Percolator PEP Mascot
	FALSE	Low	IIQGPQESFSDFVARMTEAAER	1xOxidation [M16]	0.827125	0.452037	1	1	1	P03975	1	2498.2	1.74	Low	0.4217	0.806
FALSE	Low	Master Protein	Q8BIA3	Homeobox protein Mohawk OS=Mus musculus OX=10090 GN=Mkx PE=2 SV=1	0.635385	0.0929113	2.26629	1	2	1	1	353	39.377	9.64	0	1
	Checked	Confidence	Sequence	Modifications	Qvality PEP	Qvality q-value	# Protein Groups	# Proteins	# PSMs	Master Protein Accessions	# Missed Cleavages	Theo. MH+ [Da]	Ions Score Mascot	Confidence Mascot	Percolator q-Value Mascot	Percolator PEP Mascot
	FALSE	Low	YVQGNAER		0.828806	0.452037	1	1	2	Q8BIA3	0	936.453	8.14	Low	0.4217	0.8074
FALSE	Low	Master Protein	Q5XPI3	E3 ubiquitin-protein ligase RNF123 OS=Mus musculus OX=10090 GN=Rnf123 PE=1 SV=1	0.635385	0.0922126	0.532725	1	1	1	1	1314	148.557	6.7	0	1
	Checked	Confidence	Sequence	Modifications	Qvality PEP	Qvality q-value	# Protein Groups	# Proteins	# PSMs	Master Protein Accessions	# Missed Cleavages	Theo. MH+ [Da]	Ions Score Mascot	Confidence Mascot	Percolator q-Value Mascot	Percolator PEP Mascot
	FALSE	Low	LAAILAK		0.829644	0.452037	1	1	1	Q5XPI3	0	699.476	14.95	Low	0.4218	0.8087
FALSE	Low	Master Protein	Q91XC9	Peroxisomal membrane protein PEX16 OS=Mus musculus OX=10090 GN=Pex16 PE=1 SV=2	0.635385	0.0915686	2.08333	1	1	1	1	336	38.653	9.72	0	1
	Checked	Confidence	Sequence	Modifications	Qvality PEP	Qvality q-value	# Protein Groups	# Proteins	# PSMs	Master Protein Accessions	# Missed Cleavages	Theo. MH+ [Da]	Ions Score Mascot	Confidence Mascot	Percolator q-Value Mascot	Percolator PEP Mascot
	FALSE	Low	VWGEVGR		0.831315	0.454662	1	1	1	Q91XC9	0	802.421	5.85	Low	0.4235	0.8099
FALSE	Low	Master Protein	Q8K2W3	Thioredoxin domain-containing protein 11 OS=Mus musculus OX=10090 GN=Txndc11 PE=1 SV=1	0.635385	0.0913006	0.632911	1	1	1	1	948	105.892	7.88	0	1
	Checked	Confidence	Sequence	Modifications	Qvality PEP	Qvality q-value	# Protein Groups	# Proteins	# PSMs	Master Protein Accessions	# Missed Cleavages	Theo. MH+ [Da]	Ions Score Mascot	Confidence Mascot	Percolator q-Value Mascot	Percolator PEP Mascot
	FALSE	Low	IRRGIR		0.831315	0.454662	1	2	2	Q8K2W3	2	770.511	9.78	Low	0.4235	0.8104
FALSE	Low	Master Protein	O88745	Scrapie-responsive protein 1 OS=Mus musculus OX=10090 GN=Scrg1 PE=2 SV=1	0.635385	0.0913006	10.2041	1	1	1	1	98	11.166	7.91	0	1
	Checked	Confidence	Sequence	Modifications	Qvality PEP	Qvality q-value	# Protein Groups	# Proteins	# PSMs	Master Protein Accessions	# Missed Cleavages	Theo. MH+ [Da]	Ions Score Mascot	Confidence Mascot	Percolator q-Value Mascot	Percolator PEP Mascot
	FALSE	Low	ISFVIPCNNH	1xCarbamidomethyl [C7]	0.831315	0.454662	1	1	1	O88745	0	1200.58	2.34	Low	0.4235	0.8104
FALSE	Low	Master Protein	P97793	ALK tyrosine kinase receptor OS=Mus musculus OX=10090 GN=Alk PE=1 SV=2	0.635385	0.0891622	0.493523	1	1	1	1	1621	174.836	6.93	0	1
	Checked	Confidence	Sequence	Modifications	Qvality PEP	Qvality q-value	# Protein Groups	# Proteins	# PSMs	Master Protein Accessions	# Missed Cleavages	Theo. MH+ [Da]	Ions Score Mascot	Confidence Mascot	Percolator q-Value Mascot	Percolator PEP Mascot
	FALSE	Low	TSSISDLK		0.835467	0.460738	1	1	1	P97793	0	850.452	12.89	Low	0.4284	0.8144
FALSE	Low	Master Protein	Q9DAP7	Histone chaperone ASF1B OS=Mus musculus OX=10090 GN=Asf1b PE=1 SV=1	0.635385	0.0878843	3.9604	1	1	1	1	202	22.45	4.44	0	1
	Checked	Confidence	Sequence	Modifications	Qvality PEP	Qvality q-value	# Protein Groups	# Proteins	# PSMs	Master Protein Accessions	# Missed Cleavages	Theo. MH+ [Da]	Ions Score Mascot	Confidence Mascot	Percolator q-Value Mascot	Percolator PEP Mascot
	FALSE	Low	PDFSQLQR		0.837117	0.470428	1	1	1	Q9DAP7	0	990.5	6.09	Low	0.4356	0.8168
FALSE	Low	Master Protein	A2A995	FYN-binding protein 2 OS=Mus musculus OX=10090 GN=Fyb2 PE=1 SV=1	0.635385	0.0862921	0.823045	1	1	1	1	729	82.245	8.48	0	1
	Checked	Confidence	Sequence	Modifications	Qvality PEP	Qvality q-value	# Protein Groups	# Proteins	# PSMs	Master Protein Accessions	# Missed Cleavages	Theo. MH+ [Da]	Ions Score Mascot	Confidence Mascot	Percolator q-Value Mascot	Percolator PEP Mascot
	FALSE	Low	LWNWEK		0.840398	0.478976	1	1	1	A2A995	0	875.441	2.02	Low	0.4443	0.8198
FALSE	Low	Master Protein	Q8R0J1	Pleckstrin homology domain-containing family G member 6 OS=Mus musculus OX=10090 GN=Plekhg6 PE=2 SV=2	0.635385	0.0862391	1.77891	2	2	2	1	787	89.093	7.53	0	2
	Checked	Confidence	Sequence	Modifications	Qvality PEP	Qvality q-value	# Protein Groups	# Proteins	# PSMs	Master Protein Accessions	# Missed Cleavages	Theo. MH+ [Da]	Ions Score Mascot	Confidence Mascot	Percolator q-Value Mascot	Percolator PEP Mascot
	FALSE	Low	HINGQVR		0.840398	0.478976	1	1	1	Q8R0J1	0	823.453	14.3	Low	0.4451	0.8199
	FALSE	Low	LVCRPLR	1xCarbamidomethyl [C3]	1	0.80689	1	1	1	Q8R0J1	1	913.54	4.24	Low	0.7873	1
FALSE	Low	Master Protein	Q6P9P0	SMC5-SMC6 complex localization factor protein 2 OS=Mus musculus OX=10090 GN=Slf2 PE=2 SV=2	0.635385	0.083862	0.547731	1	1	1	1	1278	143.881	9.28	0	1
	Checked	Confidence	Sequence	Modifications	Qvality PEP	Qvality q-value	# Protein Groups	# Proteins	# PSMs	Master Protein Accessions	# Missed Cleavages	Theo. MH+ [Da]	Ions Score Mascot	Confidence Mascot	Percolator q-Value Mascot	Percolator PEP Mascot
	FALSE	Low	ESFLEKR		0.844463	0.489316	1	1	1	Q6P9P0	1	908.484	0.66	Low	0.4522	0.8244
FALSE	Low	Master Protein	O08858	Somatostatin receptor type 5 OS=Mus musculus OX=10090 GN=Sstr5 PE=1 SV=3	0.635385	0.0827046	3.03867	1	1	1	1	362	39.982	9.41	0	1
	Checked	Confidence	Sequence	Modifications	Qvality PEP	Qvality q-value	# Protein Groups	# Proteins	# PSMs	Master Protein Accessions	# Missed Cleavages	Theo. MH+ [Da]	Ions Score Mascot	Confidence Mascot	Percolator q-Value Mascot	Percolator PEP Mascot
	FALSE	Low	SGRPQTTLPTR		0.846078	0.490871	1	1	1	O08858	1	1213.66	8.6	Low	0.456	0.8266
FALSE	Low	Master Protein	P08553	Neurofilament medium polypeptide OS=Mus musculus OX=10090 GN=Nefm PE=1 SV=4	0.635385	0.0824945	1.06132	1	1	1	1	848	95.859	4.77	0	1
	Checked	Confidence	Sequence	Modifications	Qvality PEP	Qvality q-value	# Protein Groups	# Proteins	# PSMs	Master Protein Accessions	# Missed Cleavages	Theo. MH+ [Da]	Ions Score Mascot	Confidence Mascot	Percolator q-Value Mascot	Percolator PEP Mascot
	FALSE	Low	QPSVTISSK		0.846883	0.494147	1	1	1	P08553	0	946.52	4.26	Low	0.4567	0.827
FALSE	Low	Master Protein	P70696	Histone H2B type 1-A OS=Mus musculus OX=10090 GN=H2bc1 PE=1 SV=3	0.635385	0.082127	5.51181	1	1	1	1	127	14.228	10.29	0	1
	Checked	Confidence	Sequence	Modifications	Qvality PEP	Qvality q-value	# Protein Groups	# Proteins	# PSMs	Master Protein Accessions	# Missed Cleavages	Theo. MH+ [Da]	Ions Score Mascot	Confidence Mascot	Percolator q-Value Mascot	Percolator PEP Mascot
	FALSE	Low	IASEASR		0.846883	0.494147	1	7	1	P70696	0	733.384	0.34	Low	0.4567	0.8277
FALSE	Low	Master Protein	A0A140LI88	Ankyrin repeat domain-containing protein 31 OS=Mus musculus OX=10090 GN=Ankrd31 PE=1 SV=2	0.635385	0.0815503	0.538503	1	1	1	1	1857	206.046	6.62	0	1
	Checked	Confidence	Sequence	Modifications	Qvality PEP	Qvality q-value	# Protein Groups	# Proteins	# PSMs	Master Protein Accessions	# Missed Cleavages	Theo. MH+ [Da]	Ions Score Mascot	Confidence Mascot	Percolator q-Value Mascot	Percolator PEP Mascot
	FALSE	Low	KMCLCTINRR	2xCarbamidomethyl [C3; C5]	0.848488	0.494705	1	1	1	A0A140LI88	2	1351.68	11.15	Low	0.4606	0.8288
FALSE	Low	Master Protein	Q9JHB4	WD repeat-containing protein 31 OS=Mus musculus OX=10090 GN=Wdr31 PE=2 SV=1	0.635385	0.0814979	1.63488	1	2	1	1	367	40.504	7.91	0	1
	Checked	Confidence	Sequence	Modifications	Qvality PEP	Qvality q-value	# Protein Groups	# Proteins	# PSMs	Master Protein Accessions	# Missed Cleavages	Theo. MH+ [Da]	Ions Score Mascot	Confidence Mascot	Percolator q-Value Mascot	Percolator PEP Mascot
	FALSE	Low	IACIPK	1xCarbamidomethyl [C3]	0.848488	0.494705	1	1	2	Q9JHB4	0	701.401	13.45	Low	0.5445	0.8877
FALSE	Low	Master Protein	Q3U962	Collagen alpha-2(V) chain OS=Mus musculus OX=10090 GN=Col5a2 PE=1 SV=1	0.635385	0.0814979	1.0688	1	1	1	1	1497	144.929	6.7	0	1
	Checked	Confidence	Sequence	Modifications	Qvality PEP	Qvality q-value	# Protein Groups	# Proteins	# PSMs	Master Protein Accessions	# Missed Cleavages	Theo. MH+ [Da]	Ions Score Mascot	Confidence Mascot	Percolator q-Value Mascot	Percolator PEP Mascot
	FALSE	Low	SLSSQIETMRSPDGSK	1xOxidation [M9]	0.848488	0.494705	1	1	1	Q3U962	1	1738.83	0.59	Low	0.4621	0.8289
FALSE	Low	Master Protein	Q9QZL9	Dickkopf-like protein 1 OS=Mus musculus OX=10090 GN=Dkkl1 PE=1 SV=2	0.635385	0.0810266	3.47826	1	1	1	1	230	26.623	8.24	0	1
	Checked	Confidence	Sequence	Modifications	Qvality PEP	Qvality q-value	# Protein Groups	# Proteins	# PSMs	Master Protein Accessions	# Missed Cleavages	Theo. MH+ [Da]	Ions Score Mascot	Confidence Mascot	Percolator q-Value Mascot	Percolator PEP Mascot
	FALSE	Low	QVAFWIMK		0.849288	0.499208	1	1	1	Q9QZL9	0	1022.55	4.39	Low	0.4641	0.8298
FALSE	Low	Master Protein	Q9WVI9	C-Jun-amino-terminal kinase-interacting protein 1 OS=Mus musculus OX=10090 GN=Mapk8ip1 PE=1 SV=2	0.635385	0.0810266	1.69731	1	1	1	1	707	77.234	4.96	0	1
	Checked	Confidence	Sequence	Modifications	Qvality PEP	Qvality q-value	# Protein Groups	# Proteins	# PSMs	Master Protein Accessions	# Missed Cleavages	Theo. MH+ [Da]	Ions Score Mascot	Confidence Mascot	Percolator q-Value Mascot	Percolator PEP Mascot
	FALSE	Low	KFLNVFMSGRSR		0.849288	0.499208	1	1	1	Q9WVI9	2	1441.77	3.67	Low	0.4641	0.8298
FALSE	Low	Master Protein	P35173	Stefin-3 OS=Mus musculus OX=10090 GN=Stfa3 PE=3 SV=1	0.635385	0.08019	8.73786	1	1	1	1	103	11.633	6.11	0	1
	Checked	Confidence	Sequence	Modifications	Qvality PEP	Qvality q-value	# Protein Groups	# Proteins	# PSMs	Master Protein Accessions	# Missed Cleavages	Theo. MH+ [Da]	Ions Score Mascot	Confidence Mascot	Percolator q-Value Mascot	Percolator PEP Mascot
	FALSE	Low	GLSGEDDLK		0.850883	0.499208	1	1	1	P35173	0	933.452	7.9	Low	0.4641	0.8314
FALSE	Low	Master Protein	P54279	Mismatch repair endonuclease PMS2 OS=Mus musculus OX=10090 GN=Pms2 PE=2 SV=1	0.635385	0.0798767	0.814901	1	1	1	1	859	95.165	7.39	23.1	1
	Checked	Confidence	Sequence	Modifications	Qvality PEP	Qvality q-value	# Protein Groups	# Proteins	# PSMs	Master Protein Accessions	# Missed Cleavages	Theo. MH+ [Da]	Ions Score Mascot	Confidence Mascot	Percolator q-Value Mascot	Percolator PEP Mascot
	FALSE	Low	LLLAVLK		0.850883	0.499208	1	1	1	P54279	0	769.555	23.1	Low	0.4641	0.832
FALSE	Low	Master Protein	E9Q5F9	Histone-lysine N-methyltransferase SETD2 OS=Mus musculus OX=10090 GN=Setd2 PE=1 SV=1	0.635385	0.07947	0.275916	2	2	2	1	2537	285.486	6.3	0	2
	Checked	Confidence	Sequence	Modifications	Qvality PEP	Qvality q-value	# Protein Groups	# Proteins	# PSMs	Master Protein Accessions	# Missed Cleavages	Theo. MH+ [Da]	Ions Score Mascot	Confidence Mascot	Percolator q-Value Mascot	Percolator PEP Mascot
	FALSE	Low	LSTEER		0.905701	0.579637	1	1	1	E9Q5F9	0	734.368	0.99	Low	0.5475	0.8922
	FALSE	Low	LSTEERR		0.943395	0.631617	1	1	1	E9Q5F9	1	890.469	10.74	Low	0.6033	0.9334
FALSE	Low	Master Protein	P58854	Gamma-tubulin complex component 3 OS=Mus musculus OX=10090 GN=Tubgcp3 PE=1 SV=2	0.635385	0.0790423	0.994475	1	1	1	1	905	103.404	8.32	0	1
	Checked	Confidence	Sequence	Modifications	Qvality PEP	Qvality q-value	# Protein Groups	# Proteins	# PSMs	Master Protein Accessions	# Missed Cleavages	Theo. MH+ [Da]	Ions Score Mascot	Confidence Mascot	Percolator q-Value Mascot	Percolator PEP Mascot
	FALSE	Low	VSLGSRGRR		0.852471	0.502153	1	1	1	P58854	2	987.581	5.73	Low	0.4684	0.8336
FALSE	Low	Master Protein	Q5SSZ7	E3 ubiquitin-protein ligase ZNRF3 OS=Mus musculus OX=10090 GN=Znrf3 PE=1 SV=1	0.635385	0.0788339	0.876232	1	1	1	1	913	98.904	7.25	0	1
	Checked	Confidence	Sequence	Modifications	Qvality PEP	Qvality q-value	# Protein Groups	# Proteins	# PSMs	Master Protein Accessions	# Missed Cleavages	Theo. MH+ [Da]	Ions Score Mascot	Confidence Mascot	Percolator q-Value Mascot	Percolator PEP Mascot
	FALSE	Low	YIDGEELR		0.853263	0.50457	1	1	1	Q5SSZ7	0	994.484	1.04	Low	0.4684	0.834
FALSE	Low	Master Protein	Q8BWU3	Protein FAM131A OS=Mus musculus OX=10090 GN=Fam131a PE=2 SV=1	0.635385	0.0758758	2.21607	1	1	1	1	361	39.009	4.7	0	1
	Checked	Confidence	Sequence	Modifications	Qvality PEP	Qvality q-value	# Protein Groups	# Proteins	# PSMs	Master Protein Accessions	# Missed Cleavages	Theo. MH+ [Da]	Ions Score Mascot	Confidence Mascot	Percolator q-Value Mascot	Percolator PEP Mascot
	FALSE	Low	PTAMAQGR		0.857978	0.511241	1	1	1	Q8BWU3	0	831.414	5.66	Low	0.4773	0.8397
FALSE	Low	Master Protein	Q9R053	Sodium channel protein type 11 subunit alpha OS=Mus musculus OX=10090 GN=Scn11a PE=2 SV=2	0.635385	0.0758241	0.453258	1	1	1	1	1765	201.253	8.27	0	1
	Checked	Confidence	Sequence	Modifications	Qvality PEP	Qvality q-value	# Protein Groups	# Proteins	# PSMs	Master Protein Accessions	# Missed Cleavages	Theo. MH+ [Da]	Ions Score Mascot	Confidence Mascot	Percolator q-Value Mascot	Percolator PEP Mascot
	FALSE	Low	KFFGSKTR		0.857978	0.511241	1	1	1	Q9R053	2	970.547	1.47	Low	0.4773	0.8398
FALSE	Low	Master Protein	Q5RJI4	Extracellular tyrosine-protein kinase PKDCC OS=Mus musculus OX=10090 GN=Pkdcc PE=1 SV=2	0.635385	0.0753073	1.42276	1	1	1	1	492	53.807	8.91	0	1
	Checked	Confidence	Sequence	Modifications	Qvality PEP	Qvality q-value	# Protein Groups	# Proteins	# PSMs	Master Protein Accessions	# Missed Cleavages	Theo. MH+ [Da]	Ions Score Mascot	Confidence Mascot	Percolator q-Value Mascot	Percolator PEP Mascot
	FALSE	Low	LGCAALR	1xCarbamidomethyl [C3]	0.859537	0.511241	1	1	1	Q5RJI4	0	760.413	14.35	Low	0.4777	0.8408
FALSE	Low	Master Protein	P35235	Tyrosine-protein phosphatase non-receptor type 11 OS=Mus musculus OX=10090 GN=Ptpn11 PE=1 SV=3	0.635385	0.0750491	1.18044	1	1	1	1	593	67.992	7.3	0	1
	Checked	Confidence	Sequence	Modifications	Qvality PEP	Qvality q-value	# Protein Groups	# Proteins	# PSMs	Master Protein Accessions	# Missed Cleavages	Theo. MH+ [Da]	Ions Score Mascot	Confidence Mascot	Percolator q-Value Mascot	Percolator PEP Mascot
	FALSE	Low	VTHVMIR	1xOxidation [M5]	0.859537	0.511241	1	1	1	P35235	0	871.482	1.33	Low	0.4777	0.8413
FALSE	Low	Master Protein	Q6A4J8	Ubiquitin carboxyl-terminal hydrolase 7 OS=Mus musculus OX=10090 GN=Usp7 PE=1 SV=1	0.635385	0.0735032	1.08794	1	1	1	1	1103	128.393	5.5	0	1
	Checked	Confidence	Sequence	Modifications	Qvality PEP	Qvality q-value	# Protein Groups	# Proteins	# PSMs	Master Protein Accessions	# Missed Cleavages	Theo. MH+ [Da]	Ions Score Mascot	Confidence Mascot	Percolator q-Value Mascot	Percolator PEP Mascot
	FALSE	Low	MKGTCVEGTIPK	1xCarbamidomethyl [C5]	0.862633	0.517738	1	1	1	Q6A4J8	1	1320.67	4.12	Low	0.4824	0.8443
FALSE	Low	Master Protein	Q91XT6	Tandem C2 domains nuclear protein OS=Mus musculus OX=10090 GN=Tc2n PE=1 SV=2	0.635385	0.0732975	1.84049	1	1	1	1	489	54.953	8.9	0	1
	Checked	Confidence	Sequence	Modifications	Qvality PEP	Qvality q-value	# Protein Groups	# Proteins	# PSMs	Master Protein Accessions	# Missed Cleavages	Theo. MH+ [Da]	Ions Score Mascot	Confidence Mascot	Percolator q-Value Mascot	Percolator PEP Mascot
	FALSE	Low	LPGSSGLSK		0.862633	0.517738	1	1	1	Q91XT6	0	845.473	2.87	Low	0.4824	0.8447
FALSE	Low	Master Protein	Q62018	RNA polymerase-associated protein CTR9 homolog OS=Mus musculus OX=10090 GN=Ctr9 PE=1 SV=2	0.635385	0.0728864	0.59676	1	1	1	1	1173	133.326	6.49	0	1
	Checked	Confidence	Sequence	Modifications	Qvality PEP	Qvality q-value	# Protein Groups	# Proteins	# PSMs	Master Protein Accessions	# Missed Cleavages	Theo. MH+ [Da]	Ions Score Mascot	Confidence Mascot	Percolator q-Value Mascot	Percolator PEP Mascot
	FALSE	Low	YFSYLSK		0.863403	0.517738	1	1	1	Q62018	0	907.456	5.69	Low	0.4824	0.8455
FALSE	Low	Master Protein	Q8BX17	Gem-associated protein 5 OS=Mus musculus OX=10090 GN=Gemin5 PE=1 SV=2	0.635385	0.072835	0.466045	1	1	1	1	1502	166.487	6.71	0	1
	Checked	Confidence	Sequence	Modifications	Qvality PEP	Qvality q-value	# Protein Groups	# Proteins	# PSMs	Master Protein Accessions	# Missed Cleavages	Theo. MH+ [Da]	Ions Score Mascot	Confidence Mascot	Percolator q-Value Mascot	Percolator PEP Mascot
	FALSE	Low	LSQFKPK		0.863403	0.517738	1	1	1	Q8BX17	1	847.504	13.57	Low	0.4824	0.8456
FALSE	Low	Master Protein	Q91Y20	Protocadherin alpha-10 OS=Mus musculus OX=10090 GN=Pcdha10 PE=2 SV=1	0.635385	0.0720653	0.845666	1	1	1	1	946	101.994	5.19	0	1
	Checked	Confidence	Sequence	Modifications	Qvality PEP	Qvality q-value	# Protein Groups	# Proteins	# PSMs	Master Protein Accessions	# Missed Cleavages	Theo. MH+ [Da]	Ions Score Mascot	Confidence Mascot	Percolator q-Value Mascot	Percolator PEP Mascot
	FALSE	Low	IQAEAVDK		0.864937	0.518418	1	1	1	Q91Y20	0	873.468	8.6	Low	0.4851	0.8471
FALSE	Low	Master Protein	Q8C0E2	Vacuolar protein sorting-associated protein 26B OS=Mus musculus OX=10090 GN=Vps26b PE=1 SV=1	0.635385	0.0717578	5.35714	2	2	2	1	336	39.1	7.37	0	2
	Checked	Confidence	Sequence	Modifications	Qvality PEP	Qvality q-value	# Protein Groups	# Proteins	# PSMs	Master Protein Accessions	# Missed Cleavages	Theo. MH+ [Da]	Ions Score Mascot	Confidence Mascot	Percolator q-Value Mascot	Percolator PEP Mascot
	FALSE	Low	FEGTTSLGEVR		0.865702	0.521405	1	1	1	Q8C0E2	0	1195.6	3.87	Low	0.4851	0.8477
	FALSE	Low	LEHQGIK		1	0.791014	1	1	1	Q8C0E2	0	824.462	10.2	Low	0.7712	1
FALSE	Low	Master Protein	Q80TJ7	Histone lysine demethylase PHF8 OS=Mus musculus OX=10090 GN=Phf8 PE=1 SV=2	0.635385	0.0703767	0.782014	1	1	1	1	1023	113.482	8.44	0	1
	Checked	Confidence	Sequence	Modifications	Qvality PEP	Qvality q-value	# Protein Groups	# Proteins	# PSMs	Master Protein Accessions	# Missed Cleavages	Theo. MH+ [Da]	Ions Score Mascot	Confidence Mascot	Percolator q-Value Mascot	Percolator PEP Mascot
	FALSE	Low	LAQQELQK		0.867985	0.525337	1	1	1	Q80TJ7	0	957.536	2.6	Low	0.4886	0.8504
FALSE	Low	Master Protein	Q921C5	Protein bicaudal D homolog 2 OS=Mus musculus OX=10090 GN=Bicd2 PE=1 SV=1	0.635385	0.0688474	1.46341	1	1	1	1	820	93.334	5.44	0	1
	Checked	Confidence	Sequence	Modifications	Qvality PEP	Qvality q-value	# Protein Groups	# Proteins	# PSMs	Master Protein Accessions	# Missed Cleavages	Theo. MH+ [Da]	Ions Score Mascot	Confidence Mascot	Percolator q-Value Mascot	Percolator PEP Mascot
	FALSE	Low	IASQELGPAVDK		0.870253	0.529586	1	1	1	Q921C5	0	1227.66	5.95	Low	0.4925	0.8534
FALSE	Low	Master Protein	Q6RI63	Constitutive coactivator of peroxisome proliferator-activated receptor gamma OS=Mus musculus OX=10090 GN=Fam120b PE=1 SV=1	0.635385	0.068593	1.52672	1	1	1	1	786	89.255	6.52	0	1
	Checked	Confidence	Sequence	Modifications	Qvality PEP	Qvality q-value	# Protein Groups	# Proteins	# PSMs	Master Protein Accessions	# Missed Cleavages	Theo. MH+ [Da]	Ions Score Mascot	Confidence Mascot	Percolator q-Value Mascot	Percolator PEP Mascot
	FALSE	Low	KIEEMLPLGPNK	1xOxidation [M5]	0.871005	0.529586	1	1	1	Q6RI63	1	1384.75	3.62	Low	0.4925	0.8539
FALSE	Low	Master Protein	Q8VEJ9	Vacuolar protein sorting-associated protein 4A OS=Mus musculus OX=10090 GN=Vps4a PE=1 SV=1	0.635385	0.0678308	1.373	1	1	1	1	437	48.876	7.8	0	1
	Checked	Confidence	Sequence	Modifications	Qvality PEP	Qvality q-value	# Protein Groups	# Proteins	# PSMs	Master Protein Accessions	# Missed Cleavages	Theo. MH+ [Da]	Ions Score Mascot	Confidence Mascot	Percolator q-Value Mascot	Percolator PEP Mascot
	FALSE	Low	LKDYLR		0.872505	0.529595	1	1	1	Q8VEJ9	1	807.472	7.58	Low	0.4957	0.8554
FALSE	Low	Master Protein	Q7TQG1	Pleckstrin homology domain-containing family A member 6 OS=Mus musculus OX=10090 GN=Plekha6 PE=1 SV=1	0.635385	0.0676277	0.682012	1	1	1	1	1173	131.346	8.97	0	1
	Checked	Confidence	Sequence	Modifications	Qvality PEP	Qvality q-value	# Protein Groups	# Proteins	# PSMs	Master Protein Accessions	# Missed Cleavages	Theo. MH+ [Da]	Ions Score Mascot	Confidence Mascot	Percolator q-Value Mascot	Percolator PEP Mascot
	FALSE	Low	LEPEAKTR		0.872505	0.529595	1	1	1	Q7TQG1	1	943.521	0.64	Low	0.4957	0.8558
FALSE	Low	Master Protein	P39061	Collagen alpha-1(XVIII) chain OS=Mus musculus OX=10090 GN=Col18a1 PE=1 SV=4	0.635385	0.0673233	0.507328	1	1	1	1	1774	182.059	5.62	0	1
	Checked	Confidence	Sequence	Modifications	Qvality PEP	Qvality q-value	# Protein Groups	# Proteins	# PSMs	Master Protein Accessions	# Missed Cleavages	Theo. MH+ [Da]	Ions Score Mascot	Confidence Mascot	Percolator q-Value Mascot	Percolator PEP Mascot
	FALSE	Low	ILNVAQGIR		0.873252	0.529595	1	1	1	P39061	0	983.6	7.97	Low	0.4957	0.8564
FALSE	Low	Master Protein	Q91ZD4	Vang-like protein 2 OS=Mus musculus OX=10090 GN=Vangl2 PE=1 SV=3	0.635385	0.0673233	1.72745	1	1	1	1	521	59.733	9.22	0	1
	Checked	Confidence	Sequence	Modifications	Qvality PEP	Qvality q-value	# Protein Groups	# Proteins	# PSMs	Master Protein Accessions	# Missed Cleavages	Theo. MH+ [Da]	Ions Score Mascot	Confidence Mascot	Percolator q-Value Mascot	Percolator PEP Mascot
	FALSE	Low	NPREVMDPR		0.873252	0.529595	1	1	1	Q91ZD4	1	1113.55	4.69	Low	0.4957	0.8564
FALSE	Low	Master Protein	Q9D1P4	Cysteine and histidine-rich domain-containing protein 1 OS=Mus musculus OX=10090 GN=Chordc1 PE=1 SV=1	0.635385	0.0660574	1.81269	1	1	1	1	331	37.327	7.9	0	1
	Checked	Confidence	Sequence	Modifications	Qvality PEP	Qvality q-value	# Protein Groups	# Proteins	# PSMs	Master Protein Accessions	# Missed Cleavages	Theo. MH+ [Da]	Ions Score Mascot	Confidence Mascot	Percolator q-Value Mascot	Percolator PEP Mascot
	FALSE	Low	KVVPCR	1xCarbamidomethyl [C5]	0.875484	0.534076	1	1	1	Q9D1P4	1	758.434	8.43	Low	0.4988	0.8589
FALSE	Low	Master Protein	Q8BKY8	Transcription termination factor 2, mitochondrial OS=Mus musculus OX=10090 GN=Mterf2 PE=1 SV=1	0.635385	0.0657036	2.5974	1	1	1	1	385	43.425	8.94	0	1
	Checked	Confidence	Sequence	Modifications	Qvality PEP	Qvality q-value	# Protein Groups	# Proteins	# PSMs	Master Protein Accessions	# Missed Cleavages	Theo. MH+ [Da]	Ions Score Mascot	Confidence Mascot	Percolator q-Value Mascot	Percolator PEP Mascot
	FALSE	Low	LSACSVDIRK	1xCarbamidomethyl [C4]	0.876224	0.535338	1	1	1	Q8BKY8	1	1148.61	0.14	Low	0.4988	0.8596
FALSE	Low	Master Protein	Q64511	DNA topoisomerase 2-beta OS=Mus musculus OX=10090 GN=Top2b PE=1 SV=2	0.635385	0.0650473	0.372208	1	2	1	1	1612	181.795	8.29	0	1
	Checked	Confidence	Sequence	Modifications	Qvality PEP	Qvality q-value	# Protein Groups	# Proteins	# PSMs	Master Protein Accessions	# Missed Cleavages	Theo. MH+ [Da]	Ions Score Mascot	Confidence Mascot	Percolator q-Value Mascot	Percolator PEP Mascot
	FALSE	Low	ILEVVK		0.877699	0.537155	1	2	4	Q64511	0	700.46	11.04	Low	0.7509	1
FALSE	Low	Master Protein	Q9WTY1	Programmed cell death protein 7 OS=Mus musculus OX=10090 GN=Pdcd7 PE=1 SV=1	0.635385	0.0646439	1.86722	1	1	1	1	482	54.324	10.4	0	1
	Checked	Confidence	Sequence	Modifications	Qvality PEP	Qvality q-value	# Protein Groups	# Proteins	# PSMs	Master Protein Accessions	# Missed Cleavages	Theo. MH+ [Da]	Ions Score Mascot	Confidence Mascot	Percolator q-Value Mascot	Percolator PEP Mascot
	FALSE	Low	QAAYVGEAR		0.878434	0.537155	1	1	1	Q9WTY1	0	964.485	4.34	Low	0.4998	0.8617
FALSE	Low	Master Protein	Q9JJZ9	Cyclic nucleotide-gated cation channel beta-3 OS=Mus musculus OX=10090 GN=Cngb3 PE=1 SV=1	0.635385	0.0645431	1.44092	1	1	1	1	694	79.671	9.11	0	1
	Checked	Confidence	Sequence	Modifications	Qvality PEP	Qvality q-value	# Protein Groups	# Proteins	# PSMs	Master Protein Accessions	# Missed Cleavages	Theo. MH+ [Da]	Ions Score Mascot	Confidence Mascot	Percolator q-Value Mascot	Percolator PEP Mascot
	FALSE	Low	YSIPQSVQYR		0.878434	0.537155	1	1	1	Q9JJZ9	0	1240.63	1.7	Low	0.4998	0.8619
FALSE	Low	Master Protein	Q9Z0H8	CAP-Gly domain-containing linker protein 2 OS=Mus musculus OX=10090 GN=Clip2 PE=1 SV=2	0.635385	0.0643416	0.95511	1	1	1	1	1047	115.84	6.48	0	1
	Checked	Confidence	Sequence	Modifications	Qvality PEP	Qvality q-value	# Protein Groups	# Proteins	# PSMs	Master Protein Accessions	# Missed Cleavages	Theo. MH+ [Da]	Ions Score Mascot	Confidence Mascot	Percolator q-Value Mascot	Percolator PEP Mascot
	FALSE	Low	TYQTEVDKLR		0.878434	0.537155	1	1	1	Q9Z0H8	1	1252.65	0.24	Low	0.4998	0.8623
FALSE	Low	Master Protein	P59279	Ras-related protein Rab-2B OS=Mus musculus OX=10090 GN=Rab2b PE=1 SV=1	0.635385	0.0640899	5.55556	1	1	1	1	216	24.183	6.68	0	1
	Checked	Confidence	Sequence	Modifications	Qvality PEP	Qvality q-value	# Protein Groups	# Proteins	# PSMs	Master Protein Accessions	# Missed Cleavages	Theo. MH+ [Da]	Ions Score Mascot	Confidence Mascot	Percolator q-Value Mascot	Percolator PEP Mascot
	FALSE	Low	EHGLIFMETSAK	1xOxidation [M7]	0.879167	0.537155	1	2	1	P59279	0	1378.67	1.84	Low	0.4998	0.8628
FALSE	Low	Master Protein	Q8C341	SUN domain-containing ossification factor OS=Mus musculus OX=10090 GN=Suco PE=1 SV=3	0.635385	0.0640395	0.64	1	1	1	1	1250	139.082	5.02	0	1
	Checked	Confidence	Sequence	Modifications	Qvality PEP	Qvality q-value	# Protein Groups	# Proteins	# PSMs	Master Protein Accessions	# Missed Cleavages	Theo. MH+ [Da]	Ions Score Mascot	Confidence Mascot	Percolator q-Value Mascot	Percolator PEP Mascot
	FALSE	Low	YLEELSQR		0.879167	0.537155	1	1	1	Q8C341	0	1037.53	10.96	Low	0.4998	0.8629
FALSE	Low	Master Protein	Q80VQ1	Leucine-rich repeat-containing protein 1 OS=Mus musculus OX=10090 GN=Lrrc1 PE=1 SV=2	0.635385	0.0639389	2.29008	1	1	1	1	524	59.375	5.16	0	1
	Checked	Confidence	Sequence	Modifications	Qvality PEP	Qvality q-value	# Protein Groups	# Proteins	# PSMs	Master Protein Accessions	# Missed Cleavages	Theo. MH+ [Da]	Ions Score Mascot	Confidence Mascot	Percolator q-Value Mascot	Percolator PEP Mascot
	FALSE	Low	MFHCIPLWRCNR	1xOxidation [M1]; 2xCarbamidomethyl [C4; C10]	0.879167	0.537155	1	1	1	Q80VQ1	1	1705.79	0.91	Low	0.4998	0.8631
FALSE	Low	Master Protein	Q66JQ7	Kinetochore scaffold 1 OS=Mus musculus OX=10090 GN=Knl1 PE=1 SV=3	0.635385	0.063235	0.558313	1	1	1	1	1612	179.225	5.9	0	1
	Checked	Confidence	Sequence	Modifications	Qvality PEP	Qvality q-value	# Protein Groups	# Proteins	# PSMs	Master Protein Accessions	# Missed Cleavages	Theo. MH+ [Da]	Ions Score Mascot	Confidence Mascot	Percolator q-Value Mascot	Percolator PEP Mascot
	FALSE	Low	SHTTPLECK	1xCarbamidomethyl [C8]	0.880628	0.538383	1	1	1	Q66JQ7	0	1072.51	1.04	Low	0.5004	0.8645
FALSE	Low	Master Protein	Q8BN59	La-related protein 6 OS=Mus musculus OX=10090 GN=Larp6 PE=1 SV=1	0.635385	0.0621813	1.82927	1	1	1	1	492	54.839	7.9	0	1
	Checked	Confidence	Sequence	Modifications	Qvality PEP	Qvality q-value	# Protein Groups	# Proteins	# PSMs	Master Protein Accessions	# Missed Cleavages	Theo. MH+ [Da]	Ions Score Mascot	Confidence Mascot	Percolator q-Value Mascot	Percolator PEP Mascot
	FALSE	Low	LWALATPQK		0.882806	0.546071	1	1	1	Q8BN59	0	1027.59	2.91	Low	0.5072	0.8666
FALSE	Low	Master Protein	Q14BI2	Metabotropic glutamate receptor 2 OS=Mus musculus OX=10090 GN=Grm2 PE=1 SV=2	0.635385	0.0619599	1.6055	2	2	2	1	872	95.826	8.06	0	2
	Checked	Confidence	Sequence	Modifications	Qvality PEP	Qvality q-value	# Protein Groups	# Proteins	# PSMs	Master Protein Accessions	# Missed Cleavages	Theo. MH+ [Da]	Ions Score Mascot	Confidence Mascot	Percolator q-Value Mascot	Percolator PEP Mascot
	FALSE	Low	FGDGIGR		0.885686	0.549111	1	1	1	Q14BI2	0	721.363	3.07	Low	0.5116	0.87
	FALSE	Low	VAVLFTR		1	0.742605	1	1	1	Q14BI2	0	805.493	1.73	Low	0.7198	0.9966
FALSE	Low	Master Protein	Q5DTT1	Neurite extension and migration factor OS=Mus musculus OX=10090 GN=Nexmif PE=2 SV=3	0.635385	0.0615804	0.594059	1	1	1	1	1515	166.998	5.97	0	1
	Checked	Confidence	Sequence	Modifications	Qvality PEP	Qvality q-value	# Protein Groups	# Proteins	# PSMs	Master Protein Accessions	# Missed Cleavages	Theo. MH+ [Da]	Ions Score Mascot	Confidence Mascot	Percolator q-Value Mascot	Percolator PEP Mascot
	FALSE	Low	VKAQDTEFK		0.883529	0.546071	1	1	1	Q5DTT1	1	1065.56	0.15	Low	0.5109	0.8678
FALSE	Low	Master Protein	Q8BLN6	Protein unc-80 homolog OS=Mus musculus OX=10090 GN=Unc80 PE=1 SV=2	0.635385	0.0615303	0.214658	1	1	1	1	3261	363.275	6.89	0	1
	Checked	Confidence	Sequence	Modifications	Qvality PEP	Qvality q-value	# Protein Groups	# Proteins	# PSMs	Master Protein Accessions	# Missed Cleavages	Theo. MH+ [Da]	Ions Score Mascot	Confidence Mascot	Percolator q-Value Mascot	Percolator PEP Mascot
	FALSE	Low	ISREEFR		0.883529	0.546071	1	1	1	Q8BLN6	1	936.49	7	Low	0.5109	0.8679
FALSE	Low	Master Protein	Q8C196	Carbamoyl-phosphate synthase [ammonia], mitochondrial OS=Mus musculus OX=10090 GN=Cps1 PE=1 SV=2	0.635385	0.0613802	0.466667	1	1	1	1	1500	164.514	6.92	0	1
	Checked	Confidence	Sequence	Modifications	Qvality PEP	Qvality q-value	# Protein Groups	# Proteins	# PSMs	Master Protein Accessions	# Missed Cleavages	Theo. MH+ [Da]	Ions Score Mascot	Confidence Mascot	Percolator q-Value Mascot	Percolator PEP Mascot
	FALSE	Low	LNEINEK		0.88425	0.549111	1	1	1	Q8C196	0	859.452	8.66	Low	0.5116	0.8682
FALSE	Low	Master Protein	Q9WTL4	Insulin receptor-related protein OS=Mus musculus OX=10090 GN=Insrr PE=1 SV=2	0.635385	0.0610302	0.538462	1	1	1	1	1300	144.782	6.64	0	1
	Checked	Confidence	Sequence	Modifications	Qvality PEP	Qvality q-value	# Protein Groups	# Proteins	# PSMs	Master Protein Accessions	# Missed Cleavages	Theo. MH+ [Da]	Ions Score Mascot	Confidence Mascot	Percolator q-Value Mascot	Percolator PEP Mascot
	FALSE	Low	SEVTELR		0.884969	0.549111	1	1	1	Q9WTL4	0	833.436	22.85	Low	0.5116	0.8689
FALSE	Low	Master Protein	Q3UVG3	Protein FAM91A1 OS=Mus musculus OX=10090 GN=Fam91a1 PE=1 SV=1	0.635385	0.0606805	1.55317	1	1	1	1	837	93.404	6.35	0	1
	Checked	Confidence	Sequence	Modifications	Qvality PEP	Qvality q-value	# Protein Groups	# Proteins	# PSMs	Master Protein Accessions	# Missed Cleavages	Theo. MH+ [Da]	Ions Score Mascot	Confidence Mascot	Percolator q-Value Mascot	Percolator PEP Mascot
	FALSE	Low	ASMGVHKALQILR	1xOxidation [M3]	0.885686	0.549111	1	1	1	Q3UVG3	1	1439.82	13.37	Low	0.5116	0.8696
FALSE	Low	Master Protein	Q8C079	Striatin-interacting protein 1 OS=Mus musculus OX=10090 GN=Strip1 PE=1 SV=2	0.635385	0.0603809	0.83632	1	1	1	1	837	95.524	6.25	0	1
	Checked	Confidence	Sequence	Modifications	Qvality PEP	Qvality q-value	# Protein Groups	# Proteins	# PSMs	Master Protein Accessions	# Missed Cleavages	Theo. MH+ [Da]	Ions Score Mascot	Confidence Mascot	Percolator q-Value Mascot	Percolator PEP Mascot
	FALSE	Low	LGVDVNR		0.885686	0.549111	1	1	1	Q8C079	0	772.431	6.55	Low	0.5116	0.8702
FALSE	Low	Master Protein	O89001	Carboxypeptidase D OS=Mus musculus OX=10090 GN=Cpd PE=1 SV=2	0.635385	0.060331	0.798838	1	1	1	1	1377	152.31	6.18	0	1
	Checked	Confidence	Sequence	Modifications	Qvality PEP	Qvality q-value	# Protein Groups	# Proteins	# PSMs	Master Protein Accessions	# Missed Cleavages	Theo. MH+ [Da]	Ions Score Mascot	Confidence Mascot	Percolator q-Value Mascot	Percolator PEP Mascot
	FALSE	Low	SLLSMLVEVHK	1xOxidation [M5]	0.885686	0.549111	1	1	1	O89001	0	1271.7	1.23	Low	0.5116	0.8703
FALSE	Low	Master Protein	P70336	Rho-associated protein kinase 2 OS=Mus musculus OX=10090 GN=Rock2 PE=1 SV=1	0.635385	0.0603047	1.51297	3	3	3	1	1388	160.485	5.99	0	3
	Checked	Confidence	Sequence	Modifications	Qvality PEP	Qvality q-value	# Protein Groups	# Proteins	# PSMs	Master Protein Accessions	# Missed Cleavages	Theo. MH+ [Da]	Ions Score Mascot	Confidence Mascot	Percolator q-Value Mascot	Percolator PEP Mascot
	FALSE	Low	IMKELEIK	1xOxidation [M2]	0.936633	0.625939	1	1	1	P70336	1	1019.58	8.63	Low	0.596	0.9264
	FALSE	Low	LTDLEK		0.948838	0.639283	1	1	1	P70336	0	718.398	1.09	Low	0.6112	0.9395
	FALSE	Low	LTQQMIK	1xOxidation [M5]	1	0.765957	1	1	1	P70336	0	877.481	8.38	Low	0.7478	1
FALSE	Low	Master Protein	P01647	Ig kappa chain V-V region HP 124E1 OS=Mus musculus OX=10090 PE=1 SV=1	0.635385	0.0595333	13.8889	1	1	1	1	108	11.958	8.46	0	1
	Checked	Confidence	Sequence	Modifications	Qvality PEP	Qvality q-value	# Protein Groups	# Proteins	# PSMs	Master Protein Accessions	# Missed Cleavages	Theo. MH+ [Da]	Ions Score Mascot	Confidence Mascot	Percolator q-Value Mascot	Percolator PEP Mascot
	FALSE	Low	TLPRTFGGGTKLEIK		0.887115	0.549111	1	1	1	P01647	2	1617.93	2.22	Low	0.5135	0.8719
FALSE	Low	Master Protein	P36371	Antigen peptide transporter 2 OS=Mus musculus OX=10090 GN=Tap2 PE=1 SV=1	0.635385	0.0593341	2.2792	1	1	1	1	702	77.396	7.24	0	1
	Checked	Confidence	Sequence	Modifications	Qvality PEP	Qvality q-value	# Protein Groups	# Proteins	# PSMs	Master Protein Accessions	# Missed Cleavages	Theo. MH+ [Da]	Ions Score Mascot	Confidence Mascot	Percolator q-Value Mascot	Percolator PEP Mascot
	FALSE	Low	AGQVVREAVGGLQTVR		0.887827	0.549111	1	1	1	P36371	1	1639.92	2.73	Low	0.5135	0.8723
FALSE	Low	Master Protein	Q9D939	Sulfotransferase 1C2 OS=Mus musculus OX=10090 GN=Sult1c2 PE=1 SV=1	0.635385	0.0591848	3.04054	1	1	1	1	296	34.93	7.83	0	1
	Checked	Confidence	Sequence	Modifications	Qvality PEP	Qvality q-value	# Protein Groups	# Proteins	# PSMs	Master Protein Accessions	# Missed Cleavages	Theo. MH+ [Da]	Ions Score Mascot	Confidence Mascot	Percolator q-Value Mascot	Percolator PEP Mascot
	FALSE	Low	IVLETSFEK		0.887827	0.549111	1	1	1	Q9D939	0	1065.58	5.5	Low	0.5135	0.8726
FALSE	Low	Master Protein	P63056	Noelin-3 OS=Mus musculus OX=10090 GN=Olfm3 PE=1 SV=1	0.635385	0.059135	1.46444	1	1	1	1	478	54.851	8.15	0	1
	Checked	Confidence	Sequence	Modifications	Qvality PEP	Qvality q-value	# Protein Groups	# Proteins	# PSMs	Master Protein Accessions	# Missed Cleavages	Theo. MH+ [Da]	Ions Score Mascot	Confidence Mascot	Percolator q-Value Mascot	Percolator PEP Mascot
	FALSE	Low	VLSLETR		0.887827	0.549111	1	1	1	P63056	0	817.478	1.52	Low	0.5135	0.8727
FALSE	Low	Master Protein	Q60967	Bifunctional 3'-phosphoadenosine 5'-phosphosulfate synthase 1 OS=Mus musculus OX=10090 GN=Papss1 PE=1 SV=1	0.635385	0.0586377	1.44231	1	1	1	1	624	70.749	6.77	0	1
	Checked	Confidence	Sequence	Modifications	Qvality PEP	Qvality q-value	# Protein Groups	# Proteins	# PSMs	Master Protein Accessions	# Missed Cleavages	Theo. MH+ [Da]	Ions Score Mascot	Confidence Mascot	Percolator q-Value Mascot	Percolator PEP Mascot
	FALSE	Low	PEAPELVLK		0.889245	0.549111	1	1	1	Q60967	0	995.577	3.78	Low	0.5135	0.8737
FALSE	Low	Master Protein	A2A259	Polycystic kidney disease 2-like 1 protein OS=Mus musculus OX=10090 GN=Pkd2l1 PE=1 SV=1	0.635385	0.0585383	0.789474	1	1	1	1	760	87.179	5.31	0	1
	Checked	Confidence	Sequence	Modifications	Qvality PEP	Qvality q-value	# Protein Groups	# Proteins	# PSMs	Master Protein Accessions	# Missed Cleavages	Theo. MH+ [Da]	Ions Score Mascot	Confidence Mascot	Percolator q-Value Mascot	Percolator PEP Mascot
	FALSE	Low	YISFNK		0.889245	0.549111	1	1	1	A2A259	0	771.404	4.5	Low	0.5135	0.8739
FALSE	Low	Master Protein	Q9JHU4	Cytoplasmic dynein 1 heavy chain 1 OS=Mus musculus OX=10090 GN=Dync1h1 PE=1 SV=2	0.635385	0.0585383	0.150732	1	1	1	1	4644	531.71	6.42	0	1
	Checked	Confidence	Sequence	Modifications	Qvality PEP	Qvality q-value	# Protein Groups	# Proteins	# PSMs	Master Protein Accessions	# Missed Cleavages	Theo. MH+ [Da]	Ions Score Mascot	Confidence Mascot	Percolator q-Value Mascot	Percolator PEP Mascot
	FALSE	Low	LADLLGK		0.889245	0.549111	1	1	1	Q9JHU4	0	729.451	12.88	Low	0.5135	0.8739
FALSE	Low	Master Protein	Q925J9	Mediator of RNA polymerase II transcription subunit 1 OS=Mus musculus OX=10090 GN=Med1 PE=1 SV=2	0.635385	0.0582899	0.571429	2	2	2	1	1575	167.036	8.73	0	2
	Checked	Confidence	Sequence	Modifications	Qvality PEP	Qvality q-value	# Protein Groups	# Proteins	# PSMs	Master Protein Accessions	# Missed Cleavages	Theo. MH+ [Da]	Ions Score Mascot	Confidence Mascot	Percolator q-Value Mascot	Percolator PEP Mascot
	FALSE	Low	LVRQVMEK		0.889952	0.549111	1	1	1	Q925J9	1	1002.58	1.6	Low	0.5135	0.8744
	FALSE	Low	QVMEKR	1xOxidation [M3]	1	0.776913	1	1	1	Q925J9	1	806.419	6.73	Low	0.755	1
FALSE	Low	Master Protein	Q8QZR7	Serine/threonine-protein kinase PDIK1L OS=Mus musculus OX=10090 GN=Pdik1l PE=2 SV=1	0.635385	0.0578927	2.93255	1	1	1	1	341	38.525	6.87	0	1
	Checked	Confidence	Sequence	Modifications	Qvality PEP	Qvality q-value	# Protein Groups	# Proteins	# PSMs	Master Protein Accessions	# Missed Cleavages	Theo. MH+ [Da]	Ions Score Mascot	Confidence Mascot	Percolator q-Value Mascot	Percolator PEP Mascot
	FALSE	Low	ITFIDTETKK		0.890656	0.549111	1	1	1	Q8QZR7	1	1195.66	1.59	Low	0.5135	0.8752
FALSE	Low	Master Protein	P0C605	cGMP-dependent protein kinase 1 OS=Mus musculus OX=10090 GN=Prkg1 PE=1 SV=1	0.635385	0.0578927	0.894188	1	1	1	1	671	76.302	6.04	0	1
	Checked	Confidence	Sequence	Modifications	Qvality PEP	Qvality q-value	# Protein Groups	# Proteins	# PSMs	Master Protein Accessions	# Missed Cleavages	Theo. MH+ [Da]	Ions Score Mascot	Confidence Mascot	Percolator q-Value Mascot	Percolator PEP Mascot
	FALSE	Low	SFHDLR		0.890656	0.549111	1	1	1	P0C605	0	774.389	8.42	Low	0.5135	0.8752
FALSE	Low	Master Protein	P35123	Ubiquitin carboxyl-terminal hydrolase 4 OS=Mus musculus OX=10090 GN=Usp4 PE=1 SV=3	0.635385	0.0576942	0.727651	1	1	1	1	962	108.274	5.64	0	1
	Checked	Confidence	Sequence	Modifications	Qvality PEP	Qvality q-value	# Protein Groups	# Proteins	# PSMs	Master Protein Accessions	# Missed Cleavages	Theo. MH+ [Da]	Ions Score Mascot	Confidence Mascot	Percolator q-Value Mascot	Percolator PEP Mascot
	FALSE	Low	PDAVVAK		0.890656	0.549111	1	1	1	P35123	0	699.404	9.02	Low	0.5138	0.8756
FALSE	Low	Master Protein	Q8CAA7	Glucose 1,6-bisphosphate synthase OS=Mus musculus OX=10090 GN=Pgm2l1 PE=1 SV=1	0.635385	0.0575951	1.77134	1	1	1	1	621	70.234	6.49	0	1
	Checked	Confidence	Sequence	Modifications	Qvality PEP	Qvality q-value	# Protein Groups	# Proteins	# PSMs	Master Protein Accessions	# Missed Cleavages	Theo. MH+ [Da]	Ions Score Mascot	Confidence Mascot	Percolator q-Value Mascot	Percolator PEP Mascot
	FALSE	Low	IVLATDPDADR		0.890656	0.549111	1	1	1	Q8CAA7	0	1185.61	5.35	Low	0.5138	0.8758
FALSE	Low	Master Protein	Q6IMB1	Ras-like protein family member 11A OS=Mus musculus OX=10090 GN=Rasl11a PE=1 SV=1	0.635385	0.0575455	2.89256	1	1	1	1	242	27.05	8.95	0	1
	Checked	Confidence	Sequence	Modifications	Qvality PEP	Qvality q-value	# Protein Groups	# Proteins	# PSMs	Master Protein Accessions	# Missed Cleavages	Theo. MH+ [Da]	Ions Score Mascot	Confidence Mascot	Percolator q-Value Mascot	Percolator PEP Mascot
	FALSE	Low	LGGERRR		0.891359	0.550241	1	1	1	Q6IMB1	2	843.491	11.27	Low	0.5138	0.8759
FALSE	Low	Master Protein	Q8BX22	Sal-like protein 4 OS=Mus musculus OX=10090 GN=Sall4 PE=1 SV=2	0.635385	0.0573968	0.843486	1	1	1	1	1067	113.039	7.81	0	1
	Checked	Confidence	Sequence	Modifications	Qvality PEP	Qvality q-value	# Protein Groups	# Proteins	# PSMs	Master Protein Accessions	# Missed Cleavages	Theo. MH+ [Da]	Ions Score Mascot	Confidence Mascot	Percolator q-Value Mascot	Percolator PEP Mascot
	FALSE	Low	AFTTKGNLK		0.891359	0.550241	1	3	1	Q8BX22	1	979.557	3.1	Low	0.5144	0.8762
FALSE	Low	Master Protein	Q60847	Collagen alpha-1(XII) chain OS=Mus musculus OX=10090 GN=Col12a1 PE=2 SV=3	0.635385	0.0570004	0.544872	2	2	2	1	3120	340.004	5.64	0	2
	Checked	Confidence	Sequence	Modifications	Qvality PEP	Qvality q-value	# Protein Groups	# Proteins	# PSMs	Master Protein Accessions	# Missed Cleavages	Theo. MH+ [Da]	Ions Score Mascot	Confidence Mascot	Percolator q-Value Mascot	Percolator PEP Mascot
	FALSE	Low	ILLTPMAAGSR		0.89206	0.553406	1	1	1	Q60847	0	1129.64	3.7	Low	0.5179	0.877
	FALSE	Low	VEDIIK		1	0.747649	1	2	2	Q60847	0	716.419	8.01	Low	0.7247	1
FALSE	Low	Master Protein	Q8C5H1	Anoctamin-4 OS=Mus musculus OX=10090 GN=Ano4 PE=1 SV=2	0.635385	0.0569509	1.67539	2	2	2	1	955	111.472	8.28	0	2
	Checked	Confidence	Sequence	Modifications	Qvality PEP	Qvality q-value	# Protein Groups	# Proteins	# PSMs	Master Protein Accessions	# Missed Cleavages	Theo. MH+ [Da]	Ions Score Mascot	Confidence Mascot	Percolator q-Value Mascot	Percolator PEP Mascot
	FALSE	Low	LEAGGETVR		0.89206	0.553406	1	1	1	Q8C5H1	0	931.484	1.1	Low	0.5179	0.8771
	FALSE	Low	FVTQWRR		1	0.771746	1	2	1	Q8C5H1	1	992.542	2.66	Low	0.7509	1
FALSE	Low	Master Protein	Q8K3X4	Probable E3 ubiquitin-protein ligase IRF2BPL OS=Mus musculus OX=10090 GN=Irf2bpl PE=1 SV=1	0.635385	0.0568024	0.903226	1	1	1	1	775	80.514	8.24	0	1
	Checked	Confidence	Sequence	Modifications	Qvality PEP	Qvality q-value	# Protein Groups	# Proteins	# PSMs	Master Protein Accessions	# Missed Cleavages	Theo. MH+ [Da]	Ions Score Mascot	Confidence Mascot	Percolator q-Value Mascot	Percolator PEP Mascot
	FALSE	Low	LGEEQQR		0.892759	0.554513	1	1	1	Q8K3X4	0	859.427	8.74	Low	0.5179	0.8774
FALSE	Low	Master Protein	Q3UPF5	Zinc finger CCCH-type antiviral protein 1 OS=Mus musculus OX=10090 GN=Zc3hav1 PE=1 SV=1	0.635385	0.0567034	1.05708	1	1	1	1	946	106.619	8.27	0	1
	Checked	Confidence	Sequence	Modifications	Qvality PEP	Qvality q-value	# Protein Groups	# Proteins	# PSMs	Master Protein Accessions	# Missed Cleavages	Theo. MH+ [Da]	Ions Score Mascot	Confidence Mascot	Percolator q-Value Mascot	Percolator PEP Mascot
	FALSE	Low	ISEQFKASMK		0.892759	0.554513	1	1	1	Q3UPF5	1	1168.6	1.03	Low	0.5198	0.8776
FALSE	Low	Master Protein	Q8C0V1	Telomere repeats-binding bouquet formation protein 1 OS=Mus musculus OX=10090 GN=Terb1 PE=1 SV=2	0.635385	0.0558629	0.78125	1	1	1	1	768	86.779	8.34	0	1
	Checked	Confidence	Sequence	Modifications	Qvality PEP	Qvality q-value	# Protein Groups	# Proteins	# PSMs	Master Protein Accessions	# Missed Cleavages	Theo. MH+ [Da]	Ions Score Mascot	Confidence Mascot	Percolator q-Value Mascot	Percolator PEP Mascot
	FALSE	Low	KLLNSR		0.894153	0.56018	1	1	1	Q8C0V1	1	730.457	11.08	Low	0.5238	0.8793
FALSE	Low	Master Protein	O35134	DNA-directed RNA polymerase I subunit RPA1 OS=Mus musculus OX=10090 GN=Polr1a PE=1 SV=2	0.635385	0.0556654	0.407688	1	1	1	1	1717	193.987	6.93	0	1
	Checked	Confidence	Sequence	Modifications	Qvality PEP	Qvality q-value	# Protein Groups	# Proteins	# PSMs	Master Protein Accessions	# Missed Cleavages	Theo. MH+ [Da]	Ions Score Mascot	Confidence Mascot	Percolator q-Value Mascot	Percolator PEP Mascot
	FALSE	Low	VLTCLAR	1xCarbamidomethyl [C4]	0.894153	0.56018	1	1	1	O35134	0	832.471	7.36	Low	0.5238	0.8797
FALSE	Low	Master Protein	Q07832	Serine/threonine-protein kinase PLK1 OS=Mus musculus OX=10090 GN=Plk1 PE=1 SV=2	0.635385	0.0553693	1.49254	1	1	1	1	603	68.258	8.72	0	1
	Checked	Confidence	Sequence	Modifications	Qvality PEP	Qvality q-value	# Protein Groups	# Proteins	# PSMs	Master Protein Accessions	# Missed Cleavages	Theo. MH+ [Da]	Ions Score Mascot	Confidence Mascot	Percolator q-Value Mascot	Percolator PEP Mascot
	FALSE	Low	LPYLRTWFR		0.894847	0.56018	1	1	1	Q07832	1	1251.7	0.26	Low	0.5238	0.8803
FALSE	Low	Master Protein	B8JK39	Integrin alpha-9 OS=Mus musculus OX=10090 GN=Itga9 PE=1 SV=1	0.635385	0.05532	0.868726	1	1	1	1	1036	114.343	6.07	0	1
	Checked	Confidence	Sequence	Modifications	Qvality PEP	Qvality q-value	# Protein Groups	# Proteins	# PSMs	Master Protein Accessions	# Missed Cleavages	Theo. MH+ [Da]	Ions Score Mascot	Confidence Mascot	Percolator q-Value Mascot	Percolator PEP Mascot
	FALSE	Low	LNDEAIMNR	1xOxidation [M7]	0.894847	0.56018	1	1	1	B8JK39	0	1091.51	2.56	Low	0.5238	0.8804
FALSE	Low	Master Protein	P13808	Anion exchange protein 2 OS=Mus musculus OX=10090 GN=Slc4a2 PE=1 SV=1	0.635385	0.055172	1.21261	2	2	2	1	1237	136.728	6.14	22.58	2
	Checked	Confidence	Sequence	Modifications	Qvality PEP	Qvality q-value	# Protein Groups	# Proteins	# PSMs	Master Protein Accessions	# Missed Cleavages	Theo. MH+ [Da]	Ions Score Mascot	Confidence Mascot	Percolator q-Value Mascot	Percolator PEP Mascot
	FALSE	Low	MVVLTR		0.905701	0.579637	1	1	1	P13808	0	718.428	22.58	Low	0.5475	0.8923
	FALSE	Low	AEDRANVLR		0.992818	0.727363	1	1	1	P13808	1	1043.56	1.4	Low	0.7007	0.987
FALSE	Low	Master Protein	Q99MJ9	ATP-dependent RNA helicase DDX50 OS=Mus musculus OX=10090 GN=Ddx50 PE=2 SV=1	0.635385	0.0550241	0.953678	1	1	1	1	734	82.125	9.25	0	1
	Checked	Confidence	Sequence	Modifications	Qvality PEP	Qvality q-value	# Protein Groups	# Proteins	# PSMs	Master Protein Accessions	# Missed Cleavages	Theo. MH+ [Da]	Ions Score Mascot	Confidence Mascot	Percolator q-Value Mascot	Percolator PEP Mascot
	FALSE	Low	AEETLTR		0.895539	0.56018	1	1	1	Q99MJ9	0	819.421	8.73	Low	0.5238	0.881
FALSE	Low	Master Protein	A2ARZ3	Fibrous sheath-interacting protein 2 OS=Mus musculus OX=10090 GN=Fsip2 PE=1 SV=3	0.635385	0.0542361	0.114367	1	1	1	1	6995	784.366	6.51	0	1
	Checked	Confidence	Sequence	Modifications	Qvality PEP	Qvality q-value	# Protein Groups	# Proteins	# PSMs	Master Protein Accessions	# Missed Cleavages	Theo. MH+ [Da]	Ions Score Mascot	Confidence Mascot	Percolator q-Value Mascot	Percolator PEP Mascot
	FALSE	Low	EVFISDLK		0.896917	0.562713	1	1	1	A2ARZ3	0	950.519	6.14	Low	0.5288	0.8826
FALSE	Low	Master Protein	Q9CR00	26S proteasome non-ATPase regulatory subunit 9 OS=Mus musculus OX=10090 GN=Psmd9 PE=1 SV=1	0.635385	0.0541869	3.6036	1	1	1	1	222	24.705	6.43	0	1
	Checked	Confidence	Sequence	Modifications	Qvality PEP	Qvality q-value	# Protein Groups	# Proteins	# PSMs	Master Protein Accessions	# Missed Cleavages	Theo. MH+ [Da]	Ions Score Mascot	Confidence Mascot	Percolator q-Value Mascot	Percolator PEP Mascot
	FALSE	Low	RGEKHQLR		0.896917	0.562713	1	1	1	Q9CR00	2	1023.58	5.05	Low	0.5288	0.8827
FALSE	Low	Master Protein	Q5F2E8	Serine/threonine-protein kinase TAO1 OS=Mus musculus OX=10090 GN=Taok1 PE=1 SV=1	0.635385	0.0534004	1.0989	1	1	1	1	1001	115.977	7.55	0	1
	Checked	Confidence	Sequence	Modifications	Qvality PEP	Qvality q-value	# Protein Groups	# Proteins	# PSMs	Master Protein Accessions	# Missed Cleavages	Theo. MH+ [Da]	Ions Score Mascot	Confidence Mascot	Percolator q-Value Mascot	Percolator PEP Mascot
	FALSE	Low	KHVMEVRQQPK		0.898289	0.567208	1	1	1	Q5F2E8	2	1379.76	0.05	Low	0.5317	0.8843
FALSE	Low	Master Protein	Q8CDG5	CREB3 regulatory factor OS=Mus musculus OX=10090 GN=Crebrf PE=2 SV=1	0.635385	0.0533513	1.40625	1	1	1	1	640	72.553	4.89	0	1
	Checked	Confidence	Sequence	Modifications	Qvality PEP	Qvality q-value	# Protein Groups	# Proteins	# PSMs	Master Protein Accessions	# Missed Cleavages	Theo. MH+ [Da]	Ions Score Mascot	Confidence Mascot	Percolator q-Value Mascot	Percolator PEP Mascot
	FALSE	Low	LLQIGNELR		0.898972	0.567208	1	1	1	Q8CDG5	0	1055.62	14.17	Low	0.5317	0.8844
FALSE	Low	Master Protein	B7ZNG0	Kinesin-like protein KIF7 OS=Mus musculus OX=10090 GN=Kif7 PE=1 SV=1	0.635385	0.0531213	1.33531	2	2	1	1	1348	151.531	6.49	0	2
	Checked	Confidence	Sequence	Modifications	Qvality PEP	Qvality q-value	# Protein Groups	# Proteins	# PSMs	Master Protein Accessions	# Missed Cleavages	Theo. MH+ [Da]	Ions Score Mascot	Confidence Mascot	Percolator q-Value Mascot	Percolator PEP Mascot
	FALSE	Low	GEIDTLR		0.931395	0.616075	1	1	1	B7ZNG0	0	803.426	19.6	Low	0.5821	0.9203
	FALSE	Low	FHFVDLAGSER		0.968912	0.679398	2	4	1	B7ZNG0; Q9QXL2	0	1277.63	3.17	Low	0.6487	0.9615
FALSE	Low	Master Protein	Q8BHW6	Spermatogenesis-associated protein 21 OS=Mus musculus OX=10090 GN=Spata21 PE=2 SV=1	0.635385	0.0529095	1.32159	1	1	1	1	681	75.494	8.48	0	1
	Checked	Confidence	Sequence	Modifications	Qvality PEP	Qvality q-value	# Protein Groups	# Proteins	# PSMs	Master Protein Accessions	# Missed Cleavages	Theo. MH+ [Da]	Ions Score Mascot	Confidence Mascot	Percolator q-Value Mascot	Percolator PEP Mascot
	FALSE	Low	KWLSSMPAR	1xOxidation [M6]	0.899653	0.569697	1	1	1	Q8BHW6	1	1091.57	1.87	Low	0.534	0.8853
FALSE	Low	Master Protein	Q6ZWQ0	Nesprin-2 OS=Mus musculus OX=10090 GN=Syne2 PE=1 SV=2	0.635385	0.0526643	0.290951	3	3	3	1	6874	782.238	5.33	0	3
	Checked	Confidence	Sequence	Modifications	Qvality PEP	Qvality q-value	# Protein Groups	# Proteins	# PSMs	Master Protein Accessions	# Missed Cleavages	Theo. MH+ [Da]	Ions Score Mascot	Confidence Mascot	Percolator q-Value Mascot	Percolator PEP Mascot
	FALSE	Low	IIKDDIR		0.900332	0.569697	1	1	1	Q6ZWQ0	1	872.52	14.17	Low	0.534	0.8858
	FALSE	Low	LSKINDR		1	0.768424	1	1	1	Q6ZWQ0	1	845.484	2.14	Low	0.7494	1
	FALSE	Low	ITEEQR		1	0.789427	1	2	1	Q6ZWQ0	0	775.394	7.36	Low	0.7688	1
FALSE	Low	Master Protein	P97479	Unconventional myosin-VIIa OS=Mus musculus OX=10090 GN=Myo7a PE=1 SV=2	0.635385	0.0521743	0.406321	1	1	1	1	2215	254.777	8.54	0	1
	Checked	Confidence	Sequence	Modifications	Qvality PEP	Qvality q-value	# Protein Groups	# Proteins	# PSMs	Master Protein Accessions	# Missed Cleavages	Theo. MH+ [Da]	Ions Score Mascot	Confidence Mascot	Percolator q-Value Mascot	Percolator PEP Mascot
	FALSE	Low	YIDIHFNKR		0.90101	0.576001	1	1	1	P97479	1	1205.64	1.13	Low	0.541	0.8868
FALSE	Low	Master Protein	Q8BIQ3	Zinc finger protein 2 OS=Mus musculus OX=10090 GN=Znf2 PE=2 SV=1	0.635385	0.0512937	3.27869	1	1	1	1	427	48.609	8.79	0	1
	Checked	Confidence	Sequence	Modifications	Qvality PEP	Qvality q-value	# Protein Groups	# Proteins	# PSMs	Master Protein Accessions	# Missed Cleavages	Theo. MH+ [Da]	Ions Score Mascot	Confidence Mascot	Percolator q-Value Mascot	Percolator PEP Mascot
	FALSE	Low	REIQTLTGGPEPEK		0.902359	0.577507	1	1	1	Q8BIQ3	1	1554.81	3.49	Low	0.5445	0.8886
FALSE	Low	Master Protein	Q61121	Probable G-protein coupled receptor 19 OS=Mus musculus OX=10090 GN=Gpr19 PE=2 SV=2	0.635385	0.0512937	2.89157	1	1	1	1	415	47.502	9.42	0	1
	Checked	Confidence	Sequence	Modifications	Qvality PEP	Qvality q-value	# Protein Groups	# Proteins	# PSMs	Master Protein Accessions	# Missed Cleavages	Theo. MH+ [Da]	Ions Score Mascot	Confidence Mascot	Percolator q-Value Mascot	Percolator PEP Mascot
	FALSE	Low	WTLGSAMCKVVR	1xCarbamidomethyl [C8]	0.902359	0.577507	1	1	1	Q61121	1	1407.72	14.42	Low	0.5445	0.8886
FALSE	Low	Master Protein	Q9JLM4	Zinc finger MYM-type protein 3 OS=Mus musculus OX=10090 GN=Zmym3 PE=1 SV=1	0.635385	0.0505612	0.948905	1	1	1	1	1370	152.78	6.39	0	1
	Checked	Confidence	Sequence	Modifications	Qvality PEP	Qvality q-value	# Protein Groups	# Proteins	# PSMs	Master Protein Accessions	# Missed Cleavages	Theo. MH+ [Da]	Ions Score Mascot	Confidence Mascot	Percolator q-Value Mascot	Percolator PEP Mascot
	FALSE	Low	PIPQSGDPADATR		0.903702	0.579493	1	1	1	Q9JLM4	0	1324.65	3.74	Low	0.5475	0.8901
FALSE	Low	Master Protein	Q8BXR9	Oxysterol-binding protein-related protein 6 OS=Mus musculus OX=10090 GN=Osbpl6 PE=1 SV=1	0.635385	0.0503661	1.04275	1	1	1	1	959	108.852	7.27	0	1
	Checked	Confidence	Sequence	Modifications	Qvality PEP	Qvality q-value	# Protein Groups	# Proteins	# PSMs	Master Protein Accessions	# Missed Cleavages	Theo. MH+ [Da]	Ions Score Mascot	Confidence Mascot	Percolator q-Value Mascot	Percolator PEP Mascot
	FALSE	Low	FFVLDNGMLK	1xOxidation [M8]	0.90437	0.579637	1	1	1	Q8BXR9	0	1199.61	5.25	Low	0.5475	0.8905
FALSE	Low	Master Protein	Q9EST3	Eukaryotic translation initiation factor 4E transporter OS=Mus musculus OX=10090 GN=Eif4enif1 PE=1 SV=2	0.635385	0.0499761	0.813835	1	1	1	1	983	107.919	7.74	0	1
	Checked	Confidence	Sequence	Modifications	Qvality PEP	Qvality q-value	# Protein Groups	# Proteins	# PSMs	Master Protein Accessions	# Missed Cleavages	Theo. MH+ [Da]	Ions Score Mascot	Confidence Mascot	Percolator q-Value Mascot	Percolator PEP Mascot
	FALSE	Low	KMYESREK	1xOxidation [M2]	0.905037	0.579637	1	1	1	Q9EST3	2	1086.52	1.48	Low	0.5475	0.8913
FALSE	Low	Master Protein	P48281	Vitamin D3 receptor OS=Mus musculus OX=10090 GN=Vdr PE=1 SV=2	0.635385	0.0497325	4.2654	1	1	1	1	422	47.803	6.19	0	1
	Checked	Confidence	Sequence	Modifications	Qvality PEP	Qvality q-value	# Protein Groups	# Proteins	# PSMs	Master Protein Accessions	# Missed Cleavages	Theo. MH+ [Da]	Ions Score Mascot	Confidence Mascot	Percolator q-Value Mascot	Percolator PEP Mascot
	FALSE	Low	MEAMAASTSLPDPGDFDR	2xOxidation [M1; M4]	0.905701	0.579637	1	1	1	P48281	0	1942.82	1.08	Low	0.5475	0.8918
FALSE	Low	Master Protein	Q5BJ29	F-box/LRR-repeat protein 7 OS=Mus musculus OX=10090 GN=Fbxl7 PE=1 SV=1	0.635385	0.0492945	1.42566	1	1	1	1	491	54.611	8.28	0	1
	Checked	Confidence	Sequence	Modifications	Qvality PEP	Qvality q-value	# Protein Groups	# Proteins	# PSMs	Master Protein Accessions	# Missed Cleavages	Theo. MH+ [Da]	Ions Score Mascot	Confidence Mascot	Percolator q-Value Mascot	Percolator PEP Mascot
	FALSE	Low	LTDEGLR		0.906364	0.579637	1	1	1	Q5BJ29	0	803.426	10.32	Low	0.5475	0.8927
FALSE	Low	Master Protein	Q8BLX7	Collagen alpha-1(XVI) chain OS=Mus musculus OX=10090 GN=Col16a1 PE=1 SV=2	0.635385	0.0492458	0.759494	1	1	1	1	1580	155.707	7.91	0	1
	Checked	Confidence	Sequence	Modifications	Qvality PEP	Qvality q-value	# Protein Groups	# Proteins	# PSMs	Master Protein Accessions	# Missed Cleavages	Theo. MH+ [Da]	Ions Score Mascot	Confidence Mascot	Percolator q-Value Mascot	Percolator PEP Mascot
	FALSE	Low	GERGYTGPSGEK		0.906364	0.579637	1	1	1	Q8BLX7	1	1237.58	0.41	Low	0.5475	0.8928
FALSE	Low	Master Protein	Q9D3W5	Leucine-rich repeat-containing protein 71 OS=Mus musculus OX=10090 GN=Lrrc71 PE=2 SV=1	0.635385	0.0485168	2.50896	2	2	2	1	558	61.313	9.31	0	2
	Checked	Confidence	Sequence	Modifications	Qvality PEP	Qvality q-value	# Protein Groups	# Proteins	# PSMs	Master Protein Accessions	# Missed Cleavages	Theo. MH+ [Da]	Ions Score Mascot	Confidence Mascot	Percolator q-Value Mascot	Percolator PEP Mascot
	FALSE	Low	VTIPEQK		0.907685	0.583031	1	1	1	Q9D3W5	0	814.467	3.36	Low	0.5502	0.8943
	FALSE	Low	ILGIFSK		1	0.747649	1	1	1	Q9D3W5	0	777.487	9.66	Low	0.7251	1
FALSE	Low	Master Protein	Q924W5	Structural maintenance of chromosomes protein 6 OS=Mus musculus OX=10090 GN=Smc6 PE=1 SV=1	0.635385	0.0484682	0.729262	1	1	1	1	1097	127.118	7.17	0	1
	Checked	Confidence	Sequence	Modifications	Qvality PEP	Qvality q-value	# Protein Groups	# Proteins	# PSMs	Master Protein Accessions	# Missed Cleavages	Theo. MH+ [Da]	Ions Score Mascot	Confidence Mascot	Percolator q-Value Mascot	Percolator PEP Mascot
	FALSE	Low	RELDMKEK		0.907685	0.583031	1	1	1	Q924W5	2	1048.55	8.51	Low	0.5507	0.8944
FALSE	Low	Master Protein	Q8CIV8	Tubulin-specific chaperone E OS=Mus musculus OX=10090 GN=Tbce PE=1 SV=1	0.635385	0.0482255	1.71756	1	1	1	1	524	59.048	6.29	0	1
	Checked	Confidence	Sequence	Modifications	Qvality PEP	Qvality q-value	# Protein Groups	# Proteins	# PSMs	Master Protein Accessions	# Missed Cleavages	Theo. MH+ [Da]	Ions Score Mascot	Confidence Mascot	Percolator q-Value Mascot	Percolator PEP Mascot
	FALSE	Low	SNNISISER		0.908342	0.583031	1	1	1	Q8CIV8	0	1019.51	6.85	Low	0.5512	0.8949
FALSE	Low	Master Protein	Q923J1	Transient receptor potential cation channel subfamily M member 7 OS=Mus musculus OX=10090 GN=Trpm7 PE=1 SV=1	0.635385	0.0478374	0.590446	1	1	1	1	1863	212.262	7.8	0	1
	Checked	Confidence	Sequence	Modifications	Qvality PEP	Qvality q-value	# Protein Groups	# Proteins	# PSMs	Master Protein Accessions	# Missed Cleavages	Theo. MH+ [Da]	Ions Score Mascot	Confidence Mascot	Percolator q-Value Mascot	Percolator PEP Mascot
	FALSE	Low	LVISVHGGMQK		0.908998	0.583031	1	1	1	Q923J1	0	1168.65	2.32	Low	0.5516	0.8957
FALSE	Low	Master Protein	Q8VDR9	Dedicator of cytokinesis protein 6 OS=Mus musculus OX=10090 GN=Dock6 PE=1 SV=4	0.635385	0.0474013	0.480769	1	2	1	1	2080	233.12	6.8	0	1
	Checked	Confidence	Sequence	Modifications	Qvality PEP	Qvality q-value	# Protein Groups	# Proteins	# PSMs	Master Protein Accessions	# Missed Cleavages	Theo. MH+ [Da]	Ions Score Mascot	Confidence Mascot	Percolator q-Value Mascot	Percolator PEP Mascot
	FALSE	Low	SPFGNQENVR		0.909652	0.583031	1	1	2	Q8VDR9	0	1147.55	5.68	Low	0.7628	1
FALSE	Low	Master Protein	Q812A2	SLIT-ROBO Rho GTPase-activating protein 3 OS=Mus musculus OX=10090 GN=Srgap3 PE=1 SV=1	0.635385	0.0473528	0.636943	1	1	1	1	1099	124.341	6.67	23.36	1
	Checked	Confidence	Sequence	Modifications	Qvality PEP	Qvality q-value	# Protein Groups	# Proteins	# PSMs	Master Protein Accessions	# Missed Cleavages	Theo. MH+ [Da]	Ions Score Mascot	Confidence Mascot	Percolator q-Value Mascot	Percolator PEP Mascot
	FALSE	Low	LAGAQLR		0.909652	0.583031	1	1	1	Q812A2	0	728.441	23.36	Low	0.5543	0.8967
FALSE	Low	Master Protein	Q99LU0	Charged multivesicular body protein 1b-1 OS=Mus musculus OX=10090 GN=Chmp1b1 PE=1 SV=1	0.635385	0.0470031	3.51759	1	4	1	1	199	22.11	8.1	0	1
	Checked	Confidence	Sequence	Modifications	Qvality PEP	Qvality q-value	# Protein Groups	# Proteins	# PSMs	Master Protein Accessions	# Missed Cleavages	Theo. MH+ [Da]	Ions Score Mascot	Confidence Mascot	Percolator q-Value Mascot	Percolator PEP Mascot
	FALSE	Low	ISALMDK		0.924188	0.610686	1	2	3	Q99LU0	0	777.418	7.54	Low	0.7494	1
	FALSE	Low	ISALMDK	1xOxidation [M5]	0.989674	0.724423	1	2	1	Q99LU0	0	793.412	1.31	Low	0.6979	0.9838
FALSE	Low	Master Protein	O88466	Zinc finger protein 106 OS=Mus musculus OX=10090 GN=Znf106 PE=1 SV=3	0.635385	0.0468204	0.635593	1	1	1	1	1888	208.836	7.59	0	1
	Checked	Confidence	Sequence	Modifications	Qvality PEP	Qvality q-value	# Protein Groups	# Proteins	# PSMs	Master Protein Accessions	# Missed Cleavages	Theo. MH+ [Da]	Ions Score Mascot	Confidence Mascot	Percolator q-Value Mascot	Percolator PEP Mascot
	FALSE	Low	TVSGTQKEPDEK		0.910954	0.583031	1	1	1	O88466	1	1318.65	0.19	Low	0.5577	0.8978
FALSE	Low	Master Protein	Q9QXZ0	Microtubule-actin cross-linking factor 1 OS=Mus musculus OX=10090 GN=Macf1 PE=1 SV=2	0.635385	0.0466753	0.312755	3	3	3	1	7354	831.362	5.43	0	3
	Checked	Confidence	Sequence	Modifications	Qvality PEP	Qvality q-value	# Protein Groups	# Proteins	# PSMs	Master Protein Accessions	# Missed Cleavages	Theo. MH+ [Da]	Ions Score Mascot	Confidence Mascot	Percolator q-Value Mascot	Percolator PEP Mascot
	FALSE	Low	LLDENMAR		0.910954	0.583031	1	1	1	Q9QXZ0	0	961.477	3.08	Low	0.5582	0.8981
	FALSE	Low	LDNLLGEVR		1	0.768424	1	1	1	Q9QXZ0	0	1028.57	0.11	Low	0.7494	1
	FALSE	Low	VAEQLR		1	0.769359	1	2	1	Q9QXZ0	0	715.41	7.77	Low	0.7494	1
FALSE	Low	Master Protein	Q3U829	AP-5 complex subunit zeta-1 OS=Mus musculus OX=10090 GN=Ap5z1 PE=2 SV=1	0.635385	0.04663	1.73482	1	2	1	1	807	89.35	6.95	23.14	1
	Checked	Confidence	Sequence	Modifications	Qvality PEP	Qvality q-value	# Protein Groups	# Proteins	# PSMs	Master Protein Accessions	# Missed Cleavages	Theo. MH+ [Da]	Ions Score Mascot	Confidence Mascot	Percolator q-Value Mascot	Percolator PEP Mascot
	FALSE	Low	YHRDTNVALPLALR		0.919865	0.609606	1	1	2	Q3U829	1	1638.91	23.14	Low	0.5748	0.908
FALSE	Low	Master Protein	Q8K2W9	Uncharacterized protein C14orf93 homolog OS=Mus musculus OX=10090 PE=1 SV=1	0.635385	0.0460954	1.47874	1	1	1	1	541	58.744	6.61	0	1
	Checked	Confidence	Sequence	Modifications	Qvality PEP	Qvality q-value	# Protein Groups	# Proteins	# PSMs	Master Protein Accessions	# Missed Cleavages	Theo. MH+ [Da]	Ions Score Mascot	Confidence Mascot	Percolator q-Value Mascot	Percolator PEP Mascot
	FALSE	Low	GLKEKEEK		0.912249	0.595496	1	1	1	Q8K2W9	2	960.536	0.91	Low	0.5653	0.8993
FALSE	Low	Master Protein	Q8CDJ8	Stonin-1 OS=Mus musculus OX=10090 GN=Ston1 PE=1 SV=2	0.635385	0.0460471	0.958904	1	1	1	1	730	81.741	6.35	0	1
	Checked	Confidence	Sequence	Modifications	Qvality PEP	Qvality q-value	# Protein Groups	# Proteins	# PSMs	Master Protein Accessions	# Missed Cleavages	Theo. MH+ [Da]	Ions Score Mascot	Confidence Mascot	Percolator q-Value Mascot	Percolator PEP Mascot
	FALSE	Low	LTLPTLR		0.912249	0.595496	1	1	1	Q8CDJ8	0	813.519	6.02	Low	0.5653	0.8994
FALSE	Low	Master Protein	Q7TMY8	E3 ubiquitin-protein ligase HUWE1 OS=Mus musculus OX=10090 GN=Huwe1 PE=1 SV=5	0.635385	0.0459506	0.159927	1	1	1	1	4377	482.332	5.22	0	1
	Checked	Confidence	Sequence	Modifications	Qvality PEP	Qvality q-value	# Protein Groups	# Proteins	# PSMs	Master Protein Accessions	# Missed Cleavages	Theo. MH+ [Da]	Ions Score Mascot	Confidence Mascot	Percolator q-Value Mascot	Percolator PEP Mascot
	FALSE	Low	VGQSEIR		0.912249	0.595496	1	1	1	Q7TMY8	0	788.426	5.42	Low	0.5658	0.8996
FALSE	Low	Master Protein	Q8C0J6	Ankyrin repeat domain-containing protein SOWAHC OS=Mus musculus OX=10090 GN=Sowahc PE=1 SV=2	0.635385	0.0455163	1.75781	1	1	1	1	512	54.905	6	0	1
	Checked	Confidence	Sequence	Modifications	Qvality PEP	Qvality q-value	# Protein Groups	# Proteins	# PSMs	Master Protein Accessions	# Missed Cleavages	Theo. MH+ [Da]	Ions Score Mascot	Confidence Mascot	Percolator q-Value Mascot	Percolator PEP Mascot
	FALSE	Low	VLPSHITHK		0.913536	0.599105	1	1	1	Q8C0J6	0	1031.6	4.94	Low	0.5691	0.9005
FALSE	Low	Master Protein	Q62101	Serine/threonine-protein kinase D1 OS=Mus musculus OX=10090 GN=Prkd1 PE=1 SV=2	0.635385	0.0452752	0.87146	1	1	1	1	918	101.972	6.58	0	1
	Checked	Confidence	Sequence	Modifications	Qvality PEP	Qvality q-value	# Protein Groups	# Proteins	# PSMs	Master Protein Accessions	# Missed Cleavages	Theo. MH+ [Da]	Ions Score Mascot	Confidence Mascot	Percolator q-Value Mascot	Percolator PEP Mascot
	FALSE	Low	IIGEKSFR		0.913536	0.599105	1	3	1	Q62101	1	949.547	4.65	Low	0.5704	0.901
FALSE	Low	Master Protein	Q91XA9	Acidic mammalian chitinase OS=Mus musculus OX=10090 GN=Chia PE=1 SV=2	0.635385	0.0452752	1.90275	1	1	1	1	473	51.97	5.06	0	1
	Checked	Confidence	Sequence	Modifications	Qvality PEP	Qvality q-value	# Protein Groups	# Proteins	# PSMs	Master Protein Accessions	# Missed Cleavages	Theo. MH+ [Da]	Ions Score Mascot	Confidence Mascot	Percolator q-Value Mascot	Percolator PEP Mascot
	FALSE	Low	QTFITSVIK		0.913536	0.599105	1	1	1	Q91XA9	0	1036.6	7.29	Low	0.5704	0.901
FALSE	Low	Master Protein	Q62132	Receptor-type tyrosine-protein phosphatase R OS=Mus musculus OX=10090 GN=Ptprr PE=1 SV=1	0.635385	0.0450343	1.06707	1	1	1	1	656	73.989	7.81	0	1
	Checked	Confidence	Sequence	Modifications	Qvality PEP	Qvality q-value	# Protein Groups	# Proteins	# PSMs	Master Protein Accessions	# Missed Cleavages	Theo. MH+ [Da]	Ions Score Mascot	Confidence Mascot	Percolator q-Value Mascot	Percolator PEP Mascot
	FALSE	Low	PIGLQER		0.914177	0.602285	1	1	1	Q62132	0	812.462	5.48	Low	0.5733	0.9015
FALSE	Low	Master Protein	Q00612	Glucose-6-phosphate 1-dehydrogenase X OS=Mus musculus OX=10090 GN=G6pdx PE=1 SV=3	0.635385	0.0443603	1.35922	1	1	1	1	515	59.225	6.49	22.49	1
	Checked	Confidence	Sequence	Modifications	Qvality PEP	Qvality q-value	# Protein Groups	# Proteins	# PSMs	Master Protein Accessions	# Missed Cleavages	Theo. MH+ [Da]	Ions Score Mascot	Confidence Mascot	Percolator q-Value Mascot	Percolator PEP Mascot
	FALSE	Low	LTVDDIR		0.915454	0.605884	1	1	1	Q00612	0	831.457	22.49	Low	0.5742	0.9029
FALSE	Low	Master Protein	P48725	Pericentrin OS=Mus musculus OX=10090 GN=Pcnt PE=1 SV=2	0.635385	0.0442642	0.207039	1	1	1	1	2898	329.262	5.36	0	1
	Checked	Confidence	Sequence	Modifications	Qvality PEP	Qvality q-value	# Protein Groups	# Proteins	# PSMs	Master Protein Accessions	# Missed Cleavages	Theo. MH+ [Da]	Ions Score Mascot	Confidence Mascot	Percolator q-Value Mascot	Percolator PEP Mascot
	FALSE	Low	LEGQLR		0.915454	0.605884	1	1	1	P48725	0	715.41	8.87	Low	0.5742	0.9031
FALSE	Low	Master Protein	P54265	Myotonin-protein kinase OS=Mus musculus OX=10090 GN=Dmpk PE=1 SV=1	0.635385	0.0439757	1.58479	1	1	1	1	631	69.557	4.91	0	1
	Checked	Confidence	Sequence	Modifications	Qvality PEP	Qvality q-value	# Protein Groups	# Proteins	# PSMs	Master Protein Accessions	# Missed Cleavages	Theo. MH+ [Da]	Ions Score Mascot	Confidence Mascot	Percolator q-Value Mascot	Percolator PEP Mascot
	FALSE	Low	IPRPGLSEAR		0.91609	0.606313	1	1	1	P54265	1	1095.63	1.04	Low	0.5746	0.9037
FALSE	Low	Master Protein	P62806	Histone H4 OS=Mus musculus OX=10090 GN=H4c1 PE=1 SV=2	0.635385	0.0438796	7.76699	1	1	1	1	103	11.36	11.36	0	1
	Checked	Confidence	Sequence	Modifications	Qvality PEP	Qvality q-value	# Protein Groups	# Proteins	# PSMs	Master Protein Accessions	# Missed Cleavages	Theo. MH+ [Da]	Ions Score Mascot	Confidence Mascot	Percolator q-Value Mascot	Percolator PEP Mascot
	FALSE	Low	VFLENVIR		0.916723	0.608948	1	1	1	P62806	0	989.578	11.17	Low	0.5748	0.9039
FALSE	Low	Master Protein	Q2PFD7	PH and SEC7 domain-containing protein 3 OS=Mus musculus OX=10090 GN=Psd3 PE=1 SV=2	0.635385	0.0437835	1.06075	1	2	1	1	1037	114.651	6.24	0	1
	Checked	Confidence	Sequence	Modifications	Qvality PEP	Qvality q-value	# Protein Groups	# Proteins	# PSMs	Master Protein Accessions	# Missed Cleavages	Theo. MH+ [Da]	Ions Score Mascot	Confidence Mascot	Percolator q-Value Mascot	Percolator PEP Mascot
	FALSE	Low	TASPVSKEFAK		0.916723	0.608948	1	1	2	Q2PFD7	1	1164.63	2.15	Low	0.5748	0.9041
FALSE	Low	Master Protein	Q9D4H4	Angiomotin-like protein 1 OS=Mus musculus OX=10090 GN=Amotl1 PE=1 SV=2	0.635385	0.0436875	0.929752	1	1	1	1	968	107.883	7.39	0	1
	Checked	Confidence	Sequence	Modifications	Qvality PEP	Qvality q-value	# Protein Groups	# Proteins	# PSMs	Master Protein Accessions	# Missed Cleavages	Theo. MH+ [Da]	Ions Score Mascot	Confidence Mascot	Percolator q-Value Mascot	Percolator PEP Mascot
	FALSE	Low	LEMELAAVR		0.916723	0.608948	1	1	1	Q9D4H4	0	1031.56	7.9	Low	0.5748	0.9043
FALSE	Low	Master Protein	Q0GGX2	Zinc finger protein 541 OS=Mus musculus OX=10090 GN=Znf541 PE=1 SV=1	0.635385	0.0431115	0.880411	1	1	1	1	1363	148.203	7.42	0	1
	Checked	Confidence	Sequence	Modifications	Qvality PEP	Qvality q-value	# Protein Groups	# Proteins	# PSMs	Master Protein Accessions	# Missed Cleavages	Theo. MH+ [Da]	Ions Score Mascot	Confidence Mascot	Percolator q-Value Mascot	Percolator PEP Mascot
	FALSE	Low	AGREEGAVEDMK		0.917985	0.609189	1	1	1	Q0GGX2	1	1291.59	1.47	Low	0.5748	0.9055
FALSE	Low	Master Protein	A1A546	Intestine-specific homeobox OS=Mus musculus OX=10090 GN=Isx PE=2 SV=2	0.635385	0.0426322	3.75	1	1	1	1	240	27.152	8.66	0	1
	Checked	Confidence	Sequence	Modifications	Qvality PEP	Qvality q-value	# Protein Groups	# Proteins	# PSMs	Master Protein Accessions	# Missed Cleavages	Theo. MH+ [Da]	Ions Score Mascot	Confidence Mascot	Percolator q-Value Mascot	Percolator PEP Mascot
	FALSE	Low	WGSICATST	1xCarbamidomethyl [C5]	0.918614	0.609189	1	1	1	A1A546	0	982.43	4.97	Low	0.5748	0.9065
FALSE	Low	Master Protein	F8VPN2	Testis-expressed protein 15 OS=Mus musculus OX=10090 GN=Tex15 PE=2 SV=1	0.635385	0.0424885	0.251346	1	1	1	1	2785	311.086	6.39	0	1
	Checked	Confidence	Sequence	Modifications	Qvality PEP	Qvality q-value	# Protein Groups	# Proteins	# PSMs	Master Protein Accessions	# Missed Cleavages	Theo. MH+ [Da]	Ions Score Mascot	Confidence Mascot	Percolator q-Value Mascot	Percolator PEP Mascot
	FALSE	Low	IEQAVYK		0.91924	0.609189	1	1	1	F8VPN2	0	850.467	15.25	Low	0.5748	0.9068
FALSE	Low	Master Protein	A2AIV2	Protein virilizer homolog OS=Mus musculus OX=10090 GN=Virma PE=1 SV=1	0.635385	0.0424406	0.441745	1	1	1	1	1811	201.313	4.96	0	1
	Checked	Confidence	Sequence	Modifications	Qvality PEP	Qvality q-value	# Protein Groups	# Proteins	# PSMs	Master Protein Accessions	# Missed Cleavages	Theo. MH+ [Da]	Ions Score Mascot	Confidence Mascot	Percolator q-Value Mascot	Percolator PEP Mascot
	FALSE	Low	MKDQGPDK	1xOxidation [M1]	0.91924	0.609189	1	1	1	A2AIV2	1	934.43	3.22	Low	0.5748	0.9069
FALSE	Low	Master Protein	Q5SX79	Protein Shroom1 OS=Mus musculus OX=10090 GN=Shroom1 PE=1 SV=2	0.635385	0.0423927	0.850547	1	1	1	1	823	89.897	7.14	0	1
	Checked	Confidence	Sequence	Modifications	Qvality PEP	Qvality q-value	# Protein Groups	# Proteins	# PSMs	Master Protein Accessions	# Missed Cleavages	Theo. MH+ [Da]	Ions Score Mascot	Confidence Mascot	Percolator q-Value Mascot	Percolator PEP Mascot
	FALSE	Low	LDPSLSR		0.91924	0.609189	1	1	1	Q5SX79	0	787.431	8.42	Low	0.5748	0.907
FALSE	Low	Master Protein	D3YWQ0	Diacylglycerol kinase iota OS=Mus musculus OX=10090 GN=Dgki PE=1 SV=1	0.635385	0.0418185	0.653595	1	1	1	1	1071	118.133	7.91	0	1
	Checked	Confidence	Sequence	Modifications	Qvality PEP	Qvality q-value	# Protein Groups	# Proteins	# PSMs	Master Protein Accessions	# Missed Cleavages	Theo. MH+ [Da]	Ions Score Mascot	Confidence Mascot	Percolator q-Value Mascot	Percolator PEP Mascot
	FALSE	Low	LAPAMIR		0.920488	0.609929	1	1	1	D3YWQ0	0	771.455	10.65	Low	0.5748	0.9082
FALSE	Low	Master Protein	B2RPV6	Multimerin-1 OS=Mus musculus OX=10090 GN=Mmrn1 PE=1 SV=2	0.635385	0.0408155	0.661157	1	1	1	1	1210	136.02	7.71	0	1
	Checked	Confidence	Sequence	Modifications	Qvality PEP	Qvality q-value	# Protein Groups	# Proteins	# PSMs	Master Protein Accessions	# Missed Cleavages	Theo. MH+ [Da]	Ions Score Mascot	Confidence Mascot	Percolator q-Value Mascot	Percolator PEP Mascot
	FALSE	Low	IVTSLEWR		0.922346	0.610686	1	1	1	B2RPV6	0	1003.56	2.14	Low	0.5782	0.9103
FALSE	Low	Master Protein	Q3LAC4	Phosphatidylinositol 3,4,5-trisphosphate-dependent Rac exchanger 2 protein OS=Mus musculus OX=10090 GN=Prex2 PE=1 SV=2	0.635385	0.0408155	0.438048	1	1	1	1	1598	181.6	7.34	0	1
	Checked	Confidence	Sequence	Modifications	Qvality PEP	Qvality q-value	# Protein Groups	# Proteins	# PSMs	Master Protein Accessions	# Missed Cleavages	Theo. MH+ [Da]	Ions Score Mascot	Confidence Mascot	Percolator q-Value Mascot	Percolator PEP Mascot
	FALSE	Low	VEDVIDK		0.922346	0.610686	1	1	1	Q3LAC4	0	817.43	3.14	Low	0.5782	0.9103
FALSE	Low	Master Protein	A2AFR3	FERM and PDZ domain-containing protein 4 OS=Mus musculus OX=10090 GN=Frmpd4 PE=1 SV=1	0.635385	0.0398623	0.833333	1	1	1	1	1320	144.887	5.25	0	1
	Checked	Confidence	Sequence	Modifications	Qvality PEP	Qvality q-value	# Protein Groups	# Proteins	# PSMs	Master Protein Accessions	# Missed Cleavages	Theo. MH+ [Da]	Ions Score Mascot	Confidence Mascot	Percolator q-Value Mascot	Percolator PEP Mascot
	FALSE	Low	NLYISSANDMK	1xOxidation [M10]	0.924188	0.610686	1	1	1	A2AFR3	0	1271.59	0.66	Low	0.5782	0.9123
FALSE	Low	Master Protein	Q9Z0G0	PDZ domain-containing protein GIPC1 OS=Mus musculus OX=10090 GN=Gipc1 PE=1 SV=1	0.635385	0.0397195	2.1021	1	1	1	1	333	36.107	5.91	0	1
	Checked	Confidence	Sequence	Modifications	Qvality PEP	Qvality q-value	# Protein Groups	# Proteins	# PSMs	Master Protein Accessions	# Missed Cleavages	Theo. MH+ [Da]	Ions Score Mascot	Confidence Mascot	Percolator q-Value Mascot	Percolator PEP Mascot
	FALSE	Low	LLKELPR		0.924188	0.610686	1	1	1	Q9Z0G0	1	868.561	13.46	Low	0.5782	0.9126
FALSE	Low	Master Protein	Q91WB7	Ubiquitin domain-containing protein 1 OS=Mus musculus OX=10090 GN=Ubtd1 PE=2 SV=1	0.635385	0.0395292	3.52423	1	1	1	1	227	25.969	7.83	0	1
	Checked	Confidence	Sequence	Modifications	Qvality PEP	Qvality q-value	# Protein Groups	# Proteins	# PSMs	Master Protein Accessions	# Missed Cleavages	Theo. MH+ [Da]	Ions Score Mascot	Confidence Mascot	Percolator q-Value Mascot	Percolator PEP Mascot
	FALSE	Low	LSTGKDVR		0.924798	0.610686	1	1	1	Q91WB7	1	875.495	7.56	Low	0.5782	0.913
FALSE	Low	Master Protein	Q9CZV5	STAGA complex 65 subunit gamma OS=Mus musculus OX=10090 GN=Supt7l PE=1 SV=1	0.635385	0.0391488	2.42718	1	1	1	1	412	45.942	5.07	0	1
	Checked	Confidence	Sequence	Modifications	Qvality PEP	Qvality q-value	# Protein Groups	# Proteins	# PSMs	Master Protein Accessions	# Missed Cleavages	Theo. MH+ [Da]	Ions Score Mascot	Confidence Mascot	Percolator q-Value Mascot	Percolator PEP Mascot
	FALSE	Low	HSDPESDFYR		0.925407	0.610686	1	1	1	Q9CZV5	0	1252.52	1.3	Low	0.5782	0.9138
FALSE	Low	Master Protein	Q3U6U5	Putative GTP-binding protein 6 OS=Mus musculus OX=10090 GN=Gtpbp6 PE=1 SV=1	0.635385	0.0391488	2.14008	1	1	1	1	514	56.44	9.19	0	1
	Checked	Confidence	Sequence	Modifications	Qvality PEP	Qvality q-value	# Protein Groups	# Proteins	# PSMs	Master Protein Accessions	# Missed Cleavages	Theo. MH+ [Da]	Ions Score Mascot	Confidence Mascot	Percolator q-Value Mascot	Percolator PEP Mascot
	FALSE	Low	LGGPQLGWLYK		0.925407	0.610686	1	1	1	Q3U6U5	0	1231.68	2.41	Low	0.5782	0.9138
FALSE	Low	Master Protein	Q80TT2	BAI1-associated protein 3 OS=Mus musculus OX=10090 GN=Baiap3 PE=1 SV=3	0.635385	0.0390538	0.793651	1	1	1	1	1134	126.995	6.2	0	1
	Checked	Confidence	Sequence	Modifications	Qvality PEP	Qvality q-value	# Protein Groups	# Proteins	# PSMs	Master Protein Accessions	# Missed Cleavages	Theo. MH+ [Da]	Ions Score Mascot	Confidence Mascot	Percolator q-Value Mascot	Percolator PEP Mascot
	FALSE	Low	AKAPTYALK		0.925407	0.610686	1	1	1	Q80TT2	1	962.567	2.82	Low	0.5782	0.914
FALSE	Low	Master Protein	Q6KCD5	Nipped-B-like protein OS=Mus musculus OX=10090 GN=Nipbl PE=1 SV=1	0.635385	0.0388193	1.57255	2	3	2	1	2798	315.253	7.91	0	2
	Checked	Confidence	Sequence	Modifications	Qvality PEP	Qvality q-value	# Protein Groups	# Proteins	# PSMs	Master Protein Accessions	# Missed Cleavages	Theo. MH+ [Da]	Ions Score Mascot	Confidence Mascot	Percolator q-Value Mascot	Percolator PEP Mascot
	FALSE	Low	SDDRGESER		0.950967	0.647531	1	1	2	Q6KCD5	1	1050.44	7.01	Low	0.6186	0.942
	FALSE	Low	PETPKQK		0.977543	0.694207	1	1	1	Q6KCD5	1	827.462	3.07	Low	0.6652	0.9708
FALSE	Low	Master Protein	Q8R1A4	Dedicator of cytokinesis protein 7 OS=Mus musculus OX=10090 GN=Dock7 PE=1 SV=3	0.635385	0.0387688	0.751174	1	1	1	1	2130	241.286	6.71	0	1
	Checked	Confidence	Sequence	Modifications	Qvality PEP	Qvality q-value	# Protein Groups	# Proteins	# PSMs	Master Protein Accessions	# Missed Cleavages	Theo. MH+ [Da]	Ions Score Mascot	Confidence Mascot	Percolator q-Value Mascot	Percolator PEP Mascot
	FALSE	Low	IGDMRIMENNLESELK	1xOxidation [M4]	0.926014	0.610686	1	1	1	Q8R1A4	1	1907.92	1.44	Low	0.5786	0.9146
FALSE	Low	Master Protein	Q80UG5	Septin-9 OS=Mus musculus OX=10090 GN=Septin9 PE=1 SV=1	0.635385	0.0387213	1.20069	1	1	1	1	583	65.534	8.9	0	1
	Checked	Confidence	Sequence	Modifications	Qvality PEP	Qvality q-value	# Protein Groups	# Proteins	# PSMs	Master Protein Accessions	# Missed Cleavages	Theo. MH+ [Da]	Ions Score Mascot	Confidence Mascot	Percolator q-Value Mascot	Percolator PEP Mascot
	FALSE	Low	FQDLGVK		0.926014	0.610686	1	1	1	Q80UG5	0	806.441	4.64	Low	0.5786	0.9147
FALSE	Low	Master Protein	P08680	5-aminolevulinate synthase, erythroid-specific, mitochondrial OS=Mus musculus OX=10090 GN=Alas2 PE=1 SV=3	0.635385	0.0386738	1.70358	1	1	1	1	587	64.712	7.83	0	1
	Checked	Confidence	Sequence	Modifications	Qvality PEP	Qvality q-value	# Protein Groups	# Proteins	# PSMs	Master Protein Accessions	# Missed Cleavages	Theo. MH+ [Da]	Ions Score Mascot	Confidence Mascot	Percolator q-Value Mascot	Percolator PEP Mascot
	FALSE	Low	KQDHTYRVFK		0.926619	0.612779	1	1	1	P08680	2	1321.7	8.87	Low	0.5786	0.9148
FALSE	Low	Master Protein	Q8BJ05	Zinc finger CCCH domain-containing protein 14 OS=Mus musculus OX=10090 GN=Zc3h14 PE=1 SV=1	0.635385	0.0385314	0.952381	1	1	1	1	735	82.357	7.37	0	1
	Checked	Confidence	Sequence	Modifications	Qvality PEP	Qvality q-value	# Protein Groups	# Proteins	# PSMs	Master Protein Accessions	# Missed Cleavages	Theo. MH+ [Da]	Ions Score Mascot	Confidence Mascot	Percolator q-Value Mascot	Percolator PEP Mascot
	FALSE	Low	DLVQPDK		0.926619	0.612779	1	1	1	Q8BJ05	0	814.431	3.85	Low	0.5786	0.9151
FALSE	Low	Master Protein	Q9JIQ8	Transmembrane protease serine 2 OS=Mus musculus OX=10090 GN=Tmprss2 PE=2 SV=3	0.635385	0.0382468	1.22449	1	1	1	1	490	53.491	7.81	0	1
	Checked	Confidence	Sequence	Modifications	Qvality PEP	Qvality q-value	# Protein Groups	# Proteins	# PSMs	Master Protein Accessions	# Missed Cleavages	Theo. MH+ [Da]	Ions Score Mascot	Confidence Mascot	Percolator q-Value Mascot	Percolator PEP Mascot
	FALSE	Low	MVVSLR	1xOxidation [M1]	0.927222	0.613466	1	1	1	Q9JIQ8	0	720.407	3.16	Low	0.5794	0.9157
FALSE	Low	Master Protein	Q8CGM1	Adhesion G protein-coupled receptor B2 OS=Mus musculus OX=10090 GN=Adgrb2 PE=1 SV=2	0.635385	0.0378675	0.44843	1	1	1	1	1561	169.753	7.36	0	1
	Checked	Confidence	Sequence	Modifications	Qvality PEP	Qvality q-value	# Protein Groups	# Proteins	# PSMs	Master Protein Accessions	# Missed Cleavages	Theo. MH+ [Da]	Ions Score Mascot	Confidence Mascot	Percolator q-Value Mascot	Percolator PEP Mascot
	FALSE	Low	EVQDVVK		0.927824	0.613466	1	1	1	Q8CGM1	0	816.446	10.21	Low	0.5817	0.9165
FALSE	Low	Master Protein	Q8C163	Nuclease EXOG, mitochondrial OS=Mus musculus OX=10090 GN=Exog PE=1 SV=1	0.635385	0.0377728	2.71739	1	1	1	1	368	41.358	8.12	0	1
	Checked	Confidence	Sequence	Modifications	Qvality PEP	Qvality q-value	# Protein Groups	# Proteins	# PSMs	Master Protein Accessions	# Missed Cleavages	Theo. MH+ [Da]	Ions Score Mascot	Confidence Mascot	Percolator q-Value Mascot	Percolator PEP Mascot
	FALSE	Low	KIDGARSVAR		0.927824	0.613466	1	1	1	Q8C163	2	1072.62	15.12	Low	0.5817	0.9167
FALSE	Low	Master Protein	Q810B7	SLIT and NTRK-like protein 5 OS=Mus musculus OX=10090 GN=Slitrk5 PE=2 SV=1	0.635385	0.037678	0.835946	1	1	1	1	957	107.098	6.93	0	1
	Checked	Confidence	Sequence	Modifications	Qvality PEP	Qvality q-value	# Protein Groups	# Proteins	# PSMs	Master Protein Accessions	# Missed Cleavages	Theo. MH+ [Da]	Ions Score Mascot	Confidence Mascot	Percolator q-Value Mascot	Percolator PEP Mascot
	FALSE	Low	KFAETYMR	1xOxidation [M7]	0.928423	0.615917	1	1	1	Q810B7	1	1061.51	0.09	Low	0.5817	0.9169
FALSE	Low	Master Protein	Q62059	Versican core protein OS=Mus musculus OX=10090 GN=Vcan PE=1 SV=2	0.635385	0.03659	0.238308	1	1	1	1	3357	366.56	4.64	0	1
	Checked	Confidence	Sequence	Modifications	Qvality PEP	Qvality q-value	# Protein Groups	# Proteins	# PSMs	Master Protein Accessions	# Missed Cleavages	Theo. MH+ [Da]	Ions Score Mascot	Confidence Mascot	Percolator q-Value Mascot	Percolator PEP Mascot
	FALSE	Low	IGQDYKGR		0.930212	0.616075	1	1	1	Q62059	1	936.49	2.23	Low	0.5821	0.9192
FALSE	Low	Master Protein	P04186	Complement factor B OS=Mus musculus OX=10090 GN=Cfb PE=1 SV=2	0.635385	0.0362594	0.919842	1	1	1	1	761	84.951	7.37	0	1
	Checked	Confidence	Sequence	Modifications	Qvality PEP	Qvality q-value	# Protein Groups	# Proteins	# PSMs	Master Protein Accessions	# Missed Cleavages	Theo. MH+ [Da]	Ions Score Mascot	Confidence Mascot	Percolator q-Value Mascot	Percolator PEP Mascot
	FALSE	Low	VASYGVR		0.930804	0.616075	1	1	1	P04186	0	751.41	5.84	Low	0.5821	0.9199
FALSE	Low	Master Protein	Q69ZK6	Probable JmjC domain-containing histone demethylation protein 2C OS=Mus musculus OX=10090 GN=Jmjd1c PE=1 SV=3	0.635385	0.036165	0.382979	1	1	1	1	2350	260.479	8.07	0	1
	Checked	Confidence	Sequence	Modifications	Qvality PEP	Qvality q-value	# Protein Groups	# Proteins	# PSMs	Master Protein Accessions	# Missed Cleavages	Theo. MH+ [Da]	Ions Score Mascot	Confidence Mascot	Percolator q-Value Mascot	Percolator PEP Mascot
	FALSE	Low	ITHSPDSVK		0.931395	0.616075	1	1	1	Q69ZK6	0	983.516	2.9	Low	0.5821	0.9201
FALSE	Low	Master Protein	P46735	Unconventional myosin-Ib OS=Mus musculus OX=10090 GN=Myo1b PE=1 SV=3	0.635385	0.0359762	0.813008	1	1	1	1	1107	128.483	9.26	0	1
	Checked	Confidence	Sequence	Modifications	Qvality PEP	Qvality q-value	# Protein Groups	# Proteins	# PSMs	Master Protein Accessions	# Missed Cleavages	Theo. MH+ [Da]	Ions Score Mascot	Confidence Mascot	Percolator q-Value Mascot	Percolator PEP Mascot
	FALSE	Low	IIIAEVVNK		0.931395	0.616075	1	1	1	P46735	0	998.624	6.66	Low	0.5821	0.9205
FALSE	Low	Master Protein	Q8K3F7	L-threonine 3-dehydrogenase, mitochondrial OS=Mus musculus OX=10090 GN=Tdh PE=1 SV=1	0.635385	0.0357875	1.87668	1	1	1	1	373	41.435	8.24	0	1
	Checked	Confidence	Sequence	Modifications	Qvality PEP	Qvality q-value	# Protein Groups	# Proteins	# PSMs	Master Protein Accessions	# Missed Cleavages	Theo. MH+ [Da]	Ions Score Mascot	Confidence Mascot	Percolator q-Value Mascot	Percolator PEP Mascot
	FALSE	Low	LFLGMLK	1xOxidation [M5]	0.931984	0.617979	1	1	1	Q8K3F7	0	837.49	1.14	Low	0.5855	0.9209
FALSE	Low	Master Protein	Q3UFQ8	Capping protein, Arp2/3 and myosin-I linker protein 3 OS=Mus musculus OX=10090 GN=Carmil3 PE=1 SV=2	0.635385	0.0356932	0.654545	1	1	1	1	1375	150.322	7.72	0	1
	Checked	Confidence	Sequence	Modifications	Qvality PEP	Qvality q-value	# Protein Groups	# Proteins	# PSMs	Master Protein Accessions	# Missed Cleavages	Theo. MH+ [Da]	Ions Score Mascot	Confidence Mascot	Percolator q-Value Mascot	Percolator PEP Mascot
	FALSE	Low	GLFHFRRPR		0.931984	0.617979	1	1	1	Q3UFQ8	2	1185.68	0.32	Low	0.5855	0.9211
FALSE	Low	Master Protein	P25916	Polycomb complex protein BMI-1 OS=Mus musculus OX=10090 GN=Bmi1 PE=1 SV=1	0.635385	0.0356932	3.08642	1	1	1	1	324	36.684	8.65	0	1
	Checked	Confidence	Sequence	Modifications	Qvality PEP	Qvality q-value	# Protein Groups	# Proteins	# PSMs	Master Protein Accessions	# Missed Cleavages	Theo. MH+ [Da]	Ions Score Mascot	Confidence Mascot	Percolator q-Value Mascot	Percolator PEP Mascot
	FALSE	Low	EEVNDKRYLR		0.931984	0.617979	1	1	1	P25916	2	1321.69	1.1	Low	0.5855	0.9211
FALSE	Low	Master Protein	Q8CIQ7	Dedicator of cytokinesis protein 3 OS=Mus musculus OX=10090 GN=Dock3 PE=1 SV=1	0.635385	0.0355518	0.444006	1	1	1	1	2027	232.76	6.99	0	1
	Checked	Confidence	Sequence	Modifications	Qvality PEP	Qvality q-value	# Protein Groups	# Proteins	# PSMs	Master Protein Accessions	# Missed Cleavages	Theo. MH+ [Da]	Ions Score Mascot	Confidence Mascot	Percolator q-Value Mascot	Percolator PEP Mascot
	FALSE	Low	ILDKYGDMR	1xOxidation [M8]	0.932572	0.617979	1	1	1	Q8CIQ7	1	1126.56	0.57	Low	0.5859	0.9214
FALSE	Low	Master Protein	Q9Z2Y8	Pyridoxal phosphate homeostasis protein OS=Mus musculus OX=10090 GN=Plpbp PE=1 SV=1	0.635385	0.0354104	3.28467	1	1	1	1	274	30.03	8.27	0	1
	Checked	Confidence	Sequence	Modifications	Qvality PEP	Qvality q-value	# Protein Groups	# Proteins	# PSMs	Master Protein Accessions	# Missed Cleavages	Theo. MH+ [Da]	Ions Score Mascot	Confidence Mascot	Percolator q-Value Mascot	Percolator PEP Mascot
	FALSE	Low	ILSSCPEIK	1xCarbamidomethyl [C5]	0.932572	0.617979	1	1	1	Q9Z2Y8	0	1046.56	8.42	Low	0.5863	0.9217
FALSE	Low	Master Protein	Q64519	Syndecan-3 OS=Mus musculus OX=10090 GN=Sdc3 PE=1 SV=2	0.635385	0.0348924	1.35747	1	1	1	1	442	45.973	4.59	0	1
	Checked	Confidence	Sequence	Modifications	Qvality PEP	Qvality q-value	# Protein Groups	# Proteins	# PSMs	Master Protein Accessions	# Missed Cleavages	Theo. MH+ [Da]	Ions Score Mascot	Confidence Mascot	Percolator q-Value Mascot	Percolator PEP Mascot
	FALSE	Low	PRALPR		0.933741	0.619611	1	1	1	Q64519	1	709.447	8.15	Low	0.5867	0.9228
FALSE	Low	Master Protein	O35326	Serine/arginine-rich splicing factor 5 OS=Mus musculus OX=10090 GN=Srsf5 PE=1 SV=2	0.635385	0.0344583	5.20446	2	2	2	1	269	30.873	11.56	0	2
	Checked	Confidence	Sequence	Modifications	Qvality PEP	Qvality q-value	# Protein Groups	# Proteins	# PSMs	Master Protein Accessions	# Missed Cleavages	Theo. MH+ [Da]	Ions Score Mascot	Confidence Mascot	Percolator q-Value Mascot	Percolator PEP Mascot
	FALSE	Low	RSKSYSR		0.942286	0.631617	1	1	1	O35326	2	883.474	1.13	Low	0.6033	0.9323
	FALSE	Low	VSWQDLK		0.996634	0.728164	1	1	1	O35326	0	875.462	6.16	Low	0.7017	0.9908
FALSE	Low	Master Protein	Q9EQN3	TSC22 domain family protein 4 OS=Mus musculus OX=10090 GN=Tsc22d4 PE=1 SV=2	0.635385	0.034328	2.84238	1	1	1	1	387	39.955	8.13	0	1
	Checked	Confidence	Sequence	Modifications	Qvality PEP	Qvality q-value	# Protein Groups	# Proteins	# PSMs	Master Protein Accessions	# Missed Cleavages	Theo. MH+ [Da]	Ions Score Mascot	Confidence Mascot	Percolator q-Value Mascot	Percolator PEP Mascot
	FALSE	Low	LGPSAPNGPSI		0.934903	0.624332	1	1	1	Q9EQN3	0	1009.53	3.72	Low	0.592	0.924
FALSE	Low	Master Protein	Q5NCI0	Up-regulator of cell proliferation OS=Mus musculus OX=10090 GN=Urgcp PE=2 SV=1	0.635385	0.0339052	0.75594	1	1	1	1	926	104.617	6.32	0	1
	Checked	Confidence	Sequence	Modifications	Qvality PEP	Qvality q-value	# Protein Groups	# Proteins	# PSMs	Master Protein Accessions	# Missed Cleavages	Theo. MH+ [Da]	Ions Score Mascot	Confidence Mascot	Percolator q-Value Mascot	Percolator PEP Mascot
	FALSE	Low	LGQPRPR		0.935482	0.624332	1	1	1	Q5NCI0	1	823.49	10.07	Low	0.5927	0.9249
FALSE	Low	Master Protein	Q9Z110	Delta-1-pyrroline-5-carboxylate synthase OS=Mus musculus OX=10090 GN=Aldh18a1 PE=1 SV=2	0.635385	0.0329203	1.00629	1	1	1	1	795	87.212	7.55	27.27	1
	Checked	Confidence	Sequence	Modifications	Qvality PEP	Qvality q-value	# Protein Groups	# Proteins	# PSMs	Master Protein Accessions	# Missed Cleavages	Theo. MH+ [Da]	Ions Score Mascot	Confidence Mascot	Percolator q-Value Mascot	Percolator PEP Mascot
	FALSE	Low	LGSAVVTR		0.937206	0.628782	1	1	1	Q9Z110	0	802.478	27.27	Low	0.5975	0.927
FALSE	Low	Master Protein	P48318	Glutamate decarboxylase 1 OS=Mus musculus OX=10090 GN=Gad1 PE=1 SV=2	0.635385	0.0328266	1.34907	1	1	1	1	593	66.605	7.17	0	1
	Checked	Confidence	Sequence	Modifications	Qvality PEP	Qvality q-value	# Protein Groups	# Proteins	# PSMs	Master Protein Accessions	# Missed Cleavages	Theo. MH+ [Da]	Ions Score Mascot	Confidence Mascot	Percolator q-Value Mascot	Percolator PEP Mascot
	FALSE	Low	KTFDRSTK		0.937778	0.63039	1	1	1	P48318	2	982.532	1.51	Low	0.5993	0.9272
FALSE	Low	Master Protein	P97807	Fumarate hydratase, mitochondrial OS=Mus musculus OX=10090 GN=Fh PE=1 SV=3	0.635385	0.0326861	2.76134	1	1	1	1	507	54.322	9.04	0	1
	Checked	Confidence	Sequence	Modifications	Qvality PEP	Qvality q-value	# Protein Groups	# Proteins	# PSMs	Master Protein Accessions	# Missed Cleavages	Theo. MH+ [Da]	Ions Score Mascot	Confidence Mascot	Percolator q-Value Mascot	Percolator PEP Mascot
	FALSE	Low	AAAEVNQEYGLDPK		0.937778	0.63039	1	1	1	P97807	0	1504.73	1.06	Low	0.5993	0.9275
FALSE	Low	Master Protein	Q6V3W6	Dynein regulatory complex subunit 7 OS=Mus musculus OX=10090 GN=Drc7 PE=1 SV=4	0.635385	0.0323116	1.25571	1	1	1	1	876	103.203	5.38	0	1
	Checked	Confidence	Sequence	Modifications	Qvality PEP	Qvality q-value	# Protein Groups	# Proteins	# PSMs	Master Protein Accessions	# Missed Cleavages	Theo. MH+ [Da]	Ions Score Mascot	Confidence Mascot	Percolator q-Value Mascot	Percolator PEP Mascot
	FALSE	Low	LSQSSVESNPR		0.938347	0.63039	1	1	1	Q6V3W6	0	1203.6	5.71	Low	0.6003	0.9283
FALSE	Low	Master Protein	Q80Y84	Lysine-specific demethylase 5B OS=Mus musculus OX=10090 GN=Kdm5b PE=1 SV=1	0.635385	0.0322181	0.518135	1	1	1	1	1544	175.442	6.43	0	1
	Checked	Confidence	Sequence	Modifications	Qvality PEP	Qvality q-value	# Protein Groups	# Proteins	# PSMs	Master Protein Accessions	# Missed Cleavages	Theo. MH+ [Da]	Ions Score Mascot	Confidence Mascot	Percolator q-Value Mascot	Percolator PEP Mascot
	FALSE	Low	WENEKEMK	1xOxidation [M7]	0.938915	0.63039	1	1	1	Q80Y84	1	1109.49	3.75	Low	0.6003	0.9285
FALSE	Low	Master Protein	Q8VDP4	Cell cycle and apoptosis regulator protein 2 OS=Mus musculus OX=10090 GN=Ccar2 PE=1 SV=2	0.635385	0.0319843	0.759219	1	1	1	1	922	102.938	5.25	0	1
	Checked	Confidence	Sequence	Modifications	Qvality PEP	Qvality q-value	# Protein Groups	# Proteins	# PSMs	Master Protein Accessions	# Missed Cleavages	Theo. MH+ [Da]	Ions Score Mascot	Confidence Mascot	Percolator q-Value Mascot	Percolator PEP Mascot
	FALSE	Low	LEETEVR		0.939481	0.63039	1	1	1	Q8VDP4	0	875.447	6.8	Low	0.6003	0.929
FALSE	Low	Master Protein	P80318	T-complex protein 1 subunit gamma OS=Mus musculus OX=10090 GN=Cct3 PE=1 SV=1	0.635385	0.0319843	2.75229	2	2	2	1	545	60.591	6.7	0	2
	Checked	Confidence	Sequence	Modifications	Qvality PEP	Qvality q-value	# Protein Groups	# Proteins	# PSMs	Master Protein Accessions	# Missed Cleavages	Theo. MH+ [Da]	Ions Score Mascot	Confidence Mascot	Percolator q-Value Mascot	Percolator PEP Mascot
	FALSE	Low	EILSEVER		0.939481	0.63039	1	1	1	P80318	0	974.515	14.42	Low	0.6003	0.929
	FALSE	Low	SMIEISR		1	0.794956	1	1	1	P80318	0	835.434	2.37	Low	0.7743	1
FALSE	Low	Master Protein	O88796	Ribonuclease P protein subunit p30 OS=Mus musculus OX=10090 GN=Rpp30 PE=1 SV=1	0.635385	0.0309104	4.10448	1	1	1	1	268	29.455	9.06	0	1
	Checked	Confidence	Sequence	Modifications	Qvality PEP	Qvality q-value	# Protein Groups	# Proteins	# PSMs	Master Protein Accessions	# Missed Cleavages	Theo. MH+ [Da]	Ions Score Mascot	Confidence Mascot	Percolator q-Value Mascot	Percolator PEP Mascot
	FALSE	Low	KTAFGIISTVK		0.941169	0.630571	1	1	1	O88796	1	1164.7	4.13	Low	0.6014	0.9313
FALSE	Low	Master Protein	Q9Z1M4	Ribosomal protein S6 kinase beta-2 OS=Mus musculus OX=10090 GN=Rps6kb2 PE=1 SV=1	0.635385	0.0308638	1.64948	1	1	1	1	485	53.505	7.18	0	1
	Checked	Confidence	Sequence	Modifications	Qvality PEP	Qvality q-value	# Protein Groups	# Proteins	# PSMs	Master Protein Accessions	# Missed Cleavages	Theo. MH+ [Da]	Ions Score Mascot	Confidence Mascot	Percolator q-Value Mascot	Percolator PEP Mascot
	FALSE	Low	VQGTNLGK		0.941169	0.630571	1	1	1	Q9Z1M4	0	816.457	6.63	Low	0.6014	0.9314
FALSE	Low	Master Protein	Q9JJW5	Myozenin-2 OS=Mus musculus OX=10090 GN=Myoz2 PE=1 SV=1	0.635385	0.0307705	3.40909	1	1	1	1	264	29.743	8.51	0	1
	Checked	Confidence	Sequence	Modifications	Qvality PEP	Qvality q-value	# Protein Groups	# Proteins	# PSMs	Master Protein Accessions	# Missed Cleavages	Theo. MH+ [Da]	Ions Score Mascot	Confidence Mascot	Percolator q-Value Mascot	Percolator PEP Mascot
	FALSE	Low	MLSHSAMVK	1xOxidation [M1]; 1xAcetyl [N-Term]	0.941728	0.630571	1	1	1	Q9JJW5	0	1061.51	6.58	Low	0.6017	0.9316
FALSE	Low	Master Protein	Q9Z321	DNA topoisomerase 3-beta-1 OS=Mus musculus OX=10090 GN=Top3b PE=1 SV=1	0.635385	0.0306307	0.812065	1	1	1	1	862	96.886	7.93	0	1
	Checked	Confidence	Sequence	Modifications	Qvality PEP	Qvality q-value	# Protein Groups	# Proteins	# PSMs	Master Protein Accessions	# Missed Cleavages	Theo. MH+ [Da]	Ions Score Mascot	Confidence Mascot	Percolator q-Value Mascot	Percolator PEP Mascot
	FALSE	Low	IGCAFTR	1xCarbamidomethyl [C3]	0.941728	0.630571	1	1	1	Q9Z321	0	824.408	4.47	Low	0.6033	0.9319
FALSE	Low	Master Protein	Q04891	Transcription factor SOX-13 OS=Mus musculus OX=10090 GN=Sox13 PE=1 SV=4	0.635385	0.0303977	1.46819	1	1	1	1	613	68.125	6.46	0	1
	Checked	Confidence	Sequence	Modifications	Qvality PEP	Qvality q-value	# Protein Groups	# Proteins	# PSMs	Master Protein Accessions	# Missed Cleavages	Theo. MH+ [Da]	Ions Score Mascot	Confidence Mascot	Percolator q-Value Mascot	Percolator PEP Mascot
	FALSE	Low	RTCVVEGRR	1xCarbamidomethyl [C3]	0.942286	0.631617	1	1	1	Q04891	2	1132.6	3.37	Low	0.6033	0.9324
FALSE	Low	Master Protein	O70624	Myocilin OS=Mus musculus OX=10090 GN=Myoc PE=1 SV=1	0.635385	0.0303046	1.83673	1	1	1	1	490	55.28	5.6	0	1
	Checked	Confidence	Sequence	Modifications	Qvality PEP	Qvality q-value	# Protein Groups	# Proteins	# PSMs	Master Protein Accessions	# Missed Cleavages	Theo. MH+ [Da]	Ions Score Mascot	Confidence Mascot	Percolator q-Value Mascot	Percolator PEP Mascot
	FALSE	Low	IDTVGTEIR		0.942841	0.631617	1	1	1	O70624	0	1003.54	9.86	Low	0.6033	0.9326
FALSE	Low	Master Protein	Q4KL13	Uncharacterized protein C14orf28 homolog OS=Mus musculus OX=10090 GN=Gm527 PE=2 SV=1	0.635385	0.030258	2.25806	1	1	1	1	310	36.28	6.52	0	1
	Checked	Confidence	Sequence	Modifications	Qvality PEP	Qvality q-value	# Protein Groups	# Proteins	# PSMs	Master Protein Accessions	# Missed Cleavages	Theo. MH+ [Da]	Ions Score Mascot	Confidence Mascot	Percolator q-Value Mascot	Percolator PEP Mascot
	FALSE	Low	IELCEER	1xCarbamidomethyl [C4]	0.942841	0.631617	1	1	1	Q4KL13	0	948.446	2.51	Low	0.6033	0.9327
FALSE	Low	Master Protein	E9PYH6	Histone-lysine N-methyltransferase SETD1A OS=Mus musculus OX=10090 GN=Setd1a PE=1 SV=1	0.635385	0.0297461	0.4662	1	1	1	1	1716	185.946	5.06	0	1
	Checked	Confidence	Sequence	Modifications	Qvality PEP	Qvality q-value	# Protein Groups	# Proteins	# PSMs	Master Protein Accessions	# Missed Cleavages	Theo. MH+ [Da]	Ions Score Mascot	Confidence Mascot	Percolator q-Value Mascot	Percolator PEP Mascot
	FALSE	Low	LHQLRQGK		0.943395	0.631617	1	1	1	E9PYH6	1	979.58	1.72	Low	0.6036	0.9338
FALSE	Low	Master Protein	Q80U87	Ubiquitin carboxyl-terminal hydrolase 8 OS=Mus musculus OX=10090 GN=Usp8 PE=1 SV=2	0.635385	0.0294207	0.740741	1	1	1	1	1080	122.534	8.47	0	1
	Checked	Confidence	Sequence	Modifications	Qvality PEP	Qvality q-value	# Protein Groups	# Proteins	# PSMs	Master Protein Accessions	# Missed Cleavages	Theo. MH+ [Da]	Ions Score Mascot	Confidence Mascot	Percolator q-Value Mascot	Percolator PEP Mascot
	FALSE	Low	LSESLKLR		0.944498	0.639283	1	1	1	Q80U87	1	945.573	12.53	Low	0.6105	0.9345
FALSE	Low	Master Protein	Q9CZS1	Aldehyde dehydrogenase X, mitochondrial OS=Mus musculus OX=10090 GN=Aldh1b1 PE=1 SV=1	0.635385	0.0293278	1.7341	1	1	1	1	519	57.516	7.02	0	1
	Checked	Confidence	Sequence	Modifications	Qvality PEP	Qvality q-value	# Protein Groups	# Proteins	# PSMs	Master Protein Accessions	# Missed Cleavages	Theo. MH+ [Da]	Ions Score Mascot	Confidence Mascot	Percolator q-Value Mascot	Percolator PEP Mascot
	FALSE	Low	LGERGFFIK		0.944498	0.639283	1	1	1	Q9CZS1	1	1066.6	0.06	Low	0.6108	0.9347
FALSE	Low	Master Protein	Q6P5D8	Structural maintenance of chromosomes flexible hinge domain-containing protein 1 OS=Mus musculus OX=10090 GN=Smchd1 PE=1 SV=2	0.635385	0.0291419	0.298954	1	1	1	1	2007	225.506	7.24	0	1
	Checked	Confidence	Sequence	Modifications	Qvality PEP	Qvality q-value	# Protein Groups	# Proteins	# PSMs	Master Protein Accessions	# Missed Cleavages	Theo. MH+ [Da]	Ions Score Mascot	Confidence Mascot	Percolator q-Value Mascot	Percolator PEP Mascot
	FALSE	Low	PLPHFR		0.945046	0.639283	1	1	1	Q6P5D8	0	766.436	0.58	Low	0.6112	0.9351
FALSE	Low	Master Protein	Q8CG16	Complement C1r-A subcomponent OS=Mus musculus OX=10090 GN=C1ra PE=1 SV=1	0.635385	0.0290491	0.990099	1	1	1	1	707	80.022	5.66	0	1
	Checked	Confidence	Sequence	Modifications	Qvality PEP	Qvality q-value	# Protein Groups	# Proteins	# PSMs	Master Protein Accessions	# Missed Cleavages	Theo. MH+ [Da]	Ions Score Mascot	Confidence Mascot	Percolator q-Value Mascot	Percolator PEP Mascot
	FALSE	Low	LGHHPVR		0.945046	0.639283	1	2	1	Q8CG16	0	815.463	9.18	Low	0.6112	0.9353
FALSE	Low	Master Protein	Q9R1C0	Transcription initiation factor TFIID subunit 7 OS=Mus musculus OX=10090 GN=Taf7 PE=1 SV=1	0.635385	0.0290026	2.34604	1	1	1	1	341	39.102	5.33	0	1
	Checked	Confidence	Sequence	Modifications	Qvality PEP	Qvality q-value	# Protein Groups	# Proteins	# PSMs	Master Protein Accessions	# Missed Cleavages	Theo. MH+ [Da]	Ions Score Mascot	Confidence Mascot	Percolator q-Value Mascot	Percolator PEP Mascot
	FALSE	Low	QIDNMKGK		0.945046	0.639283	1	1	1	Q9R1C0	1	933.482	3.56	Low	0.6112	0.9354
FALSE	Low	Master Protein	Q9Z0M1	Kallikrein-4 OS=Mus musculus OX=10090 GN=Klk4 PE=1 SV=1	0.635385	0.0289098	2.35294	1	2	1	1	255	27.47	6.16	0	1
	Checked	Confidence	Sequence	Modifications	Qvality PEP	Qvality q-value	# Protein Groups	# Proteins	# PSMs	Master Protein Accessions	# Missed Cleavages	Theo. MH+ [Da]	Ions Score Mascot	Confidence Mascot	Percolator q-Value Mascot	Percolator PEP Mascot
	FALSE	Low	MMVTAR	1xOxidation [M]	0.945046	0.639283	1	1	2	Q9Z0M1	0	724.348	1.13	Low	0.6112	0.9356
FALSE	Low	Master Protein	Q9D479	UV-stimulated scaffold protein A OS=Mus musculus OX=10090 GN=Uvssa PE=1 SV=2	0.635385	0.0286778	1.3947	1	1	1	1	717	81.708	6.61	0	1
	Checked	Confidence	Sequence	Modifications	Qvality PEP	Qvality q-value	# Protein Groups	# Proteins	# PSMs	Master Protein Accessions	# Missed Cleavages	Theo. MH+ [Da]	Ions Score Mascot	Confidence Mascot	Percolator q-Value Mascot	Percolator PEP Mascot
	FALSE	Low	CPFHGKIIPR	1xCarbamidomethyl [C1]	0.945593	0.639283	1	1	1	Q9D479	1	1224.67	5.72	Low	0.6112	0.9361
FALSE	Low	Master Protein	Q8BX70	Vacuolar protein sorting-associated protein 13C OS=Mus musculus OX=10090 GN=Vps13c PE=1 SV=2	0.635385	0.0283531	0.186766	1	1	1	1	3748	419.824	6.81	0	1
	Checked	Confidence	Sequence	Modifications	Qvality PEP	Qvality q-value	# Protein Groups	# Proteins	# PSMs	Master Protein Accessions	# Missed Cleavages	Theo. MH+ [Da]	Ions Score Mascot	Confidence Mascot	Percolator q-Value Mascot	Percolator PEP Mascot
	FALSE	Low	ISDQKIK		0.946138	0.639283	1	1	1	Q8BX70	1	831.493	9.13	Low	0.6112	0.9368
FALSE	Low	Master Protein	Q9CWU4	UPF0690 protein C1orf52 homolog OS=Mus musculus OX=10090 PE=1 SV=1	0.635385	0.0283068	6.66667	1	1	1	1	180	20.089	5.11	0	1
	Checked	Confidence	Sequence	Modifications	Qvality PEP	Qvality q-value	# Protein Groups	# Proteins	# PSMs	Master Protein Accessions	# Missed Cleavages	Theo. MH+ [Da]	Ions Score Mascot	Confidence Mascot	Percolator q-Value Mascot	Percolator PEP Mascot
	FALSE	Low	KPPPPELDMAIK	1xOxidation [M9]	0.946138	0.639283	1	1	1	Q9CWU4	1	1351.73	7.4	Low	0.6112	0.9369
FALSE	Low	Master Protein	Q8K4L3	Supervillin OS=Mus musculus OX=10090 GN=Svil PE=1 SV=1	0.635385	0.0278898	0.368664	1	1	1	1	2170	243.011	6.87	0	1
	Checked	Confidence	Sequence	Modifications	Qvality PEP	Qvality q-value	# Protein Groups	# Proteins	# PSMs	Master Protein Accessions	# Missed Cleavages	Theo. MH+ [Da]	Ions Score Mascot	Confidence Mascot	Percolator q-Value Mascot	Percolator PEP Mascot
	FALSE	Low	KDPDVTER		0.947223	0.639283	1	1	1	Q8K4L3	1	959.479	1.95	Low	0.6112	0.9378
FALSE	Low	Master Protein	Q6ZPQ6	Membrane-associated phosphatidylinositol transfer protein 2 OS=Mus musculus OX=10090 GN=Pitpnm2 PE=1 SV=2	0.635385	0.0278435	0.449438	1	1	1	1	1335	147.942	7.93	0	1
	Checked	Confidence	Sequence	Modifications	Qvality PEP	Qvality q-value	# Protein Groups	# Proteins	# PSMs	Master Protein Accessions	# Missed Cleavages	Theo. MH+ [Da]	Ions Score Mascot	Confidence Mascot	Percolator q-Value Mascot	Percolator PEP Mascot
	FALSE	Low	MQSIAR	1xOxidation [M1]	0.947223	0.639283	1	1	1	Q6ZPQ6	0	721.366	6.88	Low	0.6112	0.9379
FALSE	Low	Master Protein	Q6P1C6	Leucine-rich repeats and immunoglobulin-like domains protein 3 OS=Mus musculus OX=10090 GN=Lrig3 PE=1 SV=1	0.635385	0.027612	0.626679	1	1	1	1	1117	122.611	5.88	0	1
	Checked	Confidence	Sequence	Modifications	Qvality PEP	Qvality q-value	# Protein Groups	# Proteins	# PSMs	Master Protein Accessions	# Missed Cleavages	Theo. MH+ [Da]	Ions Score Mascot	Confidence Mascot	Percolator q-Value Mascot	Percolator PEP Mascot
	FALSE	Low	MGAPGLR	1xOxidation [M1]	0.947763	0.639283	1	1	1	Q6P1C6	0	717.371	3.67	Low	0.6112	0.9384
FALSE	Low	Master Protein	A6H584	Collagen alpha-5(VI) chain OS=Mus musculus OX=10090 GN=Col6a5 PE=1 SV=4	0.635385	0.0274269	0.340909	1	1	1	1	2640	289.394	6.57	0	1
	Checked	Confidence	Sequence	Modifications	Qvality PEP	Qvality q-value	# Protein Groups	# Proteins	# PSMs	Master Protein Accessions	# Missed Cleavages	Theo. MH+ [Da]	Ions Score Mascot	Confidence Mascot	Percolator q-Value Mascot	Percolator PEP Mascot
	FALSE	Low	YTDGIDLKK		0.948302	0.639283	1	1	1	A6H584	1	1052.56	6.76	Low	0.6112	0.9388
FALSE	Low	Master Protein	Q8C437	PEX5-related protein OS=Mus musculus OX=10090 GN=Pex5l PE=1 SV=2	0.635385	0.0274269	1.0582	1	1	1	1	567	63.096	5.33	0	1
	Checked	Confidence	Sequence	Modifications	Qvality PEP	Qvality q-value	# Protein Groups	# Proteins	# PSMs	Master Protein Accessions	# Missed Cleavages	Theo. MH+ [Da]	Ions Score Mascot	Confidence Mascot	Percolator q-Value Mascot	Percolator PEP Mascot
	FALSE	Low	KSCSSR	1xCarbamidomethyl [C3]	0.948302	0.639283	1	1	1	Q8C437	1	724.341	7.43	Low	0.6112	0.9388
FALSE	Low	Master Protein	Q9D2L6	Adhesion G protein-coupled receptor F4 OS=Mus musculus OX=10090 GN=Adgrf4 PE=2 SV=2	0.635385	0.0273344	1.2894	1	1	1	1	698	77.281	8.88	0	1
	Checked	Confidence	Sequence	Modifications	Qvality PEP	Qvality q-value	# Protein Groups	# Proteins	# PSMs	Master Protein Accessions	# Missed Cleavages	Theo. MH+ [Da]	Ions Score Mascot	Confidence Mascot	Percolator q-Value Mascot	Percolator PEP Mascot
	FALSE	Low	HEFRPRQGK		0.948302	0.639283	1	1	1	Q9D2L6	2	1154.62	4.99	Low	0.6112	0.939
FALSE	Low	Master Protein	Q6ZPJ0	Testis-expressed protein 2 OS=Mus musculus OX=10090 GN=Tex2 PE=1 SV=2	0.635385	0.0272882	1.15248	1	1	1	1	1128	125.147	5.8	0	1
	Checked	Confidence	Sequence	Modifications	Qvality PEP	Qvality q-value	# Protein Groups	# Proteins	# PSMs	Master Protein Accessions	# Missed Cleavages	Theo. MH+ [Da]	Ions Score Mascot	Confidence Mascot	Percolator q-Value Mascot	Percolator PEP Mascot
	FALSE	Low	YWSDVVSKKIQMK	1xOxidation [M12]	0.948302	0.639283	1	1	1	Q6ZPJ0	2	1627.85	0.65	Low	0.6112	0.9391
FALSE	Low	Master Protein	Q8C8M1	SIN3-HDAC complex-associated factor OS=Mus musculus OX=10090 GN=Sinhcaf PE=1 SV=1	0.635385	0.0267336	3.61991	1	1	1	1	221	24.813	9.47	0	1
	Checked	Confidence	Sequence	Modifications	Qvality PEP	Qvality q-value	# Protein Groups	# Proteins	# PSMs	Master Protein Accessions	# Missed Cleavages	Theo. MH+ [Da]	Ions Score Mascot	Confidence Mascot	Percolator q-Value Mascot	Percolator PEP Mascot
	FALSE	Low	TLSGNRMK		0.949373	0.639927	1	1	1	Q8C8M1	1	906.483	14.12	Low	0.6132	0.9403
FALSE	Low	Master Protein	G3UZ78	Androglobin OS=Mus musculus OX=10090 GN=Adgb PE=1 SV=1	0.635385	0.0258108	0.54315	1	1	1	1	1657	188.438	8.13	0	1
	Checked	Confidence	Sequence	Modifications	Qvality PEP	Qvality q-value	# Protein Groups	# Proteins	# PSMs	Master Protein Accessions	# Missed Cleavages	Theo. MH+ [Da]	Ions Score Mascot	Confidence Mascot	Percolator q-Value Mascot	Percolator PEP Mascot
	FALSE	Low	INSAHGSDK		0.951495	0.647613	1	1	1	G3UZ78	0	928.448	3.01	Low	0.6186	0.9423
FALSE	Low	Master Protein	Q8R2K7	snRNA-activating protein complex subunit 5 OS=Mus musculus OX=10090 GN=Snapc5 PE=3 SV=1	0.635385	0.0257647	8.16327	1	1	1	1	98	11.333	4.48	0	1
	Checked	Confidence	Sequence	Modifications	Qvality PEP	Qvality q-value	# Protein Groups	# Proteins	# PSMs	Master Protein Accessions	# Missed Cleavages	Theo. MH+ [Da]	Ions Score Mascot	Confidence Mascot	Percolator q-Value Mascot	Percolator PEP Mascot
	FALSE	Low	KEEETLLR		0.951495	0.647613	1	1	1	Q8R2K7	1	1017.56	7.16	Low	0.6186	0.9424
FALSE	Low	Master Protein	Q80WQ8	Mis18-binding protein 1 OS=Mus musculus OX=10090 GN=Mis18bp1 PE=1 SV=1	0.635385	0.0257186	0.901804	1	1	1	1	998	113.885	9.09	0	1
	Checked	Confidence	Sequence	Modifications	Qvality PEP	Qvality q-value	# Protein Groups	# Proteins	# PSMs	Master Protein Accessions	# Missed Cleavages	Theo. MH+ [Da]	Ions Score Mascot	Confidence Mascot	Percolator q-Value Mascot	Percolator PEP Mascot
	FALSE	Low	QMLTNDFMK	2xOxidation [M2; M8]	0.951495	0.647613	1	1	1	Q80WQ8	0	1159.51	5.95	Low	0.6186	0.9425
FALSE	Low	Master Protein	Q3TZ89	Protein transport protein Sec31B OS=Mus musculus OX=10090 GN=Sec31b PE=1 SV=2	0.635385	0.0256726	0.690846	1	1	1	1	1158	125.553	7.77	0	1
	Checked	Confidence	Sequence	Modifications	Qvality PEP	Qvality q-value	# Protein Groups	# Proteins	# PSMs	Master Protein Accessions	# Missed Cleavages	Theo. MH+ [Da]	Ions Score Mascot	Confidence Mascot	Percolator q-Value Mascot	Percolator PEP Mascot
	FALSE	Low	RKLEEAAR		0.951495	0.647613	1	1	1	Q3TZ89	2	972.559	8.69	Low	0.6186	0.9426
FALSE	Low	Master Protein	Q8BUK6	Protein Hook homolog 3 OS=Mus musculus OX=10090 GN=Hook3 PE=1 SV=2	0.635385	0.0253962	1.11421	1	1	1	1	718	83.166	5.19	0	1
	Checked	Confidence	Sequence	Modifications	Qvality PEP	Qvality q-value	# Protein Groups	# Proteins	# PSMs	Master Protein Accessions	# Missed Cleavages	Theo. MH+ [Da]	Ions Score Mascot	Confidence Mascot	Percolator q-Value Mascot	Percolator PEP Mascot
	FALSE	Low	QVVELQNR		0.952021	0.648229	1	1	1	Q8BUK6	0	985.543	6.16	Low	0.6198	0.9432
FALSE	Low	Master Protein	O70410	Vomeronasal type-2 receptor 1 OS=Mus musculus OX=10090 GN=Vmn2r1 PE=1 SV=1	0.635385	0.0253962	1.09649	1	1	1	1	912	102.282	6.92	0	1
	Checked	Confidence	Sequence	Modifications	Qvality PEP	Qvality q-value	# Protein Groups	# Proteins	# PSMs	Master Protein Accessions	# Missed Cleavages	Theo. MH+ [Da]	Ions Score Mascot	Confidence Mascot	Percolator q-Value Mascot	Percolator PEP Mascot
	FALSE	Low	RNTDETVGGR		0.952021	0.648229	1	1	1	O70410	1	1104.54	0.77	Low	0.6198	0.9432
FALSE	Low	Master Protein	P46737	Lys-63-specific deubiquitinase BRCC36 OS=Mus musculus OX=10090 GN=Brcc3 PE=1 SV=1	0.635385	0.0253041	3.43643	1	1	1	1	291	33.319	5.83	0	1
	Checked	Confidence	Sequence	Modifications	Qvality PEP	Qvality q-value	# Protein Groups	# Proteins	# PSMs	Master Protein Accessions	# Missed Cleavages	Theo. MH+ [Da]	Ions Score Mascot	Confidence Mascot	Percolator q-Value Mascot	Percolator PEP Mascot
	FALSE	Low	LAELTGRPMR		0.952545	0.649148	1	1	1	P46737	1	1143.63	14.67	Low	0.6198	0.9434
FALSE	Low	Master Protein	Q60611	DNA-binding protein SATB1 OS=Mus musculus OX=10090 GN=Satb1 PE=1 SV=2	0.635385	0.02512	1.3089	1	1	1	1	764	85.826	6.54	0	1
	Checked	Confidence	Sequence	Modifications	Qvality PEP	Qvality q-value	# Protein Groups	# Proteins	# PSMs	Master Protein Accessions	# Missed Cleavages	Theo. MH+ [Da]	Ions Score Mascot	Confidence Mascot	Percolator q-Value Mascot	Percolator PEP Mascot
	FALSE	Low	FFQNQRYYLK		0.952545	0.649148	1	1	1	Q60611	1	1406.72	4.33	Low	0.6201	0.9438
FALSE	Low	Master Protein	Q60716	Prolyl 4-hydroxylase subunit alpha-2 OS=Mus musculus OX=10090 GN=P4ha2 PE=1 SV=1	0.635385	0.0245682	1.48976	1	1	1	1	537	60.964	5.8	0	1
	Checked	Confidence	Sequence	Modifications	Qvality PEP	Qvality q-value	# Protein Groups	# Proteins	# PSMs	Master Protein Accessions	# Missed Cleavages	Theo. MH+ [Da]	Ions Score Mascot	Confidence Mascot	Percolator q-Value Mascot	Percolator PEP Mascot
	FALSE	Low	LDPDTISR		0.954109	0.650727	1	1	1	Q60716	0	916.473	8.23	Low	0.6228	0.945
FALSE	Low	Master Protein	Q8BH52	Cyclic AMP-responsive element-binding protein 3-like protein 2 OS=Mus musculus OX=10090 GN=Creb3l2 PE=1 SV=1	0.635385	0.0245222	1.34357	1	1	1	1	521	57.433	5.26	0	1
	Checked	Confidence	Sequence	Modifications	Qvality PEP	Qvality q-value	# Protein Groups	# Proteins	# PSMs	Master Protein Accessions	# Missed Cleavages	Theo. MH+ [Da]	Ions Score Mascot	Confidence Mascot	Percolator q-Value Mascot	Percolator PEP Mascot
	FALSE	Low	ISAQESR		0.954109	0.650727	1	2	1	Q8BH52	0	790.405	1.14	Low	0.6228	0.9451
FALSE	Low	Master Protein	Q9Z2D1	Myotubularin-related protein 2 OS=Mus musculus OX=10090 GN=Mtmr2 PE=1 SV=3	0.635385	0.0244303	0.933126	1	1	1	1	643	73.186	7.25	0	1
	Checked	Confidence	Sequence	Modifications	Qvality PEP	Qvality q-value	# Protein Groups	# Proteins	# PSMs	Master Protein Accessions	# Missed Cleavages	Theo. MH+ [Da]	Ions Score Mascot	Confidence Mascot	Percolator q-Value Mascot	Percolator PEP Mascot
	FALSE	Low	PEGRTR		0.954109	0.650727	1	1	1	Q9Z2D1	1	715.385	3.23	Low	0.6228	0.9453
FALSE	Low	Master Protein	P04370	Myelin basic protein OS=Mus musculus OX=10090 GN=Mbp PE=1 SV=2	0.635385	0.0242007	4.8	1	1	1	1	250	27.151	9.58	0	1
	Checked	Confidence	Sequence	Modifications	Qvality PEP	Qvality q-value	# Protein Groups	# Proteins	# PSMs	Master Protein Accessions	# Missed Cleavages	Theo. MH+ [Da]	Ions Score Mascot	Confidence Mascot	Percolator q-Value Mascot	Percolator PEP Mascot
	FALSE	Low	YLATASTMDHAR	1xOxidation [M8]	0.954626	0.650727	1	1	1	P04370	0	1352.63	2.72	Low	0.6228	0.9458
FALSE	Low	Master Protein	Q62407	Striated muscle-specific serine/threonine-protein kinase OS=Mus musculus OX=10090 GN=Speg PE=1 SV=2	0.635385	0.0234666	0.30656	1	2	1	1	3262	354.124	8.21	0	1
	Checked	Confidence	Sequence	Modifications	Qvality PEP	Qvality q-value	# Protein Groups	# Proteins	# PSMs	Master Protein Accessions	# Missed Cleavages	Theo. MH+ [Da]	Ions Score Mascot	Confidence Mascot	Percolator q-Value Mascot	Percolator PEP Mascot
	FALSE	Low	DGRQLLSIPR		0.956169	0.658952	1	1	2	Q62407	1	1154.66	20.33	Low	0.7681	1
FALSE	Low	Master Protein	Q80U35	Rho guanine nucleotide exchange factor 17 OS=Mus musculus OX=10090 GN=Arhgef17 PE=1 SV=2	0.635385	0.0232833	0.388916	1	1	1	1	2057	221.533	6.3	0	1
	Checked	Confidence	Sequence	Modifications	Qvality PEP	Qvality q-value	# Protein Groups	# Proteins	# PSMs	Master Protein Accessions	# Missed Cleavages	Theo. MH+ [Da]	Ions Score Mascot	Confidence Mascot	Percolator q-Value Mascot	Percolator PEP Mascot
	FALSE	Low	LFGGPSSR		0.95668	0.661501	1	1	1	Q80U35	0	820.431	6.34	Low	0.6306	0.9478
FALSE	Low	Master Protein	Q14BP6	Leucine-rich repeat-containing protein 74B OS=Mus musculus OX=10090 GN=Lrrc74b PE=2 SV=1	0.635385	0.0228253	2.55754	1	1	1	1	391	41.675	6.02	0	1
	Checked	Confidence	Sequence	Modifications	Qvality PEP	Qvality q-value	# Protein Groups	# Proteins	# PSMs	Master Protein Accessions	# Missed Cleavages	Theo. MH+ [Da]	Ions Score Mascot	Confidence Mascot	Percolator q-Value Mascot	Percolator PEP Mascot
	FALSE	Low	QEGASELNLR		0.957189	0.661786	1	1	1	Q14BP6	0	1116.56	4.41	Low	0.6332	0.9488
FALSE	Low	Master Protein	Q80TR8	DDB1- and CUL4-associated factor 1 OS=Mus musculus OX=10090 GN=Dcaf1 PE=1 SV=4	0.635385	0.0226652	1.12882	2	2	2	1	1506	168.824	5.08	0	2
	Checked	Confidence	Sequence	Modifications	Qvality PEP	Qvality q-value	# Protein Groups	# Proteins	# PSMs	Master Protein Accessions	# Missed Cleavages	Theo. MH+ [Da]	Ions Score Mascot	Confidence Mascot	Percolator q-Value Mascot	Percolator PEP Mascot
	FALSE	Low	DMEISFR		0.958706	0.671053	1	1	1	Q80TR8	0	897.413	0.45	Low	0.6405	0.9501
	FALSE	Low	KGDPDPFDDR		1	0.74437	1	1	1	Q80TR8	1	1161.52	0	Low	0.7198	0.999
FALSE	Low	Master Protein	Q3V0K9	Plastin-1 OS=Mus musculus OX=10090 GN=Pls1 PE=1 SV=1	0.635385	0.0224593	1.11111	1	1	1	1	630	70.363	5.38	24.53	1
	Checked	Confidence	Sequence	Modifications	Qvality PEP	Qvality q-value	# Protein Groups	# Proteins	# PSMs	Master Protein Accessions	# Missed Cleavages	Theo. MH+ [Da]	Ions Score Mascot	Confidence Mascot	Percolator q-Value Mascot	Percolator PEP Mascot
	FALSE	Low	VREIVEK		0.958202	0.667135	1	1	1	Q3V0K9	1	872.52	24.53	Low	0.6389	0.9496
FALSE	Low	Master Protein	Q8K4E0	Alstrom syndrome protein 1 homolog OS=Mus musculus OX=10090 GN=Alms1 PE=1 SV=2	0.635385	0.0220479	0.615195	2	3	2	1	3251	359.993	6.39	0	2
	Checked	Confidence	Sequence	Modifications	Qvality PEP	Qvality q-value	# Protein Groups	# Proteins	# PSMs	Master Protein Accessions	# Missed Cleavages	Theo. MH+ [Da]	Ions Score Mascot	Confidence Mascot	Percolator q-Value Mascot	Percolator PEP Mascot
	FALSE	Low	KADILTASSR		0.958706	0.671053	1	1	2	Q8K4E0	1	1061.59	14.22	Low	0.7519	1
	FALSE	Low	KLQSLFQSER		1	0.789777	1	1	1	Q8K4E0	1	1235.67	1.93	Low	0.7705	1
FALSE	Low	Master Protein	P48986	Neurogenic differentiation factor 6 OS=Mus musculus OX=10090 GN=Neurod6 PE=2 SV=1	0.635385	0.0218652	1.78042	1	1	1	1	337	38.619	8.63	0	1
	Checked	Confidence	Sequence	Modifications	Qvality PEP	Qvality q-value	# Protein Groups	# Proteins	# PSMs	Master Protein Accessions	# Missed Cleavages	Theo. MH+ [Da]	Ions Score Mascot	Confidence Mascot	Percolator q-Value Mascot	Percolator PEP Mascot
	FALSE	Low	PESFPK		0.959208	0.673877	1	1	1	P48986	0	704.361	5.73	Low	0.6441	0.9509
FALSE	Low	Master Protein	Q61817	Cyclic AMP-responsive element-binding protein 3 OS=Mus musculus OX=10090 GN=Creb3 PE=2 SV=2	0.635385	0.0215456	1.48515	1	1	1	1	404	45.084	5.01	0	1
	Checked	Confidence	Sequence	Modifications	Qvality PEP	Qvality q-value	# Protein Groups	# Proteins	# PSMs	Master Protein Accessions	# Missed Cleavages	Theo. MH+ [Da]	Ions Score Mascot	Confidence Mascot	Percolator q-Value Mascot	Percolator PEP Mascot
	FALSE	Low	YTAQNR		0.959709	0.673877	1	1	1	Q61817	0	752.369	6.21	Low	0.6447	0.9516
FALSE	Low	Master Protein	P98203	Armadillo repeat protein deleted in velo-cardio-facial syndrome homolog OS=Mus musculus OX=10090 GN=Arvcf PE=1 SV=2	0.635385	0.0213631	0.935551	1	1	1	1	962	105.002	6.64	0	1
	Checked	Confidence	Sequence	Modifications	Qvality PEP	Qvality q-value	# Protein Groups	# Proteins	# PSMs	Master Protein Accessions	# Missed Cleavages	Theo. MH+ [Da]	Ions Score Mascot	Confidence Mascot	Percolator q-Value Mascot	Percolator PEP Mascot
	FALSE	Low	LVDAVGDTK		0.960208	0.673877	1	1	1	P98203	0	917.494	2.27	Low	0.6448	0.952
FALSE	Low	Master Protein	P41133	DNA-binding protein inhibitor ID-3 OS=Mus musculus OX=10090 GN=Id3 PE=1 SV=1	0.635385	0.0213631	5.88235	1	1	1	1	119	13.081	6.29	0	1
	Checked	Confidence	Sequence	Modifications	Qvality PEP	Qvality q-value	# Protein Groups	# Proteins	# PSMs	Master Protein Accessions	# Missed Cleavages	Theo. MH+ [Da]	Ions Score Mascot	Confidence Mascot	Percolator q-Value Mascot	Percolator PEP Mascot
	FALSE	Low	KALSPVR	1xAcetyl [N-Term]	0.960208	0.673877	1	1	1	P41133	1	812.499	11.52	Low	0.6448	0.952
FALSE	Low	Master Protein	Q8CAM5	Ras-related protein Rab-36 OS=Mus musculus OX=10090 GN=Rab36 PE=1 SV=1	0.635385	0.0212718	4.11985	1	1	1	1	267	29.757	6.23	0	1
	Checked	Confidence	Sequence	Modifications	Qvality PEP	Qvality q-value	# Protein Groups	# Proteins	# PSMs	Master Protein Accessions	# Missed Cleavages	Theo. MH+ [Da]	Ions Score Mascot	Confidence Mascot	Percolator q-Value Mascot	Percolator PEP Mascot
	FALSE	Low	VVVVGDLYVGK		0.960208	0.673877	1	1	1	Q8CAM5	0	1147.67	2.25	Low	0.6448	0.9522
FALSE	Low	Master Protein	Q8BI29	Specifically androgen-regulated gene protein OS=Mus musculus OX=10090 GN=Sarg PE=1 SV=2	0.635385	0.021135	1.81518	1	1	1	1	606	65.052	9.14	0	1
	Checked	Confidence	Sequence	Modifications	Qvality PEP	Qvality q-value	# Protein Groups	# Proteins	# PSMs	Master Protein Accessions	# Missed Cleavages	Theo. MH+ [Da]	Ions Score Mascot	Confidence Mascot	Percolator q-Value Mascot	Percolator PEP Mascot
	FALSE	Low	KAVAPMDSLSK	1xOxidation [M6]	0.960705	0.673877	1	1	1	Q8BI29	1	1162.61	0.22	Low	0.6448	0.9525
FALSE	Low	Master Protein	Q8QZT1	Acetyl-CoA acetyltransferase, mitochondrial OS=Mus musculus OX=10090 GN=Acat1 PE=1 SV=1	0.635385	0.0210894	2.83019	1	1	1	1	424	44.787	8.51	0	1
	Checked	Confidence	Sequence	Modifications	Qvality PEP	Qvality q-value	# Protein Groups	# Proteins	# PSMs	Master Protein Accessions	# Missed Cleavages	Theo. MH+ [Da]	Ions Score Mascot	Confidence Mascot	Percolator q-Value Mascot	Percolator PEP Mascot
	FALSE	Low	AALVALHGVVRR	1xAcetyl [N-Term]	0.960705	0.673877	1	1	1	Q8QZT1	1	1303.8	8.64	Low	0.6448	0.9526
FALSE	Low	Master Protein	O35719	DNA repair protein RAD51 homolog 2 OS=Mus musculus OX=10090 GN=Rad51b PE=2 SV=2	0.635385	0.0210438	2	1	1	1	1	350	38.128	7.39	0	1
	Checked	Confidence	Sequence	Modifications	Qvality PEP	Qvality q-value	# Protein Groups	# Proteins	# PSMs	Master Protein Accessions	# Missed Cleavages	Theo. MH+ [Da]	Ions Score Mascot	Confidence Mascot	Percolator q-Value Mascot	Percolator PEP Mascot
	FALSE	Low	VTGLSYR		0.960705	0.673877	1	1	1	O35719	0	795.436	4.64	Low	0.6448	0.9527
FALSE	Low	Master Protein	Q9D4G9	RecQ-mediated genome instability protein 1 OS=Mus musculus OX=10090 GN=Rmi1 PE=2 SV=1	0.635385	0.0207704	1.13636	1	1	1	1	616	68.421	5.41	31.01	1
	Checked	Confidence	Sequence	Modifications	Qvality PEP	Qvality q-value	# Protein Groups	# Proteins	# PSMs	Master Protein Accessions	# Missed Cleavages	Theo. MH+ [Da]	Ions Score Mascot	Confidence Mascot	Percolator q-Value Mascot	Percolator PEP Mascot
	FALSE	Low	LGVLLLK		0.961695	0.673877	1	1	1	Q9D4G9	0	755.539	31.01	Low	0.6448	0.9533
FALSE	Low	Master Protein	Q8BIZ0	Protocadherin-20 OS=Mus musculus OX=10090 GN=Pcdh20 PE=2 SV=3	0.635385	0.0206338	1.36555	1	1	1	1	952	104.672	5.12	0	1
	Checked	Confidence	Sequence	Modifications	Qvality PEP	Qvality q-value	# Protein Groups	# Proteins	# PSMs	Master Protein Accessions	# Missed Cleavages	Theo. MH+ [Da]	Ions Score Mascot	Confidence Mascot	Percolator q-Value Mascot	Percolator PEP Mascot
	FALSE	Low	YIANEVDGVVYLK		0.961695	0.673877	1	1	1	Q8BIZ0	0	1482.78	3.07	Low	0.6448	0.9536
FALSE	Low	Master Protein	Q8K183	Pyridoxal kinase OS=Mus musculus OX=10090 GN=Pdxk PE=1 SV=1	0.635385	0.0205427	1.92308	1	2	1	1	312	34.993	6.29	0	1
	Checked	Confidence	Sequence	Modifications	Qvality PEP	Qvality q-value	# Protein Groups	# Proteins	# PSMs	Master Protein Accessions	# Missed Cleavages	Theo. MH+ [Da]	Ions Score Mascot	Confidence Mascot	Percolator q-Value Mascot	Percolator PEP Mascot
	FALSE	Low	IRMEMR	1xOxidation [M5]	0.961695	0.673877	1	1	1	Q8K183	1	851.423	2.72	Low	0.6448	0.9538
	FALSE	Low	IRMEMR		1	0.747649	1	1	1	Q8K183	1	835.428	7.26	Low	0.7247	1
FALSE	Low	Master Protein	E9PY46	Intraflagellar transport protein 140 homolog OS=Mus musculus OX=10090 GN=Ift140 PE=1 SV=1	0.635385	0.0205365	1.02459	2	2	2	1	1464	165.769	5.91	28.28	2
	Checked	Confidence	Sequence	Modifications	Qvality PEP	Qvality q-value	# Protein Groups	# Proteins	# PSMs	Master Protein Accessions	# Missed Cleavages	Theo. MH+ [Da]	Ions Score Mascot	Confidence Mascot	Percolator q-Value Mascot	Percolator PEP Mascot
	FALSE	Low	ISILLSK		0.964141	0.673877	1	1	1	E9PY46	0	773.513	28.28	Low	0.6448	0.9563
	FALSE	Low	LSGKTGCR	1xCarbamidomethyl [C7]	1	0.74437	1	1	1	E9PY46	1	878.451	2.67	Low	0.7198	0.9974
FALSE	Low	Master Protein	Q6PAR5	GTPase-activating protein and VPS9 domain-containing protein 1 OS=Mus musculus OX=10090 GN=Gapvd1 PE=1 SV=2	0.635385	0.0204516	0.48011	1	1	1	1	1458	162.3	5.19	0	1
	Checked	Confidence	Sequence	Modifications	Qvality PEP	Qvality q-value	# Protein Groups	# Proteins	# PSMs	Master Protein Accessions	# Missed Cleavages	Theo. MH+ [Da]	Ions Score Mascot	Confidence Mascot	Percolator q-Value Mascot	Percolator PEP Mascot
	FALSE	Low	LEVGEVR		0.962188	0.673877	1	1	1	Q6PAR5	0	801.446	22.4	Low	0.6448	0.954
FALSE	Low	Master Protein	Q9QUP5	Hyaluronan and proteoglycan link protein 1 OS=Mus musculus OX=10090 GN=Hapln1 PE=1 SV=1	0.635385	0.0204267	3.93258	2	2	2	1	356	40.452	7.8	0	2
	Checked	Confidence	Sequence	Modifications	Qvality PEP	Qvality q-value	# Protein Groups	# Proteins	# PSMs	Master Protein Accessions	# Missed Cleavages	Theo. MH+ [Da]	Ions Score Mascot	Confidence Mascot	Percolator q-Value Mascot	Percolator PEP Mascot
	FALSE	Low	FVGFPDKK		0.96797	0.676882	1	1	1	Q9QUP5	1	937.514	0.05	Low	0.646	0.9602
	FALSE	Low	LLGYDR		0.999235	0.737631	1	1	1	Q9QUP5	0	736.399	16.36	Low	0.7133	0.9936
FALSE	Low	Master Protein	Q6NZK5	Protein hinderin OS=Mus musculus OX=10090 GN=Kiaa1328 PE=1 SV=2	0.635385	0.0202696	1.14379	1	1	1	1	612	69.749	8.57	0	1
	Checked	Confidence	Sequence	Modifications	Qvality PEP	Qvality q-value	# Protein Groups	# Proteins	# PSMs	Master Protein Accessions	# Missed Cleavages	Theo. MH+ [Da]	Ions Score Mascot	Confidence Mascot	Percolator q-Value Mascot	Percolator PEP Mascot
	FALSE	Low	LDYNWLR		0.962678	0.673877	1	1	1	Q6NZK5	0	979.5	5.27	Low	0.6448	0.9544
FALSE	Low	Master Protein	Q9CS72	Filamin-A-interacting protein 1 OS=Mus musculus OX=10090 GN=Filip1 PE=1 SV=2	0.635385	0.0202241	0.743187	1	1	1	1	1211	137.513	8.19	0	1
	Checked	Confidence	Sequence	Modifications	Qvality PEP	Qvality q-value	# Protein Groups	# Proteins	# PSMs	Master Protein Accessions	# Missed Cleavages	Theo. MH+ [Da]	Ions Score Mascot	Confidence Mascot	Percolator q-Value Mascot	Percolator PEP Mascot
	FALSE	Low	LDGIEEVER		0.962678	0.673877	1	1	1	Q9CS72	0	1059.53	0.8	Low	0.6448	0.9545
FALSE	Low	Master Protein	Q9CR95	Adaptin ear-binding coat-associated protein 1 OS=Mus musculus OX=10090 GN=Necap1 PE=1 SV=2	0.635385	0.0201331	3.27273	1	1	1	1	275	29.621	6.38	0	1
	Checked	Confidence	Sequence	Modifications	Qvality PEP	Qvality q-value	# Protein Groups	# Proteins	# PSMs	Master Protein Accessions	# Missed Cleavages	Theo. MH+ [Da]	Ions Score Mascot	Confidence Mascot	Percolator q-Value Mascot	Percolator PEP Mascot
	FALSE	Low	LSIGNITAK		0.962678	0.673877	1	1	1	Q9CR95	0	916.546	12.19	Low	0.6448	0.9547
FALSE	Low	Master Protein	Q8C552	Protein FAM78A OS=Mus musculus OX=10090 GN=Fam78a PE=1 SV=1	0.635385	0.0201331	10.2473	1	1	1	1	283	32.047	7.69	0	1
	Checked	Confidence	Sequence	Modifications	Qvality PEP	Qvality q-value	# Protein Groups	# Proteins	# PSMs	Master Protein Accessions	# Missed Cleavages	Theo. MH+ [Da]	Ions Score Mascot	Confidence Mascot	Percolator q-Value Mascot	Percolator PEP Mascot
	FALSE	Low	PCYFWDCWPSLEIRAVLCAMGCIQSIGGK	4xCarbamidomethyl [C2; C7; C18; C22]; 1xAcetyl [N-Term]	0.962678	0.673877	1	1	1	Q8C552	1	3516.6	0.96	Low	0.6448	0.9547
FALSE	Low	Master Protein	P48437	Prospero homeobox protein 1 OS=Mus musculus OX=10090 GN=Prox1 PE=1 SV=2	0.635385	0.0200421	0.949796	1	1	1	1	737	83.074	7.08	0	1
	Checked	Confidence	Sequence	Modifications	Qvality PEP	Qvality q-value	# Protein Groups	# Proteins	# PSMs	Master Protein Accessions	# Missed Cleavages	Theo. MH+ [Da]	Ions Score Mascot	Confidence Mascot	Percolator q-Value Mascot	Percolator PEP Mascot
	FALSE	Low	HLAETLK		0.962678	0.673877	1	1	1	P48437	0	811.467	2.62	Low	0.6448	0.9549
FALSE	Low	Master Protein	P48999	Polyunsaturated fatty acid 5-lipoxygenase OS=Mus musculus OX=10090 GN=Alox5 PE=1 SV=3	0.635385	0.0199512	1.03858	1	1	1	1	674	77.917	6.18	0	1
	Checked	Confidence	Sequence	Modifications	Qvality PEP	Qvality q-value	# Protein Groups	# Proteins	# PSMs	Master Protein Accessions	# Missed Cleavages	Theo. MH+ [Da]	Ions Score Mascot	Confidence Mascot	Percolator q-Value Mascot	Percolator PEP Mascot
	FALSE	Low	EAMIRFR		0.963167	0.673877	1	1	1	P48999	1	922.493	5.96	Low	0.6448	0.9551
FALSE	Low	Master Protein	O35904	Phosphatidylinositol 4,5-bisphosphate 3-kinase catalytic subunit delta isoform OS=Mus musculus OX=10090 GN=Pik3cd PE=1 SV=2	0.635385	0.0198148	0.671141	1	1	1	1	1043	119.635	7.34	0	1
	Checked	Confidence	Sequence	Modifications	Qvality PEP	Qvality q-value	# Protein Groups	# Proteins	# PSMs	Master Protein Accessions	# Missed Cleavages	Theo. MH+ [Da]	Ions Score Mascot	Confidence Mascot	Percolator q-Value Mascot	Percolator PEP Mascot
	FALSE	Low	TEEEALK		0.963167	0.673877	1	1	1	O35904	0	819.409	2.37	Low	0.6448	0.9554
FALSE	Low	Master Protein	Q6NS60	F-box only protein 41 OS=Mus musculus OX=10090 GN=Fbxo41 PE=1 SV=3	0.635385	0.0197239	0.801833	1	1	1	1	873	94.272	8.24	0	1
	Checked	Confidence	Sequence	Modifications	Qvality PEP	Qvality q-value	# Protein Groups	# Proteins	# PSMs	Master Protein Accessions	# Missed Cleavages	Theo. MH+ [Da]	Ions Score Mascot	Confidence Mascot	Percolator q-Value Mascot	Percolator PEP Mascot
	FALSE	Low	VLLENAR		0.963655	0.673877	1	1	1	Q6NS60	0	814.478	0.46	Low	0.6448	0.9556
FALSE	Low	Master Protein	P29754	Type-1A angiotensin II receptor OS=Mus musculus OX=10090 GN=Agtr1a PE=1 SV=1	0.635385	0.019633	3.34262	1	1	1	1	359	40.829	9.35	0	1
	Checked	Confidence	Sequence	Modifications	Qvality PEP	Qvality q-value	# Protein Groups	# Proteins	# PSMs	Master Protein Accessions	# Missed Cleavages	Theo. MH+ [Da]	Ions Score Mascot	Confidence Mascot	Percolator q-Value Mascot	Percolator PEP Mascot
	FALSE	Low	ALNSSTEDGIKR		0.963655	0.673877	1	1	1	P29754	1	1290.66	7.35	Low	0.6448	0.9558
FALSE	Low	Master Protein	P70423	Cationic amino acid transporter 3 OS=Mus musculus OX=10090 GN=Slc7a3 PE=2 SV=1	0.635385	0.0193604	0.970874	1	1	1	1	618	67.415	7.37	0	1
	Checked	Confidence	Sequence	Modifications	Qvality PEP	Qvality q-value	# Protein Groups	# Proteins	# PSMs	Master Protein Accessions	# Missed Cleavages	Theo. MH+ [Da]	Ions Score Mascot	Confidence Mascot	Percolator q-Value Mascot	Percolator PEP Mascot
	FALSE	Low	LWQALR		0.964141	0.673877	1	1	1	P70423	0	786.462	12.16	Low	0.645	0.9564
FALSE	Low	Master Protein	Q3TCH7	Cullin-4A OS=Mus musculus OX=10090 GN=Cul4a PE=1 SV=1	0.635385	0.0191334	1.97628	2	2	2	1	759	87.697	8.35	0	2
	Checked	Confidence	Sequence	Modifications	Qvality PEP	Qvality q-value	# Protein Groups	# Proteins	# PSMs	Master Protein Accessions	# Missed Cleavages	Theo. MH+ [Da]	Ions Score Mascot	Confidence Mascot	Percolator q-Value Mascot	Percolator PEP Mascot
	FALSE	Low	PLIACVEK	1xCarbamidomethyl [C5]	0.964625	0.673877	1	1	1	Q3TCH7	0	929.512	3.4	Low	0.6451	0.9569
	FALSE	Low	IESLIDR		1	0.76481	1	2	1	Q3TCH7	0	845.473	5.69	Low	0.7458	1
FALSE	Low	Master Protein	Q8BH61	Coagulation factor XIII A chain OS=Mus musculus OX=10090 GN=F13a1 PE=1 SV=3	0.635385	0.0189519	1.50273	1	1	1	1	732	83.155	5.92	0	1
	Checked	Confidence	Sequence	Modifications	Qvality PEP	Qvality q-value	# Protein Groups	# Proteins	# PSMs	Master Protein Accessions	# Missed Cleavages	Theo. MH+ [Da]	Ions Score Mascot	Confidence Mascot	Percolator q-Value Mascot	Percolator PEP Mascot
	FALSE	Low	TLNTEGVVKSR		0.965108	0.673877	1	1	1	Q8BH61	1	1203.67	0.04	Low	0.6453	0.9573
FALSE	Low	Master Protein	Q80XJ2	E3 ubiquitin-protein ligase RNF168 OS=Mus musculus OX=10090 GN=Rnf168 PE=1 SV=3	0.635385	0.0186345	1.76991	1	1	1	1	565	64.739	5.59	0	1
	Checked	Confidence	Sequence	Modifications	Qvality PEP	Qvality q-value	# Protein Groups	# Proteins	# PSMs	Master Protein Accessions	# Missed Cleavages	Theo. MH+ [Da]	Ions Score Mascot	Confidence Mascot	Percolator q-Value Mascot	Percolator PEP Mascot
	FALSE	Low	NTLASPLSSR		0.965589	0.67539	1	1	1	Q80XJ2	0	1045.56	7.32	Low	0.6453	0.958
FALSE	Low	Master Protein	O88491	Histone-lysine N-methyltransferase, H3 lysine-36 specific OS=Mus musculus OX=10090 GN=Nsd1 PE=1 SV=1	0.635385	0.0185892	0.965997	2	2	2	1	2588	283.905	7.9	0	2
	Checked	Confidence	Sequence	Modifications	Qvality PEP	Qvality q-value	# Protein Groups	# Proteins	# PSMs	Master Protein Accessions	# Missed Cleavages	Theo. MH+ [Da]	Ions Score Mascot	Confidence Mascot	Percolator q-Value Mascot	Percolator PEP Mascot
	FALSE	Low	ELPACGKIR	1xCarbamidomethyl [C5]	0.966068	0.67539	1	1	1	O88491	1	1043.57	1.4	Low	0.6453	0.9581
	FALSE	Low	GVDGTYKKALQEAAAR		1	0.791014	1	1	1	O88491	2	1677.89	10.13	Low	0.7712	1
FALSE	Low	Master Protein	Q61216	Double-strand break repair protein MRE11 OS=Mus musculus OX=10090 GN=Mre11 PE=1 SV=1	0.635385	0.0182267	1.13314	1	1	1	1	706	80.173	6.01	0	1
	Checked	Confidence	Sequence	Modifications	Qvality PEP	Qvality q-value	# Protein Groups	# Proteins	# PSMs	Master Protein Accessions	# Missed Cleavages	Theo. MH+ [Da]	Ions Score Mascot	Confidence Mascot	Percolator q-Value Mascot	Percolator PEP Mascot
	FALSE	Low	FSQKFVDR		0.966546	0.676387	1	1	1	Q61216	1	1026.54	0.05	Low	0.6453	0.9589
FALSE	Low	Master Protein	P55097	Cathepsin K OS=Mus musculus OX=10090 GN=Ctsk PE=1 SV=2	0.635385	0.0180908	1.82371	1	1	1	1	329	36.865	8.37	0	1
	Checked	Confidence	Sequence	Modifications	Qvality PEP	Qvality q-value	# Protein Groups	# Proteins	# PSMs	Master Protein Accessions	# Missed Cleavages	Theo. MH+ [Da]	Ions Score Mascot	Confidence Mascot	Percolator q-Value Mascot	Percolator PEP Mascot
	FALSE	Low	VDEISR		0.967023	0.676387	1	1	1	P55097	0	718.373	1.39	Low	0.6453	0.9592
FALSE	Low	Master Protein	Q9CWL2	Zinc finger protein castor homolog 1 OS=Mus musculus OX=10090 GN=Casz1 PE=1 SV=3	0.635385	0.0176835	1.59001	2	2	2	1	1761	191.066	7.14	0	2
	Checked	Confidence	Sequence	Modifications	Qvality PEP	Qvality q-value	# Protein Groups	# Proteins	# PSMs	Master Protein Accessions	# Missed Cleavages	Theo. MH+ [Da]	Ions Score Mascot	Confidence Mascot	Percolator q-Value Mascot	Percolator PEP Mascot
	FALSE	Low	YEECKYEGCMYSK	1xOxidation [M10]; 2xCarbamidomethyl [C4; C9]	0.967497	0.676387	1	1	1	Q9CWL2	1	1762.68	0.89	Low	0.646	0.9601
	FALSE	Low	GTPEASFPTSAAETK		1	0.799692	1	1	1	Q9CWL2	0	1493.71	11.76	Low	0.7797	1
FALSE	Low	Master Protein	Q8BRK8	5'-AMP-activated protein kinase catalytic subunit alpha-2 OS=Mus musculus OX=10090 GN=Prkaa2 PE=1 SV=3	0.635385	0.0175026	1.26812	1	1	1	1	552	61.982	7.87	0	1
	Checked	Confidence	Sequence	Modifications	Qvality PEP	Qvality q-value	# Protein Groups	# Proteins	# PSMs	Master Protein Accessions	# Missed Cleavages	Theo. MH+ [Da]	Ions Score Mascot	Confidence Mascot	Percolator q-Value Mascot	Percolator PEP Mascot
	FALSE	Low	VEEVEAR		0.96797	0.676882	1	1	1	Q8BRK8	0	831.421	15.53	Low	0.6472	0.9605
FALSE	Low	Master Protein	Q91YY4	ATP synthase mitochondrial F1 complex assembly factor 2 OS=Mus musculus OX=10090 GN=Atpaf2 PE=1 SV=1	0.635385	0.0173218	2.07612	1	1	1	1	289	33.268	6.32	0	1
	Checked	Confidence	Sequence	Modifications	Qvality PEP	Qvality q-value	# Protein Groups	# Proteins	# PSMs	Master Protein Accessions	# Missed Cleavages	Theo. MH+ [Da]	Ions Score Mascot	Confidence Mascot	Percolator q-Value Mascot	Percolator PEP Mascot
	FALSE	Low	LRDRWR		0.968442	0.679398	1	1	1	Q91YY4	2	901.511	7.6	Low	0.6487	0.9609
FALSE	Low	Master Protein	F8VQB6	Unconventional myosin-X OS=Mus musculus OX=10090 GN=Myo10 PE=1 SV=1	0.635385	0.0172766	1.01843	2	2	2	1	2062	237.174	6.25	0	2
	Checked	Confidence	Sequence	Modifications	Qvality PEP	Qvality q-value	# Protein Groups	# Proteins	# PSMs	Master Protein Accessions	# Missed Cleavages	Theo. MH+ [Da]	Ions Score Mascot	Confidence Mascot	Percolator q-Value Mascot	Percolator PEP Mascot
	FALSE	Low	REEEIDRAAMVIR	1xOxidation [M10]	0.968442	0.679398	1	1	1	F8VQB6	2	1603.82	0.09	Low	0.6487	0.961
	FALSE	Low	LKGTVEVR		1	0.777163	1	1	1	F8VQB6	1	901.547	1.14	Low	0.7552	1
FALSE	Low	Master Protein	Q9QXL2	Kinesin-like protein KIF21A OS=Mus musculus OX=10090 GN=Kif21a PE=1 SV=2	0.635385	0.0170507	1.25598	2	2	1	1	1672	186.42	6.27	0	2
	Checked	Confidence	Sequence	Modifications	Qvality PEP	Qvality q-value	# Protein Groups	# Proteins	# PSMs	Master Protein Accessions	# Missed Cleavages	Theo. MH+ [Da]	Ions Score Mascot	Confidence Mascot	Percolator q-Value Mascot	Percolator PEP Mascot
	FALSE	Low	FHFVDLAGSER		0.968912	0.679398	2	4	1	B7ZNG0; Q9QXL2	0	1277.63	3.17	Low	0.6487	0.9615
	FALSE	Low	IVKESGEGDK		1	0.765957	1	1	1	Q9QXL2	1	1061.55	2.6	Low	0.7478	1
FALSE	Low	Master Protein	Q99MN9	Propionyl-CoA carboxylase beta chain, mitochondrial OS=Mus musculus OX=10090 GN=Pccb PE=1 SV=2	0.635385	0.0169152	2.40296	1	1	1	1	541	58.372	7.66	0	1
	Checked	Confidence	Sequence	Modifications	Qvality PEP	Qvality q-value	# Protein Groups	# Proteins	# PSMs	Master Protein Accessions	# Missed Cleavages	Theo. MH+ [Da]	Ions Score Mascot	Confidence Mascot	Percolator q-Value Mascot	Percolator PEP Mascot
	FALSE	Low	KAYGGAYDVMSSK		0.96938	0.679882	1	1	1	Q99MN9	1	1376.65	8.52	Low	0.65	0.9618
FALSE	Low	Master Protein	Q8C6Z1	Mucin-15 OS=Mus musculus OX=10090 GN=Muc15 PE=2 SV=1	0.635385	0.0168701	1.81269	1	1	1	1	331	36.36	5.68	0	1
	Checked	Confidence	Sequence	Modifications	Qvality PEP	Qvality q-value	# Protein Groups	# Proteins	# PSMs	Master Protein Accessions	# Missed Cleavages	Theo. MH+ [Da]	Ions Score Mascot	Confidence Mascot	Percolator q-Value Mascot	Percolator PEP Mascot
	FALSE	Low	NEPVLR		0.96938	0.679882	1	1	1	Q8C6Z1	0	727.41	5.35	Low	0.65	0.9619
FALSE	Low	Master Protein	Q62556	Butyrophilin subfamily 1 member A1 OS=Mus musculus OX=10090 GN=Btn1a1 PE=1 SV=2	0.635385	0.0166444	2.09924	1	1	1	1	524	58.369	5.15	0	1
	Checked	Confidence	Sequence	Modifications	Qvality PEP	Qvality q-value	# Protein Groups	# Proteins	# PSMs	Master Protein Accessions	# Missed Cleavages	Theo. MH+ [Da]	Ions Score Mascot	Confidence Mascot	Percolator q-Value Mascot	Percolator PEP Mascot
	FALSE	Low	LIPFSPSQAAP		0.969847	0.680124	1	1	1	Q62556	0	1127.61	1.34	Low	0.65	0.9624
FALSE	Low	Master Protein	Q9Z2D0	Myotubularin-related protein 9 OS=Mus musculus OX=10090 GN=Mtmr9 PE=1 SV=2	0.635385	0.0163286	1.46789	1	1	1	1	545	62.868	6.62	0	1
	Checked	Confidence	Sequence	Modifications	Qvality PEP	Qvality q-value	# Protein Groups	# Proteins	# PSMs	Master Protein Accessions	# Missed Cleavages	Theo. MH+ [Da]	Ions Score Mascot	Confidence Mascot	Percolator q-Value Mascot	Percolator PEP Mascot
	FALSE	Low	VDNVVLHR		0.970312	0.680124	1	1	1	Q9Z2D0	0	951.537	0.24	Low	0.65	0.9631
FALSE	Low	Master Protein	Q8K339	DNA/RNA-binding protein KIN17 OS=Mus musculus OX=10090 GN=Kin PE=1 SV=1	0.635385	0.0160131	3.58056	1	1	1	1	391	44.694	9.04	0	1
	Checked	Confidence	Sequence	Modifications	Qvality PEP	Qvality q-value	# Protein Groups	# Proteins	# PSMs	Master Protein Accessions	# Missed Cleavages	Theo. MH+ [Da]	Ions Score Mascot	Confidence Mascot	Percolator q-Value Mascot	Percolator PEP Mascot
	FALSE	Low	KSALDEIMELEEEK	1xOxidation [M8]	0.971238	0.680124	1	1	1	Q8K339	1	1679.8	5.77	Low	0.65	0.9638
FALSE	Low	Master Protein	P53395	Lipoamide acyltransferase component of branched-chain alpha-keto acid dehydrogenase complex, mitochondrial OS=Mus musculus OX=10090 GN=Dbt PE=1 SV=2	0.635385	0.0160131	3.52697	2	2	2	1	482	53.213	8.6	0	2
	Checked	Confidence	Sequence	Modifications	Qvality PEP	Qvality q-value	# Protein Groups	# Proteins	# PSMs	Master Protein Accessions	# Missed Cleavages	Theo. MH+ [Da]	Ions Score Mascot	Confidence Mascot	Percolator q-Value Mascot	Percolator PEP Mascot
	FALSE	Low	TWSQNAVR		0.971238	0.680124	1	1	1	P53395	0	961.485	1.78	Low	0.65	0.9638
	FALSE	Low	LSEVVGSGK		1	0.762214	1	1	1	P53395	0	875.483	14.32	Low	0.7419	1
FALSE	Low	Master Protein	P49025	Citron Rho-interacting kinase OS=Mus musculus OX=10090 GN=Cit PE=1 SV=3	0.635385	0.0158329	0.389294	1	1	1	1	2055	235.242	6.54	0	1
	Checked	Confidence	Sequence	Modifications	Qvality PEP	Qvality q-value	# Protein Groups	# Proteins	# PSMs	Master Protein Accessions	# Missed Cleavages	Theo. MH+ [Da]	Ions Score Mascot	Confidence Mascot	Percolator q-Value Mascot	Percolator PEP Mascot
	FALSE	Low	RGQQGWDR		0.971698	0.680124	1	1	1	P49025	1	1002.49	0.4	Low	0.65	0.9642
FALSE	Low	Master Protein	Q9WU62	Inner centromere protein OS=Mus musculus OX=10090 GN=Incenp PE=1 SV=2	0.635385	0.0157878	1.02273	1	1	1	1	880	101.147	9.55	0	1
	Checked	Confidence	Sequence	Modifications	Qvality PEP	Qvality q-value	# Protein Groups	# Proteins	# PSMs	Master Protein Accessions	# Missed Cleavages	Theo. MH+ [Da]	Ions Score Mascot	Confidence Mascot	Percolator q-Value Mascot	Percolator PEP Mascot
	FALSE	Low	IAISTPTSK		0.971698	0.680124	1	1	1	Q9WU62	0	917.53	10.82	Low	0.65	0.9643
FALSE	Low	Master Protein	D3YYM4	WD repeat-containing protein 72 OS=Mus musculus OX=10090 GN=Wdr72 PE=1 SV=1	0.635385	0.0156527	0.5386	1	1	1	1	1114	124.329	6.74	0	1
	Checked	Confidence	Sequence	Modifications	Qvality PEP	Qvality q-value	# Protein Groups	# Proteins	# PSMs	Master Protein Accessions	# Missed Cleavages	Theo. MH+ [Da]	Ions Score Mascot	Confidence Mascot	Percolator q-Value Mascot	Percolator PEP Mascot
	FALSE	Low	LISCWR	1xCarbamidomethyl [C4]	0.971698	0.680124	1	1	1	D3YYM4	0	834.429	11.03	Low	0.65	0.9646
FALSE	Low	Master Protein	Q8C753	Katanin-interacting protein OS=Mus musculus OX=10090 GN=Katnip PE=1 SV=2	0.635385	0.0151578	0.434783	1	1	1	1	1610	179.497	5.26	0	1
	Checked	Confidence	Sequence	Modifications	Qvality PEP	Qvality q-value	# Protein Groups	# Proteins	# PSMs	Master Protein Accessions	# Missed Cleavages	Theo. MH+ [Da]	Ions Score Mascot	Confidence Mascot	Percolator q-Value Mascot	Percolator PEP Mascot
	FALSE	Low	LPPAPTR		0.97307	0.681066	1	1	1	Q8C753	0	751.446	7.82	Low	0.651	0.9657
FALSE	Low	Master Protein	Q6EBV9	Autophagy-related protein 9B OS=Mus musculus OX=10090 GN=Atg9b PE=2 SV=2	0.635385	0.0143041	1.51844	1	1	1	1	922	101.849	8.22	0	1
	Checked	Confidence	Sequence	Modifications	Qvality PEP	Qvality q-value	# Protein Groups	# Proteins	# PSMs	Master Protein Accessions	# Missed Cleavages	Theo. MH+ [Da]	Ions Score Mascot	Confidence Mascot	Percolator q-Value Mascot	Percolator PEP Mascot
	FALSE	Low	ASSYWQMAQLLQYR	1xOxidation [M7]	0.974878	0.682696	1	1	1	Q6EBV9	0	1760.84	1.77	Low	0.6522	0.9676
FALSE	Low	Master Protein	Q6BCL1	PML-RARA-regulated adapter molecule 1 OS=Mus musculus OX=10090 GN=Pram1 PE=1 SV=2	0.635385	0.0142593	1.62963	1	1	1	1	675	75.461	9.63	0	1
	Checked	Confidence	Sequence	Modifications	Qvality PEP	Qvality q-value	# Protein Groups	# Proteins	# PSMs	Master Protein Accessions	# Missed Cleavages	Theo. MH+ [Da]	Ions Score Mascot	Confidence Mascot	Percolator q-Value Mascot	Percolator PEP Mascot
	FALSE	Low	TPKPELNKVLK		0.974878	0.682696	1	1	1	Q6BCL1	2	1266.78	6.11	Low	0.6522	0.9677
FALSE	Low	Master Protein	Q9WTQ5	A-kinase anchor protein 12 OS=Mus musculus OX=10090 GN=Akap12 PE=1 SV=1	0.635385	0.0142144	0.475059	1	1	1	1	1684	180.586	4.44	0	1
	Checked	Confidence	Sequence	Modifications	Qvality PEP	Qvality q-value	# Protein Groups	# Proteins	# PSMs	Master Protein Accessions	# Missed Cleavages	Theo. MH+ [Da]	Ions Score Mascot	Confidence Mascot	Percolator q-Value Mascot	Percolator PEP Mascot
	FALSE	Low	AGPKALEK		0.974878	0.682696	1	1	1	Q9WTQ5	1	813.483	9.7	Low	0.6522	0.9678
FALSE	Low	Master Protein	P31310	Homeobox protein Hox-A10 OS=Mus musculus OX=10090 GN=Hoxa10 PE=1 SV=4	0.635385	0.0139901	2.16346	1	1	1	1	416	43.265	8.19	0	1
	Checked	Confidence	Sequence	Modifications	Qvality PEP	Qvality q-value	# Protein Groups	# Proteins	# PSMs	Master Protein Accessions	# Missed Cleavages	Theo. MH+ [Da]	Ions Score Mascot	Confidence Mascot	Percolator q-Value Mascot	Percolator PEP Mascot
	FALSE	Low	LSQAYGTAK		0.975326	0.682696	1	1	1	P31310	0	938.494	2	Low	0.6545	0.9683
FALSE	Low	Master Protein	Q91WQ3	Tyrosine--tRNA ligase, cytoplasmic OS=Mus musculus OX=10090 GN=Yars1 PE=1 SV=3	0.635385	0.0137659	1.51515	1	1	1	1	528	59.068	7.01	0	1
	Checked	Confidence	Sequence	Modifications	Qvality PEP	Qvality q-value	# Protein Groups	# Proteins	# PSMs	Master Protein Accessions	# Missed Cleavages	Theo. MH+ [Da]	Ions Score Mascot	Confidence Mascot	Percolator q-Value Mascot	Percolator PEP Mascot
	FALSE	Low	KAGAEVVK		0.975772	0.68922	1	1	1	Q91WQ3	1	801.483	7.32	Low	0.6589	0.9688
FALSE	Low	Master Protein	Q80X60	EF-hand calcium-binding domain-containing protein 3 OS=Mus musculus OX=10090 GN=Efcab3 PE=2 SV=1	0.635385	0.0135866	1.62037	1	1	1	1	432	49.679	9.51	0	1
	Checked	Confidence	Sequence	Modifications	Qvality PEP	Qvality q-value	# Protein Groups	# Proteins	# PSMs	Master Protein Accessions	# Missed Cleavages	Theo. MH+ [Da]	Ions Score Mascot	Confidence Mascot	Percolator q-Value Mascot	Percolator PEP Mascot
	FALSE	Low	ISIMKER		0.976217	0.689665	1	1	1	Q80X60	1	876.497	8.5	Low	0.6589	0.9692
FALSE	Low	Master Protein	Q8BRV5	Uncharacterized protein KIAA1671 OS=Mus musculus OX=10090 GN=Kiaa1671 PE=2 SV=1	0.635385	0.0133178	2.5974	1	1	1	1	308	34.647	6.09	0	1
	Checked	Confidence	Sequence	Modifications	Qvality PEP	Qvality q-value	# Protein Groups	# Proteins	# PSMs	Master Protein Accessions	# Missed Cleavages	Theo. MH+ [Da]	Ions Score Mascot	Confidence Mascot	Percolator q-Value Mascot	Percolator PEP Mascot
	FALSE	Low	VLPPSTEK		0.97666	0.694207	1	1	1	Q8BRV5	0	870.493	3.46	Low	0.6639	0.9698
FALSE	Low	Master Protein	Q9ESG8	Palmitoyltransferase ZDHHC16 OS=Mus musculus OX=10090 GN=Zdhhc16 PE=1 SV=2	0.635385	0.0132283	2.49307	1	1	1	1	361	41.766	9.52	0	1
	Checked	Confidence	Sequence	Modifications	Qvality PEP	Qvality q-value	# Protein Groups	# Proteins	# PSMs	Master Protein Accessions	# Missed Cleavages	Theo. MH+ [Da]	Ions Score Mascot	Confidence Mascot	Percolator q-Value Mascot	Percolator PEP Mascot
	FALSE	Low	KCIYPKPAR	1xCarbamidomethyl [C2]	0.97666	0.694207	1	1	1	Q9ESG8	2	1132.63	1.26	Low	0.6639	0.97
FALSE	Low	Master Protein	Q5U405	Transmembrane protease serine 13 OS=Mus musculus OX=10090 GN=Tmprss13 PE=2 SV=2	0.635385	0.013094	1.4733	1	1	1	1	543	59.768	9.01	0	1
	Checked	Confidence	Sequence	Modifications	Qvality PEP	Qvality q-value	# Protein Groups	# Proteins	# PSMs	Master Protein Accessions	# Missed Cleavages	Theo. MH+ [Da]	Ions Score Mascot	Confidence Mascot	Percolator q-Value Mascot	Percolator PEP Mascot
	FALSE	Low	NKPGVYTK		0.977102	0.694207	1	1	1	Q5U405	1	906.504	8.21	Low	0.6639	0.9703
FALSE	Low	Master Protein	Q8VCU0	Protein angel homolog 1 OS=Mus musculus OX=10090 GN=Angel1 PE=1 SV=2	0.635385	0.0130045	1.1994	1	1	1	1	667	75.205	4.73	0	1
	Checked	Confidence	Sequence	Modifications	Qvality PEP	Qvality q-value	# Protein Groups	# Proteins	# PSMs	Master Protein Accessions	# Missed Cleavages	Theo. MH+ [Da]	Ions Score Mascot	Confidence Mascot	Percolator q-Value Mascot	Percolator PEP Mascot
	FALSE	Low	PGLELLNR		0.977543	0.694207	1	1	1	Q8VCU0	0	911.531	5.55	Low	0.6641	0.9705
FALSE	Low	Master Protein	Q91Y86	Mitogen-activated protein kinase 8 OS=Mus musculus OX=10090 GN=Mapk8 PE=1 SV=1	0.635385	0.0130045	2.60417	1	1	1	1	384	44.201	7.69	0	1
	Checked	Confidence	Sequence	Modifications	Qvality PEP	Qvality q-value	# Protein Groups	# Proteins	# PSMs	Master Protein Accessions	# Missed Cleavages	Theo. MH+ [Da]	Ions Score Mascot	Confidence Mascot	Percolator q-Value Mascot	Percolator PEP Mascot
[truncated: 1,109 more rows]
