# Supplementary material for: YOD1 sustains NOD2-mediated protective signaling in colitis by stabilizing RIPK2
Source: EMBO Rep. 2024 Sep 27;25(11):4827–45. doi: 10.1038/s44319-024-00276-6 (PMC11549337; doi:10.1038/s44319-024-00276-6)
Supplement: Supplementary file 6 — Source data Fig. 1 [file 44319_2024_276_MOESM6_ESM.zip]

Archive with 47 entries (31 files):
- Fig 1/
- Fig 1/1A/
- Fig 1/1A/1A.xlsx
- Fig 1/1B/
- Fig 1/1B/Control.png
- Fig 1/1B/quantitative data.xls
- Fig 1/1B/UC.png
- Fig 1/1C/
- Fig 1/1C/1C.xls
- Fig 1/1D/
- Fig 1/1D/1D.tif
- Fig 1/1D/data.xls
- Fig 1/1E/
- Fig 1/1E/1E.tif
- Fig 1/1F/
- Fig 1/1F/1F.xls
- Fig 1/1G/
- Fig 1/1G/1G.png
- Fig 1/1H/
- Fig 1/1H/1H.xlsx
- Fig 1/1I/
- Fig 1/1I/1I.xlsx
- Fig 1/1J/
- Fig 1/1J/1J.xlsx
- Fig 1/1K/
- Fig 1/1K/1K.xlsx
- Fig 1/1L/
- Fig 1/1L/1L.xlsx
- Fig 1/1M/
- Fig 1/1M/HE staining/
- Fig 1/1M/HE staining/Yod1++_DSS_200×.png
- Fig 1/1M/HE staining/Yod1++_DSS_40×.png
- Fig 1/1M/HE staining/Yod1++_water_200×.png
- Fig 1/1M/HE staining/Yod1++_water_40×.png
- Fig 1/1M/HE staining/Yod1--_DSS_200×.png
- Fig 1/1M/HE staining/Yod1--_DSS_40×.png
- Fig 1/1M/HE staining/Yod1--_water_200×.png
- Fig 1/1M/HE staining/Yod1--_water_40×.png
- Fig 1/1M/PAS_AB staining/
- Fig 1/1M/PAS_AB staining/Yod1++_DSS-200×.png
- Fig 1/1M/PAS_AB staining/Yod1++_DSS-40×.png
- Fig 1/1M/PAS_AB staining/Yod1++_water-200×.png
- Fig 1/1M/PAS_AB staining/Yod1++_water-40×.png
- Fig 1/1M/PAS_AB staining/Yod1--_DSS-200×.png
- Fig 1/1M/PAS_AB staining/Yod1--_DSS-40×.png
- Fig 1/1M/PAS_AB staining/Yod1--_water-200×.png
- Fig 1/1M/PAS_AB staining/Yod1--_water-40×.png
