# Supplementary material for: YOD1 sustains NOD2-mediated protective signaling in colitis by stabilizing RIPK2
Source: EMBO Rep. 2024 Sep 27;25(11):4827–45. doi: 10.1038/s44319-024-00276-6 (PMC11549337; doi:10.1038/s44319-024-00276-6)
Supplement: Supplementary file 6 — Source data Fig. 1 [file 44319_2024_276_MOESM6_ESM.zip › Fig 1/1A/1A.xlsx]

## Sheet: Sheet1
Relative YOD1mRNA expression
	Control	CD	UC
	0.49653	0.633032	0.23718
	0.321104	0.493772	0.296201
	0.369041	0.4066	0.308665
	0.511383	0.279006	0.30146
	0.493438	0.271703	0.244429
	0.307202	0.286756	0.220919
	0.337636	0.262452	0.280902
	0.318471	0.227924	0.232262
	0.441907	0.248413	0.303881
	0.302219	0.369844	0.317609
	0.343481
