# Supplementary material for: YOD1 sustains NOD2-mediated protective signaling in colitis by stabilizing RIPK2
Source: EMBO Rep. 2024 Sep 27;25(11):4827–45. doi: 10.1038/s44319-024-00276-6 (PMC11549337; doi:10.1038/s44319-024-00276-6)
Supplement: Supplementary file 6 — Source data Fig. 1 [file 44319_2024_276_MOESM6_ESM.zip › Fig 1/1B/quantitative data.xls]

## Sheet: Sheet1
Relative intensity of YOD1
	Control	UC
	0.81036	0.614865
	0.734685	0.539189
	1.00586	0.602252
	1.1036	0.627477
	1.02793	0.554955
	1.31171	0.513964
	1.00586	1.19189
		1.25811
		0.466667
