# Supplementary material for: YOD1 sustains NOD2-mediated protective signaling in colitis by stabilizing RIPK2
Source: EMBO Rep. 2024 Sep 27;25(11):4827–45. doi: 10.1038/s44319-024-00276-6 (PMC11549337; doi:10.1038/s44319-024-00276-6)
Supplement: Supplementary file 6 — Source data Fig. 1 [file 44319_2024_276_MOESM6_ESM.zip › Fig 1/1C/1C.xls]

## Sheet: Sheet1
Relative YOD1 mRNA expression
	CON	DSS
	0.977087	0.607845
	0.631731	0.37222
	1.30827	0.384014
	0.57598	0.221215
	1.50694	0.564641
