# Supplementary material for: YOD1 sustains NOD2-mediated protective signaling in colitis by stabilizing RIPK2
Source: EMBO Rep. 2024 Sep 27;25(11):4827–45. doi: 10.1038/s44319-024-00276-6 (PMC11549337; doi:10.1038/s44319-024-00276-6)
Supplement: Supplementary file 6 — Source data Fig. 1 [file 44319_2024_276_MOESM6_ESM.zip › Fig 1/1D/data.xls]

## Sheet: Sheet1
Relative YOD1 protein levels
	water				DSS
	#1	#2	#3		#1	#2	#3
	0.896541	1.46608	0.637379		0.317108	0.225643	0.266761
