# Supplementary material for: YOD1 sustains NOD2-mediated protective signaling in colitis by stabilizing RIPK2
Source: EMBO Rep. 2024 Sep 27;25(11):4827–45. doi: 10.1038/s44319-024-00276-6 (PMC11549337; doi:10.1038/s44319-024-00276-6)
Supplement: Supplementary file 6 — Source data Fig. 1 [file 44319_2024_276_MOESM6_ESM.zip › Fig 1/1F/1F.xls]

## Sheet: Sheet1
Body weight (%)			Water_Yod1+/+				Water_Yod1-/-				DSS_Yod1+/+								DSS_Yod1-/-
			#1	#2	#3		#1	#2	#3		#1	#2	#3	#4	#5	#6	#7		#1	#2	#3	#4	#5	#6	#7
		day0	100	100	100		100	100	100		100	100	100	100	100	100	100		100	100	100	100	100	100	100
		day1	99.51	99.27	102.42		99.29	99.86	99.68		97.26	101.8	97.77	99.6	100.89	104.61	102.22		101.38	102.32	104.47	99.91	99.55	100.95	97.91
		day2	100.11	104.43	98.87		103.34	99.42	99.73		96.61	101.75	97.77	99.11	102.35	100.85	97.87		100.54	100.05	103.49	99.91	99.6	99.64	98.84
		day3	99.19	100.79	98.79		102.47	99.83	101.91		100.3	101.8	99.95	102.79	103.28	101.32	97.91		101.83	100.05	100	99.54	100	99.41	99.81
		day4	93.8	106.43	98.71		102.64	96.06	99.77		99.9	94.55	97.68	95.26	101.31	96.85	94.18		98.91	99.95	98	98.09	96.28	98.68	95.44
		day5	98.13	98.88	97.9		106.42	95.65	101.09		98.4	95.55	95.86	98.89	96.76	96	93.91		94.76	95.82	95.44	93.54	94.67	96.37	96.46
		day6	99.68	100.1	97.37		103.75	96.13	102.99		91.42	91.67	94.1	94.78	92.21	91.85	90.72		91.59	89.4	91.2	85.64	91.72	89.23	90.92
		day7	100.28	101.22	102.74		100.26	96.33	101.45		83.59	87.78	89.87	92.16	87.28	88.61	88.18		84.62	84.7	87.38	79.65	86.61	82.74	86.22
		day8	97.96	100.93	103.44		99.44	97.08	100.45		81.45	87.69	83.64	87.56	90.19	85.78	85.87		78.04	77.78	83.85	75.42	77.43	78.69	82.08
