# Supplementary material for: YOD1 sustains NOD2-mediated protective signaling in colitis by stabilizing RIPK2
Source: EMBO Rep. 2024 Sep 27;25(11):4827–45. doi: 10.1038/s44319-024-00276-6 (PMC11549337; doi:10.1038/s44319-024-00276-6)
Supplement: Supplementary file 6 — Source data Fig. 1 [file 44319_2024_276_MOESM6_ESM.zip › Fig 1/1H/1H.xlsx]

## Sheet: Sheet1
Colon length(cm)
	Water_Yod1+/+				DSS_Yod1+/+
	#1	#2	#3		#1	#2	#3	#4	#5	#6	#7
	8.2	8.1	7.8		7	6	5.7	6.7	6.2	5.6	5.5
	Water_Yod1-/-				DSS_Yod1-/-
	#1	#2	#3		#1	#2	#3	#4	#5	#6	#7
	8	7.7	8.4		5	4.9	4.8	4.7	4.6	5.4	4.4
