# Supplementary material for: YOD1 sustains NOD2-mediated protective signaling in colitis by stabilizing RIPK2
Source: EMBO Rep. 2024 Sep 27;25(11):4827–45. doi: 10.1038/s44319-024-00276-6 (PMC11549337; doi:10.1038/s44319-024-00276-6)
Supplement: Supplementary file 6 — Source data Fig. 1 [file 44319_2024_276_MOESM6_ESM.zip › Fig 1/1I/1I.xlsx]

## Sheet: Sheet1
Bleeding score
	Water_Yod1+/+				DSS_Yod1+/+
	#1	#2	#3		#1	#2	#3	#4	#5	#6	#7
	0	0	0		2	3	2	1	2	3	2
	Water_Yod1-/-				DSS_Yod1-/-
	#1	#2	#3		#1	#2	#3	#4	#5	#6	#7
	0	0	0		4	4	3	3	4	2	4
