# Supplementary material for: YOD1 sustains NOD2-mediated protective signaling in colitis by stabilizing RIPK2
Source: EMBO Rep. 2024 Sep 27;25(11):4827–45. doi: 10.1038/s44319-024-00276-6 (PMC11549337; doi:10.1038/s44319-024-00276-6)
Supplement: Supplementary file 7 — Source data Fig. 2 [file 44319_2024_276_MOESM7_ESM.zip]

Archive with 26 entries (16 files):
- Fig 2/
- Fig 2/2A/
- Fig 2/2A/2A.xlsx
- Fig 2/2B/
- Fig 2/2B/2B.xlsx
- Fig 2/2C/
- Fig 2/2C/2C.xlsx
- Fig 2/2D/
- Fig 2/2D/2D.xlsx
- Fig 2/2E/
- Fig 2/2E/2E.xlsx
- Fig 2/2F/
- Fig 2/2F/2F.xlsx
- Fig 2/2G/
- Fig 2/2G/Yod1++_DSS_overall view.png
- Fig 2/2G/Yod1++_DSS_partial view.png
- Fig 2/2G/Yod1++_water_overall view.png
- Fig 2/2G/Yod1++_water_partial view.png
- Fig 2/2G/Yod1--_DSS_overall view.png
- Fig 2/2G/Yod1--_DSS_partial view.png
- Fig 2/2G/Yod1--_water_overall view.png
- Fig 2/2G/Yod1--_water_partial view.png
- Fig 2/2H/
- Fig 2/2H/2H.tif
- Fig 2/2I/
- Fig 2/2I/2I.xlsx
