# Supplementary material for: YOD1 sustains NOD2-mediated protective signaling in colitis by stabilizing RIPK2
Source: EMBO Rep. 2024 Sep 27;25(11):4827–45. doi: 10.1038/s44319-024-00276-6 (PMC11549337; doi:10.1038/s44319-024-00276-6)
Supplement: Supplementary file 7 — Source data Fig. 2 [file 44319_2024_276_MOESM7_ESM.zip › Fig 2/2A/2A.xlsx]

## Sheet: Sheet1
Relative Il1b mRNA expression (x-fold over naive control)
	Water_Yod1+/+						DSS_Yod1+/+
	#1	#2	#3	#4	#5		#1	#2	#3	#4	#5	#6
	0.92842	0.709858	0.573677	1.9793	0.80875		4.00917	5.06194	5.32632	5.98375	4.11553	4.65079
	Water_Yod1-/-						DSS_Yod1-/-
	#1	#2	#3	#4	#5		#1	#2	#3	#4	#5	#6
	0.381699	0.30037	0.363163	1.1833	0.481148		13.8648	15.9734	5.82834	7.21881	6.4689	6.84186
