# Supplementary material for: YOD1 sustains NOD2-mediated protective signaling in colitis by stabilizing RIPK2
Source: EMBO Rep. 2024 Sep 27;25(11):4827–45. doi: 10.1038/s44319-024-00276-6 (PMC11549337; doi:10.1038/s44319-024-00276-6)
Supplement: Supplementary file 7 — Source data Fig. 2 [file 44319_2024_276_MOESM7_ESM.zip › Fig 2/2B/2B.xlsx]

## Sheet: Sheet1
Relative Il6 mRNA expression (x-fold over naive control)
	Water_Yod1+/+						DSS_Yod1+/+
	#1	#2	#3	#4	#5		#1	#2	#3	#4	#5	#6
	1.35108	0.893215	1.23419	0.486411	1.0351		5.35212	6.14822	11.2189	6.21669	6.8838	31.8288
	Water_Yod1-/-						DSS_Yod1-/-
	#1	#2	#3	#4	#5		#1	#2	#3	#4	#5	#6
	0.568686	0.766393	0.591108	0.251019	0.356602		41.9158	22.0672	50.4054	39.1704	8.0061	30.6047
