# Supplementary material for: YOD1 sustains NOD2-mediated protective signaling in colitis by stabilizing RIPK2
Source: EMBO Rep. 2024 Sep 27;25(11):4827–45. doi: 10.1038/s44319-024-00276-6 (PMC11549337; doi:10.1038/s44319-024-00276-6)
Supplement: Supplementary file 7 — Source data Fig. 2 [file 44319_2024_276_MOESM7_ESM.zip › Fig 2/2C/2C.xlsx]

## Sheet: Sheet1
Relative Tnf mRNA expression (x-fold over naive control)
	Water_Yod1+/+						DSS_Yod1+/+
	#1	#2	#3	#4	#5		#1	#2	#3	#4	#5	#6
	1.37556	2.63739	0.758716	1.43428	0.50042		5.06174	2.9667	2.96762	2.1917	7.20736	3.64688
	Water_Yod1-/-						DSS_Yod1-/-
	#1	#2	#3	#4	#5		#1	#2	#3	#4	#5	#6
	0.64221	0.707904	1.64989	0.794446	0.631771		4.83531	9.4264	8.07209	5.79297	8.46255	4.19866
