# Supplementary material for: YOD1 sustains NOD2-mediated protective signaling in colitis by stabilizing RIPK2
Source: EMBO Rep. 2024 Sep 27;25(11):4827–45. doi: 10.1038/s44319-024-00276-6 (PMC11549337; doi:10.1038/s44319-024-00276-6)
Supplement: Supplementary file 7 — Source data Fig. 2 [file 44319_2024_276_MOESM7_ESM.zip › Fig 2/2D/2D.xlsx]

## Sheet: Sheet1
Relative Ccl2 mRNA expression (x-fold over naive control)
	Water_Yod1+/+						DSS_Yod1+/+
	#1	#2	#3	#4	#5		#1	#2	#3	#4	#5	#6
	1.13844	1.25601	1.68636	0.493958	0.42523		3.45072	4.62085	3.64863	5.34411	9.37976	2.66272
	Water_Yod1-/-						DSS_Yod1-/-
	#1	#2	#3	#4	#5		#1	#2	#3	#4	#5	#6
	2.00748	1.1587	1.23267	0.956932	2.41136		7.28795	9.6706	16.8045	6.72908	4.80048	12.9634
