# Supplementary material for: YOD1 sustains NOD2-mediated protective signaling in colitis by stabilizing RIPK2
Source: EMBO Rep. 2024 Sep 27;25(11):4827–45. doi: 10.1038/s44319-024-00276-6 (PMC11549337; doi:10.1038/s44319-024-00276-6)
Supplement: Supplementary file 7 — Source data Fig. 2 [file 44319_2024_276_MOESM7_ESM.zip › Fig 2/2E/2E.xlsx]

## Sheet: Sheet1
Relative Cxcl2 mRNA expression (x-fold over naive control)
	Water_Yod1+/+						DSS_Yod1+/+
	#1	#2	#3	#4	#5		#1	#2	#3	#4	#5	#6
	0.576497	1.43422	0.969526	0.807863	1.21189		47.7115	20.9497	88.9858	5.0307	33.4268	12.4105
	Water_Yod1-/-						DSS_Yod1-/-
	#1	#2	#3	#4	#5		#1	#2	#3	#4	#5	#6
	0.65654	2.29413	0.504739	0.25087	1.29401		94.1883	122.039	28.7313	135.384	65.3112	63.9299
