# Supplementary material for: YOD1 sustains NOD2-mediated protective signaling in colitis by stabilizing RIPK2
Source: EMBO Rep. 2024 Sep 27;25(11):4827–45. doi: 10.1038/s44319-024-00276-6 (PMC11549337; doi:10.1038/s44319-024-00276-6)
Supplement: Supplementary file 7 — Source data Fig. 2 [file 44319_2024_276_MOESM7_ESM.zip › Fig 2/2F/2F.xlsx]

## Sheet: Sheet1
Relative Cxcl10 mRNA expression (x-fold over naive control)
	Water_Yod1+/+						DSS_Yod1+/+
	#1	#2	#3	#4	#5		#1	#2	#3	#4	#5	#6
	0.549556	0.533891	1.70856	0.987952	1.22004		5.13258	4.77851	2.25733	5.00437	1.63907	1.70405
	Water_Yod1-/-						DSS_Yod1-/-
	#1	#2	#3	#4	#5		#1	#2	#3	#4	#5	#6
	1.66238	0.428602	1.40359	1.57987	1.08718		4.18821	10.0225	20.2843	8.52673	5.34571	11.4615
