# Supplementary material for: YOD1 sustains NOD2-mediated protective signaling in colitis by stabilizing RIPK2
Source: EMBO Rep. 2024 Sep 27;25(11):4827–45. doi: 10.1038/s44319-024-00276-6 (PMC11549337; doi:10.1038/s44319-024-00276-6)
Supplement: Supplementary file 7 — Source data Fig. 2 [file 44319_2024_276_MOESM7_ESM.zip › Fig 2/2I/2I.xlsx]

## Sheet: Sheet1
% of cells in colon
	Water_Yod1+/+						DSS_Yod1+/+
	#1	#2	#3	#4	#5		#1	#2	#3	#4	#5
Macrophages	11.6	14.7	16	10.8	12.2		12.8	36.5	28.3	19.7	54.2
Neutrophiles	15.5	15.7	15.3	5.5	12.2		16.5	26.6	14.8	15.6	31.3
B cells	0.7	1.69	15.7	1.34	0.92		1.12	4.43	17.3	2.96	37.9
	Water_Yod1-/-						DSS_Yod1-/-
	#1	#2	#3	#4	#5		#1	#2	#3	#4	#5
Macrophages	12.2	7.07	9.76	12.7	11.1		79.4	47.8	55.9	44.3	58.1
Neutrophiles	18.1	12.7	11	13.6	10.5		63.6	25.4	28.2	27.9	33.8
B cells	1.41	3.49	0.6	0.32	0.17		15.6	20.3	10	10.2	7.33
