# Supplementary material for: YOD1 sustains NOD2-mediated protective signaling in colitis by stabilizing RIPK2
Source: EMBO Rep. 2024 Sep 27;25(11):4827–45. doi: 10.1038/s44319-024-00276-6 (PMC11549337; doi:10.1038/s44319-024-00276-6)
Supplement: Supplementary file 8 — Source data Fig. 3 [file 44319_2024_276_MOESM8_ESM.zip]

Archive with 44 entries (31 files):
- Fig 3/
- Fig 3/3A/
- Fig 3/3A/DSS_DAPI.png
- Fig 3/3A/DSS_F4_80.png
- Fig 3/3A/DSS_Merge.png
- Fig 3/3A/DSS_YOD1.png
- Fig 3/3A/Water_DAPI.png
- Fig 3/3A/Water_F4_80.png
- Fig 3/3A/Water_Merge.png
- Fig 3/3A/Water_YOD1.png
- Fig 3/3B/
- Fig 3/3B/Control_DAPI.tif
- Fig 3/3B/Control_F4_80.png
- Fig 3/3B/Control_Merge.png
- Fig 3/3B/Control_YOD1.png
- Fig 3/3B/UC_DAPI.png
- Fig 3/3B/UC_F4_80.tif
- Fig 3/3B/UC_Merge.png
- Fig 3/3B/UC_YOD1.png
- Fig 3/3C/
- Fig 3/3C/3C.tif
- Fig 3/3D/
- Fig 3/3D/3D.xls
- Fig 3/3E/
- Fig 3/3E/3E.xls
- Fig 3/3F/
- Fig 3/3F/3F.xls
- Fig 3/3G/
- Fig 3/3G/3G.png
- Fig 3/3H/
- Fig 3/3H/3H.xls
- Fig 3/3I/
- Fig 3/3I/3I.xls
- Fig 3/3J/
- Fig 3/3J/HE staining/
- Fig 3/3J/HE staining/KO to WT_200x.png
- Fig 3/3J/HE staining/KO to WT_40x.png
- Fig 3/3J/HE staining/WT to WT_200x.png
- Fig 3/3J/HE staining/WT to WT_40x.png
- Fig 3/3J/PAS_AB staining/
- Fig 3/3J/PAS_AB staining/KO to WT_200×.png
- Fig 3/3J/PAS_AB staining/KO to WT_40×.png
- Fig 3/3J/PAS_AB staining/WT to WT_200×.png
- Fig 3/3J/PAS_AB staining/WT to WT_40×.png
