# Supplementary material for: YOD1 sustains NOD2-mediated protective signaling in colitis by stabilizing RIPK2
Source: EMBO Rep. 2024 Sep 27;25(11):4827–45. doi: 10.1038/s44319-024-00276-6 (PMC11549337; doi:10.1038/s44319-024-00276-6)
Supplement: Supplementary file 8 — Source data Fig. 3 [file 44319_2024_276_MOESM8_ESM.zip › Fig 3/3D/3D.xls]

## Sheet: Sheet1
Body weight(%)
		WT to WT										KO to WT
		#1	#2	#3	#4	#5	#6	#7	#8	#9		#1	#2	#3	#4	#5	#6	#7	#8	#9
	day0	100	100	100	100	100	100	100	100	100		100	100	100	100	100	100	100	100	100
	day1	94.45	101.01	99.67	100.45	101.6	101.71	98.05	101.07	100.14		99.88	99.04	98.11	99.62	99.96	99.48	100	98.34	100.26
	day2	99.11	104.05	99.88	100.26	100.43	104.41	100.79	105.72	100.79		98.82	101.13	106.28	98.67	101.57	103.07	104.41	102.67	100.51
	day3	104.03	108.15	100.77	100.64	103.66	108.3	104.23	108.63	97.7		99.63	102.89	98.11	98.21	101.35	105.2	103.82	104.85	104.76
	day4	95.75	105.85	92.18	93.37	97.55	103.54	96.93	104.51	88.13		89.76	94.91	94.62	88.22	93.03	94.95	96.14	98.03	96.61
	day5	94.23	101.24	90.71	88.77	92.4	99.25	93.08	102.01	88.49		82.48	86.39	90.79	87.12	90.92	88.59	86.96	88.98	92.54
	day6	89.62	99.44	83.71	86.28	89.44	92.09	88.81	99.11	87.55		78.33	81.62	86.44	81.07	87.87	85.22	83.43	85.57	88.93
	day7	87.34	93.42	81.59	84.7	85.74	86.53	86.9	94.68	84.81		76.3	78.35	85.74	78.18	81.93	79.5	78.58	79.71	79.49
