# Supplementary material for: YOD1 sustains NOD2-mediated protective signaling in colitis by stabilizing RIPK2
Source: EMBO Rep. 2024 Sep 27;25(11):4827–45. doi: 10.1038/s44319-024-00276-6 (PMC11549337; doi:10.1038/s44319-024-00276-6)
Supplement: Supplementary file 8 — Source data Fig. 3 [file 44319_2024_276_MOESM8_ESM.zip › Fig 3/3H/3H.xls]

## Sheet: Sheet1
colon length (cm)
		WT to WT										KO to WT
		#1	#2	#3	#4	#5	#6	#7	#8	#9		#1	#2	#3	#4	#5	#6	#7	#8	#9
		5.4	6.4	4.5	6.2	5.6	5.9	6.2	6.2	6		5	4.5	4.4	4.9	4.9	4.8	4.8	4.7	5
