# Supplementary material for: YOD1 sustains NOD2-mediated protective signaling in colitis by stabilizing RIPK2
Source: EMBO Rep. 2024 Sep 27;25(11):4827–45. doi: 10.1038/s44319-024-00276-6 (PMC11549337; doi:10.1038/s44319-024-00276-6)
Supplement: Supplementary file 9 — Source data Fig. 4 [file 44319_2024_276_MOESM9_ESM.zip]

Archive with 13 entries (6 files):
- Fig 4/
- Fig 4/4A/
- Fig 4/4A/4A.xls
- Fig 4/4B/
- Fig 4/4B/4B.xls
- Fig 4/4C/
- Fig 4/4C/4C.xls
- Fig 4/4D/
- Fig 4/4D/4D.xls
- Fig 4/4E/
- Fig 4/4E/4E.xls
- Fig 4/4F/
- Fig 4/4F/4F.xls
