# Supplementary material for: YOD1 sustains NOD2-mediated protective signaling in colitis by stabilizing RIPK2
Source: EMBO Rep. 2024 Sep 27;25(11):4827–45. doi: 10.1038/s44319-024-00276-6 (PMC11549337; doi:10.1038/s44319-024-00276-6)
Supplement: Supplementary file 9 — Source data Fig. 4 [file 44319_2024_276_MOESM9_ESM.zip › Fig 4/4A/4A.xls]

## Sheet: Sheet1
Relative Il1b mRNA expression
					Yod1+/+			Yod1-/-
			Ctrl	1.26916	0.920644	0.810198		1.12811	0.75857	1.34317
			L18-MDP (3h)	20.1191	9.95898	14.1449		6.20944	5.09447	7.24855
