# Supplementary material for: YOD1 sustains NOD2-mediated protective signaling in colitis by stabilizing RIPK2
Source: EMBO Rep. 2024 Sep 27;25(11):4827–45. doi: 10.1038/s44319-024-00276-6 (PMC11549337; doi:10.1038/s44319-024-00276-6)
Supplement: Supplementary file 9 — Source data Fig. 4 [file 44319_2024_276_MOESM9_ESM.zip › Fig 4/4B/4B.xls]

## Sheet: Sheet1
Relative Il6 mRNA expression
					Yod1+/+			Yod1-/-
			Ctrl	1.03113	0.9508	1.01807		0.997202	0.937353	0.924558
			L18-MDP (3h)	9.2292	8.69508	8.93352		7.6791	7.85118	7.10847
