# Supplementary material for: YOD1 sustains NOD2-mediated protective signaling in colitis by stabilizing RIPK2
Source: EMBO Rep. 2024 Sep 27;25(11):4827–45. doi: 10.1038/s44319-024-00276-6 (PMC11549337; doi:10.1038/s44319-024-00276-6)
Supplement: Supplementary file 9 — Source data Fig. 4 [file 44319_2024_276_MOESM9_ESM.zip › Fig 4/4C/4C.xls]

## Sheet: Sheet1
Relative Tnf mRNA expression
					Yod1+/+			Yod1-/-
			Ctrl	0.967953	0.899606	1.13244		1.06748	0.814044	0.800552
			L18-MDP (3h)	8.00111	5.29433	7.95368		4.03063	4.13745	4.4476
