# Supplementary material for: YOD1 sustains NOD2-mediated protective signaling in colitis by stabilizing RIPK2
Source: EMBO Rep. 2024 Sep 27;25(11):4827–45. doi: 10.1038/s44319-024-00276-6 (PMC11549337; doi:10.1038/s44319-024-00276-6)
Supplement: Supplementary file 9 — Source data Fig. 4 [file 44319_2024_276_MOESM9_ESM.zip › Fig 4/4D/4D.xls]

## Sheet: Sheet1
Relative Il12 mRNA expression
					Yod1+/+			Yod1-/-
			Ctrl	1.05143	1.02785	0.920721		0.861246	0.670563	0.504405
			L18-MDP (3h)	9.4522	2.92482	7.92077		2.29186	2.76062	1.67169
