# Supplementary material for: YOD1 sustains NOD2-mediated protective signaling in colitis by stabilizing RIPK2
Source: EMBO Rep. 2024 Sep 27;25(11):4827–45. doi: 10.1038/s44319-024-00276-6 (PMC11549337; doi:10.1038/s44319-024-00276-6)
Supplement: Supplementary file 9 — Source data Fig. 4 [file 44319_2024_276_MOESM9_ESM.zip › Fig 4/4E/4E.xls]

## Sheet: Sheet1
Relative Ccl2 mRNA expression
					Yod1+/+			Yod1-/-
			Ctrl	1.12638	0.893125	0.9805		1.133	0.711079	0.741557
			L18-MDP (3h)	2.16874	2.09356	2.61012		0.877484	1.69149	0.715923
