# Supplementary material for: YOD1 sustains NOD2-mediated protective signaling in colitis by stabilizing RIPK2
Source: EMBO Rep. 2024 Sep 27;25(11):4827–45. doi: 10.1038/s44319-024-00276-6 (PMC11549337; doi:10.1038/s44319-024-00276-6)
Supplement: Supplementary file 9 — Source data Fig. 4 [file 44319_2024_276_MOESM9_ESM.zip › Fig 4/4F/4F.xls]

## Sheet: Sheet1
Relative Cxcl10 mRNA expression
					Yod1+/+			Yod1-/-
			Ctrl	0.802741	1.07172	1.12554		0.86615	0.382356	0.339844
			L18-MDP (3h)	16.4696	10.2722	12.9817		5.41839	7.37926	5.87697
