# Supplementary material for: YOD1 sustains NOD2-mediated protective signaling in colitis by stabilizing RIPK2
Source: EMBO Rep. 2024 Sep 27;25(11):4827–45. doi: 10.1038/s44319-024-00276-6 (PMC11549337; doi:10.1038/s44319-024-00276-6)
Supplement: Supplementary file 10 — Source data Fig. 5 [file 44319_2024_276_MOESM10_ESM.zip]

Archive with 32 entries (24 files):
- Fig 5/
- Fig 5/5A/
- Fig 5/5A/5A.png
- Fig 5/5C/
- Fig 5/5C/5C.png
- Fig 5/5D/
- Fig 5/5D/5D.tif
- Fig 5/5E/
- Fig 5/5E/5E.xls
- Fig 5/5F/
- Fig 5/5F/5F.xls
- Fig 5/5G/
- Fig 5/5G/5G.tif
- Fig 5/5G/quantitative data.xls
- Fig 5/5H/
- Fig 5/5H/DAPI_FLAG-YOD1_0h.tif
- Fig 5/5H/DAPI_FLAG-YOD1_3h.tif
- Fig 5/5H/DAPI_FLAG-YOD1_6h.tif
- Fig 5/5H/DAPI_FLAG-YOD1_9h.tif
- Fig 5/5H/DAPI_FLAG_0h.tif
- Fig 5/5H/DAPI_FLAG_3h.tif
- Fig 5/5H/DAPI_FLAG_6h.tif
- Fig 5/5H/DAPI_FLAG_9h.tif
- Fig 5/5H/quantitative data.xls
- Fig 5/5H/RIPK2_FLAG-YOD1_0h.tif
- Fig 5/5H/RIPK2_FLAG-YOD1_3h.tif
- Fig 5/5H/RIPK2_FLAG-YOD1_6h.tif
- Fig 5/5H/RIPK2_FLAG-YOD1_9h.tif
- Fig 5/5H/RIPK2_FLAG_0h.tif
- Fig 5/5H/RIPK2_FLAG_3h.tif
- Fig 5/5H/RIPK2_FLAG_6h.tif
- Fig 5/5H/RIPK2_FLAG_9h.tif
