# Supplementary material for: YOD1 sustains NOD2-mediated protective signaling in colitis by stabilizing RIPK2
Source: EMBO Rep. 2024 Sep 27;25(11):4827–45. doi: 10.1038/s44319-024-00276-6 (PMC11549337; doi:10.1038/s44319-024-00276-6)
Supplement: Supplementary file 10 — Source data Fig. 5 [file 44319_2024_276_MOESM10_ESM.zip › Fig 5/5E/5E.xls]

## Sheet: Sheet1
Relative Ripk2 protein levels
	Yod1++				Yod1--
	#1	#2	#3		#1	#2	#3
	0.972472	1.06844	0.959089		0.561826	0.775914	0.530647
