# Supplementary material for: YOD1 sustains NOD2-mediated protective signaling in colitis by stabilizing RIPK2
Source: EMBO Rep. 2024 Sep 27;25(11):4827–45. doi: 10.1038/s44319-024-00276-6 (PMC11549337; doi:10.1038/s44319-024-00276-6)
Supplement: Supplementary file 10 — Source data Fig. 5 [file 44319_2024_276_MOESM10_ESM.zip › Fig 5/5G/quantitative data.xls]

## Sheet: Sheet1
Relative RIPK2 protein levels (%)
		Yod1+/+				Yod1-/-
	0h	100	100	100		100	100	100
	1h	79.77	91.55	75.73		78.67	66.32	65.89
	2h	82.46	66.23	59.32		34.28	38.77	29.23
	4h	69.07	62.13	43.23		10.1	5.43	15.37
