# Supplementary material for: YOD1 sustains NOD2-mediated protective signaling in colitis by stabilizing RIPK2
Source: EMBO Rep. 2024 Sep 27;25(11):4827–45. doi: 10.1038/s44319-024-00276-6 (PMC11549337; doi:10.1038/s44319-024-00276-6)
Supplement: Supplementary file 10 — Source data Fig. 5 [file 44319_2024_276_MOESM10_ESM.zip › Fig 5/5H/quantitative data.xls]

## Sheet: Sheet1
Relative RIPK2 fluorescence (%)
		Yod1+/+				Yod1-/-
	0h	100	100	100		100	100	100
	3h	66.06	49.51	45.76		76.85	83.5	88.98
	6h	34.89	35.24	20.44		51.22	63.39	72.21
	9h	14.87	5.33	17.21		42.54	43.86	64.11
