# Supplementary material for: YOD1 sustains NOD2-mediated protective signaling in colitis by stabilizing RIPK2
Source: EMBO Rep. 2024 Sep 27;25(11):4827–45. doi: 10.1038/s44319-024-00276-6 (PMC11549337; doi:10.1038/s44319-024-00276-6)
Supplement: Supplementary file 11 — Source data Fig. 6 [file 44319_2024_276_MOESM11_ESM.zip]

Archive with 29 entries (19 files):
- Fig 6/
- Fig 6/6A/
- Fig 6/6A/6A.png
- Fig 6/6B/
- Fig 6/6B/6B.png
- Fig 6/6C/
- Fig 6/6C/DAPI.png
- Fig 6/6C/Merge.png
- Fig 6/6C/RIPK2.png
- Fig 6/6C/YOD1.png
- Fig 6/6D/
- Fig 6/6D/6D.png
- Fig 6/6E/
- Fig 6/6E/6E.png
- Fig 6/6F/
- Fig 6/6F/6F.png
- Fig 6/6G/
- Fig 6/6G/Yod1++_DAPI.png
- Fig 6/6G/Yod1++_Merge.png
- Fig 6/6G/Yod1++_PSMD7.png
- Fig 6/6G/Yod1++_RIPK2.png
- Fig 6/6G/Yod1--_Merge.png
- Fig 6/6G/Yod1--_PSMD7.png
- Fig 6/6G/Yod1--_RIPK2.png
- Fig 6/6G/Yod1--DAPI.png
- Fig 6/6I/
- Fig 6/6I/6I.png
- Fig 6/6K/
- Fig 6/6K/6K.png
