# Supplementary material for: YOD1 sustains NOD2-mediated protective signaling in colitis by stabilizing RIPK2
Source: EMBO Rep. 2024 Sep 27;25(11):4827–45. doi: 10.1038/s44319-024-00276-6 (PMC11549337; doi:10.1038/s44319-024-00276-6)
Supplement: Supplementary file 12 — Source data Fig. 7 [file 44319_2024_276_MOESM12_ESM.zip]

Archive with 39 entries (30 files):
- Fig 7/
- Fig 7/7A/
- Fig 7/7A/7A.xls
- Fig 7/7B/
- Fig 7/7B/7B.xls
- Fig 7/7C/
- Fig 7/7C/7C.xls
- Fig 7/7D/
- Fig 7/7D/7D.tif
- Fig 7/7E/
- Fig 7/7E/7E.xls
- Fig 7/7F/
- Fig 7/7F/7F.xls
- Fig 7/7G/
- Fig 7/7G/Yod1++_MDP_200×.png
- Fig 7/7G/Yod1++_MDP_40×.png
- Fig 7/7G/Yod1++_PBS_200×.png
- Fig 7/7G/Yod1++_PBS_40×.png
- Fig 7/7G/Yod1++_Water_200×.png
- Fig 7/7G/Yod1++_Water_40×.png
- Fig 7/7G/Yod1--_MDP_200×.png
- Fig 7/7G/Yod1--_MDP_40×.png
- Fig 7/7G/Yod1--_PBS_200×.png
- Fig 7/7G/Yod1--_PBS_40×.png
- Fig 7/7G/Yod1--_Water_200×.png
- Fig 7/7G/Yod1--_Water_40×.png
- Fig 7/7H/
- Fig 7/7H/Yod1++_DSS_MDP_200×.png
- Fig 7/7H/Yod1++_DSS_MDP_40×.png
- Fig 7/7H/Yod1++_DSS_PBS_200×.png
- Fig 7/7H/Yod1++_DSS_PBS_40×.png
- Fig 7/7H/Yod1++_Water_200×(1).png
- Fig 7/7H/Yod1++_Water_40×(1).png
- Fig 7/7H/Yod1--_DSS_MDP_200×.png
- Fig 7/7H/Yod1--_DSS_MDP_40×.png
- Fig 7/7H/Yod1--_DSS_PBS_200×.png
- Fig 7/7H/Yod1--_DSS_PBS_40×.png
- Fig 7/7H/Yod1--_Water_200×(1).png
- Fig 7/7H/Yod1--_Water_40×(1).png
