# Supplementary material for: YOD1 sustains NOD2-mediated protective signaling in colitis by stabilizing RIPK2
Source: EMBO Rep. 2024 Sep 27;25(11):4827–45. doi: 10.1038/s44319-024-00276-6 (PMC11549337; doi:10.1038/s44319-024-00276-6)
Supplement: Supplementary file 12 — Source data Fig. 7 [file 44319_2024_276_MOESM12_ESM.zip › Fig 7/7A/7A.xls]

## Sheet: Sheet1
Body weight (%)
				Yod1+/+_PBS								Yod1-/-_PBS																						YOD1-/-+MDP
				#1	#2	#3	#4	#5	#6	#7		#1	#2	#3	#4	#5	#6	#7
			day0	100	100	100	100	100	100	100		100	100	100	100	100	100	100																100	100	100	100	100	100	100
			day1	98.96	101.31	101.45	100.65	101.46	99.17	102.64		101.35	105.05	102.78	102.45	99.66	100	100.05																100.63	101.75	100.89	102.91	101.32	100.57	101.27
			day2	99.9	100	101.08	100.35	102.76	96.26	103.5		100.05	101.48	102.62	92.41	99.1	99.74	99.5																100.84	103.86	101.78	99.55	99.61	105.24	99.67
			day3	99.16	98.75	100.27	95.81	104.51	97.08	103.96		97.11	100.2	97.38	95.61	98.15	96.19	98.21																96.16	103.23	100.15	97.85	97.75	98.13	95.38
			day4	101.38	97.55	100.16	97.46	103.1	95.28	100.46		94.76	99.44	97.27	86.14	96.86	96.08	97.56																92.21	97.94	96.68	97.8	96.67	96.16	94.3
			day5	95.1	94.02	91.6	94.57	96.96	92.66	92.08		88.65	91.84	89.42	82.83	88.24	92.85	92.43																89.48	94.12	85.48	95.14	88.07	89.47	90.53
			day6	91.44	89.8	88.15	88.66	89.63	86.83	85.02		80.18	88.42	80.33	78.55	79.9	87.42	88.75																78.96	81.95	84.09	86.22	84.16	83.08	85.01
			day7	86.89	84.27	82.98	87.24	88.28	80.12	80.54		79.08	82.81	73.06	74.56	76.37	79.79	83.72																75.28	74.59	82.46	81.71	80.73	79.03	80.82
				Yod1+/+_MDP								Yod1-/-_MDP
				#1	#2	#3	#4	#5	#6	#7		#1	#2	#3	#4	#5	#6	#7
			day0	100	100	100	100	100	100	100		100	100	100	100	100	100	100
			day1	100.86	101.9	101.37	99.89	101.66	105.75	101.72		100.63	101.75	100.89	102.91	101.32	100.57	101.27
			day2	99.69	99.65	101.93	99.79	102.67	104.75	102.47		100.84	103.86	101.78	99.55	99.61	105.24	99.67
			day3	101.12	100.46	99.67	99.41	101.44	103.37	103.56		96.16	103.23	100.15	97.85	97.75	98.13	95.38
			day4	99.85	101.38	98.16	98.93	100.43	100.56	101.03		92.21	97.94	96.68	97.8	96.67	96.16	94.3
			day5	98.78	97.98	93.96	98.34	93.64	96.56	95.92		89.48	94.12	85.48	95.14	88.07	89.47	90.53
			day6	97.81	94.47	89.24	98.23	90.33	89.38	91.91		78.96	81.95	84.09	86.22	84.16	83.08	85.01
			day7	95.32	89.4	85.65	98.18	89.05	85.45	86.17		75.28	74.59	82.46	81.71	80.73	79.03	80.82
