# Supplementary material for: YOD1 sustains NOD2-mediated protective signaling in colitis by stabilizing RIPK2
Source: EMBO Rep. 2024 Sep 27;25(11):4827–45. doi: 10.1038/s44319-024-00276-6 (PMC11549337; doi:10.1038/s44319-024-00276-6)
Supplement: Supplementary file 12 — Source data Fig. 7 [file 44319_2024_276_MOESM12_ESM.zip › Fig 7/7B/7B.xls]

## Sheet: Sheet1
Bleeding score
				Yod1+/+_PBS								Yod1-/-_PBS
				#1	#2	#3	#4	#5	#6	#7		#1	#2	#3	#4	#5	#6	#7
				2	4	3	2	2	3	3		4	3	3	4	4	3	4
				Yod1+/+_MDP								Yod1-/-_MDP
				#1	#2	#3	#4	#5	#6	#7		#1	#2	#3	#4	#5	#6	#7
				1	1	3	1	2	1	1		4	4	2	3	3	4	4
