# Supplementary material for: YOD1 sustains NOD2-mediated protective signaling in colitis by stabilizing RIPK2
Source: EMBO Rep. 2024 Sep 27;25(11):4827–45. doi: 10.1038/s44319-024-00276-6 (PMC11549337; doi:10.1038/s44319-024-00276-6)
Supplement: Supplementary file 12 — Source data Fig. 7 [file 44319_2024_276_MOESM12_ESM.zip › Fig 7/7E/7E.xls]

## Sheet: Sheet1
Colon length (cm)
				Yod1+/+_PBS								Yod1-/-_PBS
				#1	#2	#3	#4	#5	#6	#7		#1	#2	#3	#4	#5	#6	#7
				5.8	5	4.9	5.7	5.6	5.4	4.8		5	4.8	4.7	4.6	4.8	5.2	4.6
				Yod1+/+_MDP								Yod1-/-_MDP
				#1	#2	#3	#4	#5	#6	#7		#1	#2	#3	#4	#5	#6	#7
				7.3	5.8	5.7	6.8	6	5.4	6.1		4.5	3.9	5	5.5	5.4	4.7	4.8
