# Supplementary material for: YOD1 sustains NOD2-mediated protective signaling in colitis by stabilizing RIPK2
Source: EMBO Rep. 2024 Sep 27;25(11):4827–45. doi: 10.1038/s44319-024-00276-6 (PMC11549337; doi:10.1038/s44319-024-00276-6)
Supplement: Supplementary file 13 — Source data Fig. 8 [file 44319_2024_276_MOESM13_ESM.zip]

Archive with 40 entries (24 files):
- Fig 8/
- Fig 8/8B/
- Fig 8/8B/8B.tif
- Fig 8/8C/
- Fig 8/8C/8C.xls
- Fig 8/8D/
- Fig 8/8D/8D.xls
- Fig 8/8E/
- Fig 8/8E/8E.xls
- Fig 8/8F/
- Fig 8/8F/8F.png
- Fig 8/8G/
- Fig 8/8G/8G.xls
- Fig 8/8H/
- Fig 8/8H/8H.xls
- Fig 8/8I/
- Fig 8/8I/8I.xls
- Fig 8/8J/
- Fig 8/8J/HE staining/
- Fig 8/8J/HE staining/AAV9-CON/
- Fig 8/8J/HE staining/AAV9-CON/Yod1++_overall image.png
- Fig 8/8J/HE staining/AAV9-CON/Yod1++_partial image.png
- Fig 8/8J/HE staining/AAV9-CON/Yod1--_overall image.png
- Fig 8/8J/HE staining/AAV9-CON/Yod1--partial image.png
- Fig 8/8J/HE staining/AAV9-Ripk2-shRNA/
- Fig 8/8J/HE staining/AAV9-Ripk2-shRNA/Yod1++_overall image(1).png
- Fig 8/8J/HE staining/AAV9-Ripk2-shRNA/Yod1++_partial image(1).png
- Fig 8/8J/HE staining/AAV9-Ripk2-shRNA/Yod1--_overall image(1).png
- Fig 8/8J/HE staining/AAV9-Ripk2-shRNA/Yod1--_partial image.png
- Fig 8/8J/PAS_AB staining/
- Fig 8/8J/PAS_AB staining/AAV9-CON/
- Fig 8/8J/PAS_AB staining/AAV9-CON/Yod1++_overall image(2).png
- Fig 8/8J/PAS_AB staining/AAV9-CON/Yod1++_partial image(2).png
- Fig 8/8J/PAS_AB staining/AAV9-CON/Yod1--_overall image(2).png
- Fig 8/8J/PAS_AB staining/AAV9-CON/Yod1--partial image(1).png
- Fig 8/8J/PAS_AB staining/AAV9-Ripk2-shRNA/
- Fig 8/8J/PAS_AB staining/AAV9-Ripk2-shRNA/Yod1++_overall image(3).png
- Fig 8/8J/PAS_AB staining/AAV9-Ripk2-shRNA/Yod1++_partial image(3).png
- Fig 8/8J/PAS_AB staining/AAV9-Ripk2-shRNA/Yod1--_overall image(3).png
- Fig 8/8J/PAS_AB staining/AAV9-Ripk2-shRNA/Yod1--partial image(2).png
