# Supplementary material for: YOD1 sustains NOD2-mediated protective signaling in colitis by stabilizing RIPK2
Source: EMBO Rep. 2024 Sep 27;25(11):4827–45. doi: 10.1038/s44319-024-00276-6 (PMC11549337; doi:10.1038/s44319-024-00276-6)
Supplement: Supplementary file 13 — Source data Fig. 8 [file 44319_2024_276_MOESM13_ESM.zip › Fig 8/8C/8C.xls]

## Sheet: Sheet1
Body weight (%)
		Yod1++_AAV9-CON							Yod1++_AAV9-RIPK2-shRNA
		#1	#2	#3	#4	#5	#6		#1	#2	#3	#4	#5	#6
	day0	100	100	100	100	100	100		100	100	100	100	100	100
	day1	101.4	103.99	103.36	100.43	102.91	102.31		102.46	102.51	105.77	101.93	102.9	97.9
	day2	102.71	103.63	102.56	101.86	104.01	100.83		100.27	101.27	103.32	104.52	103.19	101.27
	day3	102.51	103.67	99.73	99.32	102.16	95.38		99.73	102	99.55	102.67	101.7	98.12
	day4	100.13	103.77	94.79	98.11	97.54	94.73		92.98	100.04	97.06	96.18	98.96	96.07
	day5	95.89	101.44	89.95	95.86	91.79	95.95		80.15	97.32	93.62	88.88	88.77	92.67
	day6	93.57	93.89	86.79	92.21	90.09	92.63		77.52	91.8	79.28	85.9	83.34	83.33
	day7	91.68	87.71	80.46	89.54	86.72	89.06		75.96	82.19	77.92	80.49	78.62	79.92
		Yod1--_AAV9-CON							Yod1--_AAV9-RIPK2-shRNA
		#1	#2	#3	#4	#5	#6		#1	#2	#3	#4	#5	#6
	day0	100	100	100	100	100	100		100	100	100	100	100	100
	day1	104.96	102.36	108.03	103.15	100.59	101.48		101.93	100.69	99.25	102.38	99.17	104.42
	day2	106.3	102.04	106.98	101.63	100.98	99.17		103.69	100.76	101.26	103.18	99.49	103
	day3	100.12	100.11	103.25	99.93	99.69	92.02		98.57	100.24	98.6	101.41	96.75	103.38
	day4	98.9	95.89	99.76	94.17	96.85	88.24		96.52	98.02	97.21	96.49	93.57	98.07
	day5	97.16	91.63	90.16	87.49	92.66	81.39		93.73	87.38	92	86.85	83.48	89.84
	day6	88.42	85.62	82.64	83.42	88.5	80.26		83.45	81.17	85.47	81.03	80.34	85.67
	day7	85.78	82.1	75.42	82.16	84.79	76.48		82.55	77.57	78.7	77.68	75.75	82.45
