# Supplementary material for: YOD1 sustains NOD2-mediated protective signaling in colitis by stabilizing RIPK2
Source: EMBO Rep. 2024 Sep 27;25(11):4827–45. doi: 10.1038/s44319-024-00276-6 (PMC11549337; doi:10.1038/s44319-024-00276-6)
Supplement: Supplementary file 13 — Source data Fig. 8 [file 44319_2024_276_MOESM13_ESM.zip › Fig 8/8E/8E.xls]

## Sheet: Sheet1
Stool consistency
		Yod1++_AAV9-CON							Yod1++_AAV9-RIPK2-shRNA
		#1	#2	#3	#4	#5	#6		#1	#2	#3	#4	#5	#6
		0	1	1	4	1	2		3	4	4	3	3	3
		Yod1--_AAV9-CON							Yod1--_AAV9-RIPK2-shRNA
		#1	#2	#3	#4	#5	#6		#1	#2	#3	#4	#5	#6
		2	3	4	4	3	2		4	4	3	4	4	2
