# Supplementary material for: YOD1 sustains NOD2-mediated protective signaling in colitis by stabilizing RIPK2
Source: EMBO Rep. 2024 Sep 27;25(11):4827–45. doi: 10.1038/s44319-024-00276-6 (PMC11549337; doi:10.1038/s44319-024-00276-6)
Supplement: Supplementary file 13 — Source data Fig. 8 [file 44319_2024_276_MOESM13_ESM.zip › Fig 8/8I/8I.xls]

## Sheet: Sheet1
PAS/AB positive area (%)
		Yod1++_AAV9-CON							Yod1++_AAV9-RIPK2-shRNA
		#1	#2	#3	#4	#5	#6		#1	#2	#3	#4	#5	#6
		27.67	28.84	30.53	32.46	29.97	10.39		1.78	7.43	19.4	5.39	9.26	4.55
		Yod1--_AAV9-CON							Yod1--_AAV9-RIPK2-shRNA
		#1	#2	#3	#4	#5	#6		#1	#2	#3	#4	#5	#6
		18.7	11.86	8.2	14.31	22.78	18.61		8.48	2.46	18.32	6.99	5.98	2.39
