# Supplementary material for: YOD1 sustains NOD2-mediated protective signaling in colitis by stabilizing RIPK2
Source: EMBO Rep. 2024 Sep 27;25(11):4827–45. doi: 10.1038/s44319-024-00276-6 (PMC11549337; doi:10.1038/s44319-024-00276-6)
Supplement: Supplementary file 14 — EV and Appendix Figures Source Data [file 44319_2024_276_MOESM14_ESM.zip]

Archive with 126 entries (93 files):
- Appendix Fig. S1/
- Appendix Fig. S1/DSS_200x.png
- Appendix Fig. S1/DSS_40x.png
- Appendix Fig. S1/Water_200x.png
- Appendix Fig. S1/Water_40x.png
- Appendix Fig. S10/
- Appendix Fig. S10/AFS10A.xls
- Appendix Fig. S10/AFS10B.xls
- Appendix Fig. S10/AFS10C.xls
- Appendix Fig. S10/AFS10D.xls
- Appendix Fig. S10/AFS10E.xls
- Appendix Fig. S10/AFS10F.png
- Appendix Fig. S11/
- Appendix Fig. S11/AFS11A.png
- Appendix Fig. S11/AFS11A.xls
- Appendix Fig. S11/AFS11B.tif
- Appendix Fig. S12/
- Appendix Fig. S12/AFS12A.tif
- Appendix Fig. S12/AFS12B.tif
- Appendix Fig. S13/
- Appendix Fig. S13/AFS13A.png
- Appendix Fig. S13/AFS13B.xls
- Appendix Fig. S13/AFS13C.xls
- Appendix Fig. S13/AFS13D.xls
- Appendix Fig. S13/AFS13E.xls
- Appendix Fig. S14/
- Appendix Fig. S14/AFS14A.png
- Appendix Fig. S14/AFS14B.png
- Appendix Fig. S16/
- Appendix Fig. S16/AFS16.xls
- Appendix Fig. S2/
- Appendix Fig. S2/AFS2B/
- Appendix Fig. S2/AFS2B/100×/
- Appendix Fig. S2/AFS2B/100×/Yod1++/
- Appendix Fig. S2/AFS2B/100×/Yod1++/1.png
- Appendix Fig. S2/AFS2B/100×/Yod1++/2.png
- Appendix Fig. S2/AFS2B/100×/Yod1++/3.png
- Appendix Fig. S2/AFS2B/100×/Yod1++/4.png
- Appendix Fig. S2/AFS2B/100×/Yod1++/5.png
- Appendix Fig. S2/AFS2B/100×/Yod1++/6.png
- Appendix Fig. S2/AFS2B/100×/Yod1++/7.png
- Appendix Fig. S2/AFS2B/100×/Yod1--/
- Appendix Fig. S2/AFS2B/100×/Yod1--/1.png
- Appendix Fig. S2/AFS2B/100×/Yod1--/2.png
- Appendix Fig. S2/AFS2B/100×/Yod1--/3.png
- Appendix Fig. S2/AFS2B/100×/Yod1--/4.png
- Appendix Fig. S2/AFS2B/100×/Yod1--/5.png
- Appendix Fig. S2/AFS2B/100×/Yod1--/6.png
- Appendix Fig. S2/AFS2B/100×/Yod1--/7.png
- Appendix Fig. S2/AFS2B/200×/
- Appendix Fig. S2/AFS2B/200×/Yod1++/
- Appendix Fig. S2/AFS2B/200×/Yod1++/1.png
- Appendix Fig. S2/AFS2B/200×/Yod1++/2.png
- Appendix Fig. S2/AFS2B/200×/Yod1++/3.png
- Appendix Fig. S2/AFS2B/200×/Yod1++/4.png
- Appendix Fig. S2/AFS2B/200×/Yod1++/5.png
- Appendix Fig. S2/AFS2B/200×/Yod1++/6.png
- Appendix Fig. S2/AFS2B/200×/Yod1++/7.png
- Appendix Fig. S2/AFS2B/200×/Yod1--/
- Appendix Fig. S2/AFS2B/200×/Yod1--/1.png
- Appendix Fig. S2/AFS2B/200×/Yod1--/2.png
- Appendix Fig. S2/AFS2B/200×/Yod1--/3.png
- Appendix Fig. S2/AFS2B/200×/Yod1--/4.png
- Appendix Fig. S2/AFS2B/200×/Yod1--/5.png
- Appendix Fig. S2/AFS2B/200×/Yod1--/6.png
- Appendix Fig. S2/AFS2B/200×/Yod1--/7.png
- Appendix Fig. S2/AFS2B/40×/
- Appendix Fig. S2/AFS2B/40×/Yod1++/
- Appendix Fig. S2/AFS2B/40×/Yod1++/1.png
- Appendix Fig. S2/AFS2B/40×/Yod1++/2.png
- Appendix Fig. S2/AFS2B/40×/Yod1++/3.png
- Appendix Fig. S2/AFS2B/40×/Yod1++/4.png
- Appendix Fig. S2/AFS2B/40×/Yod1++/5.png
- Appendix Fig. S2/AFS2B/40×/Yod1++/6.png
- Appendix Fig. S2/AFS2B/40×/Yod1++/7.png
- Appendix Fig. S2/AFS2B/40×/Yod1--/
- Appendix Fig. S2/AFS2B/40×/Yod1--/1.png
- Appendix Fig. S2/AFS2B/40×/Yod1--/2.png
- Appendix Fig. S2/AFS2B/40×/Yod1--/3.png
- Appendix Fig. S2/AFS2B/40×/Yod1--/4.png
- Appendix Fig. S2/AFS2B/40×/Yod1--/5.png
- Appendix Fig. S2/AFS2B/40×/Yod1--/6.png
- Appendix Fig. S2/AFS2B/40×/Yod1--/7.png
- Appendix Fig. S4/
- Appendix Fig. S4/AFS4.xls
- Appendix Fig. S6/
- Appendix Fig. S6/AFS6.xlsx
- Appendix Fig. S8/
- Appendix Fig. S8/AFS8.xls
- Appendix Fig. S9/
- Appendix Fig. S9/AFS9A.tif
- Appendix Fig. S9/SF8B.xls
- Fig EV1/
- Fig EV1/EV1-B/
- Fig EV1/EV1-B/EV1-B.xls
- Fig EV1/EV1-C/
- Fig EV1/EV1-C/EV1-C.xls
- Fig EV1/EV1-D/
- Fig EV1/EV1-D/EV1-D.xls
- Fig EV1/EV1-E/
- Fig EV1/EV1-E/EV1-E.png
- Fig EV1/EV1-F/
- Fig EV1/EV1-F/EV1-F.xls
- Fig EV1/EV1-G/
- Fig EV1/EV1-G/EV1-G.xls
- Fig EV1/EV1-H/
- Fig EV1/EV1-H/EV1-H.xls
- Fig EV1/EV1-I/
- Fig EV1/EV1-I/HE staining/
- Fig EV1/EV1-I/HE staining/Yod1++_LPS_overall image.png
- Fig EV1/EV1-I/HE staining/Yod1++_LPS_partial image.png
- Fig EV1/EV1-I/HE staining/Yod1++_PBS_overall image.png
- Fig EV1/EV1-I/HE staining/Yod1++_PBS_partial image.png
- Fig EV1/EV1-I/HE staining/Yod1--_LPS_overall image.png
- Fig EV1/EV1-I/HE staining/Yod1--_LPS_partial image.png
- Fig EV1/EV1-I/HE staining/Yod1--_PBS_overall image.png
- Fig EV1/EV1-I/HE staining/Yod1--_PBS_partial image.png
- Fig EV1/EV1-I/PAS_AB staining/
- Fig EV1/EV1-I/PAS_AB staining/Yod1++_LPS_overall view.png
- Fig EV1/EV1-I/PAS_AB staining/Yod1++_LPS_partial view.png
- Fig EV1/EV1-I/PAS_AB staining/Yod1++_PBS_overall view.png
- Fig EV1/EV1-I/PAS_AB staining/Yod1++_PBS_partial view.png
- Fig EV1/EV1-I/PAS_AB staining/Yod1--_LPS_overall view.png
- Fig EV1/EV1-I/PAS_AB staining/Yod1--_LPS_partial view.png
- Fig EV1/EV1-I/PAS_AB staining/Yod1--_PBS_overall view.png
- Fig EV1/EV1-I/PAS_AB staining/Yod1--_PBS_partial view.png
