# Supplementary material for: YOD1 sustains NOD2-mediated protective signaling in colitis by stabilizing RIPK2
Source: EMBO Rep. 2024 Sep 27;25(11):4827–45. doi: 10.1038/s44319-024-00276-6 (PMC11549337; doi:10.1038/s44319-024-00276-6)
Supplement: Supplementary file 14 — EV and Appendix Figures Source Data [file 44319_2024_276_MOESM14_ESM.zip › Appendix Fig. S10/AFS10A.xls]

## Sheet: Sheet1
Relative Il6 mRNA expression
		Yod1++				Yod1--
	LPS(0h)	1.19425	0.901844	0.903907	LPS(0h)	0.48269	0.590831	0.65628
	LPS(3h)	61.2408	43.9227	29.4543	LPS(6h)	46.0647	33.6262	46.7787
