# Supplementary material for: YOD1 sustains NOD2-mediated protective signaling in colitis by stabilizing RIPK2
Source: EMBO Rep. 2024 Sep 27;25(11):4827–45. doi: 10.1038/s44319-024-00276-6 (PMC11549337; doi:10.1038/s44319-024-00276-6)
Supplement: Supplementary file 14 — EV and Appendix Figures Source Data [file 44319_2024_276_MOESM14_ESM.zip › Appendix Fig. S10/AFS10B.xls]

## Sheet: Sheet1
Relative Tnf mRNA expression
		Yod1++				Yod1--
	LPS(0h)	1.00308	1.04299	0.953927		1.03851	1.03218	1.06078
	LPS(3h)	71.0439	109.324	65.7814		98.4369	79.7174	92.899
