# Supplementary material for: YOD1 sustains NOD2-mediated protective signaling in colitis by stabilizing RIPK2
Source: EMBO Rep. 2024 Sep 27;25(11):4827–45. doi: 10.1038/s44319-024-00276-6 (PMC11549337; doi:10.1038/s44319-024-00276-6)
Supplement: Supplementary file 14 — EV and Appendix Figures Source Data [file 44319_2024_276_MOESM14_ESM.zip › Appendix Fig. S10/AFS10C.xls]

## Sheet: Sheet1
IL-6 （pg/ml)
				Yod1++					Yod1--
			Ctrl	4.38192	11.7086	6.3738		Ctrl	6.11731	10.6405	14.9363
			PMA	9.92874	54.3252	87.2677		PMA	69.2751	51.6591	49.5206
			LPS	836.011	833.193	702.263		LPS	615.162	850.806	693.028
			L18-MDP	90.5557	105.829	122.193		L18-MDP	60.0732	52.7695	54.1231
			TNF-α	20.3939	51.1545	43.38		TNF-α	28.5586	50.8518	55.2349
