# Supplementary material for: YOD1 sustains NOD2-mediated protective signaling in colitis by stabilizing RIPK2
Source: EMBO Rep. 2024 Sep 27;25(11):4827–45. doi: 10.1038/s44319-024-00276-6 (PMC11549337; doi:10.1038/s44319-024-00276-6)
Supplement: Supplementary file 14 — EV and Appendix Figures Source Data [file 44319_2024_276_MOESM14_ESM.zip › Appendix Fig. S10/AFS10D.xls]

## Sheet: Sheet1
Relative Il6 mRNA expression
		Yod1++					Yod1--
	0	0.98166	1.33061	0.687733		0	0.807293	0.906526	0.939442
	TNF-α（6h）	3.85868	5.19573	4.92431		TNF-α（6h）	4.87982	5.06085	4.67326
