# Supplementary material for: YOD1 sustains NOD2-mediated protective signaling in colitis by stabilizing RIPK2
Source: EMBO Rep. 2024 Sep 27;25(11):4827–45. doi: 10.1038/s44319-024-00276-6 (PMC11549337; doi:10.1038/s44319-024-00276-6)
Supplement: Supplementary file 14 — EV and Appendix Figures Source Data [file 44319_2024_276_MOESM14_ESM.zip › Appendix Fig. S10/AFS10E.xls]

## Sheet: Sheet1
Relative Tnf mRNA expression
		Yod1++					Yod1--
	0	0.9608	1.11772	0.921484		0	1.32811	1.19276	1.39604
	TNF-α（6h）	3.79513	5.06889	5.72477		TNF-α（6h）	4.96482	4.15307	5.8983
