# Supplementary material for: YOD1 sustains NOD2-mediated protective signaling in colitis by stabilizing RIPK2
Source: EMBO Rep. 2024 Sep 27;25(11):4827–45. doi: 10.1038/s44319-024-00276-6 (PMC11549337; doi:10.1038/s44319-024-00276-6)
Supplement: Supplementary file 14 — EV and Appendix Figures Source Data [file 44319_2024_276_MOESM14_ESM.zip › Appendix Fig. S11/AFS11A.xls]

## Sheet: Sheet1
Relative Ripk2 protein levels
	Yod1++					Yod1--
	#1	#2	#3			#1	#2	#3
	0.980934	1.16076	0.858306			0.138629	0.253592	0.323038
