# Supplementary material for: YOD1 sustains NOD2-mediated protective signaling in colitis by stabilizing RIPK2
Source: EMBO Rep. 2024 Sep 27;25(11):4827–45. doi: 10.1038/s44319-024-00276-6 (PMC11549337; doi:10.1038/s44319-024-00276-6)
Supplement: Supplementary file 14 — EV and Appendix Figures Source Data [file 44319_2024_276_MOESM14_ESM.zip › Appendix Fig. S13/AFS13B.xls]

## Sheet: Sheet1
Relative Il-1 mRNA expression
				FLAG				FLAG-YOD1
		0	0.657537	1.76263	0.579836		0.906854	1.20793	1.4866
		L18-MDP (3h)	23.3933	21.919	22.8445		39.0506	32	36.3357
