# Supplementary material for: YOD1 sustains NOD2-mediated protective signaling in colitis by stabilizing RIPK2
Source: EMBO Rep. 2024 Sep 27;25(11):4827–45. doi: 10.1038/s44319-024-00276-6 (PMC11549337; doi:10.1038/s44319-024-00276-6)
Supplement: Supplementary file 14 — EV and Appendix Figures Source Data [file 44319_2024_276_MOESM14_ESM.zip › Appendix Fig. S13/AFS13C.xls]

## Sheet: Sheet1
Relative Tnf mRNA expression
				FLAG				FLAG-YOD1
		0	1.04161	1.14699	0.811396		2.37703	2.15856	2.72598
		L18-MDP (3h)	3.42296	2.88811	3.59413		4.9641	4.02426	4.80288
