# Supplementary material for: YOD1 sustains NOD2-mediated protective signaling in colitis by stabilizing RIPK2
Source: EMBO Rep. 2024 Sep 27;25(11):4827–45. doi: 10.1038/s44319-024-00276-6 (PMC11549337; doi:10.1038/s44319-024-00276-6)
Supplement: Supplementary file 14 — EV and Appendix Figures Source Data [file 44319_2024_276_MOESM14_ESM.zip › Appendix Fig. S13/AFS13D.xls]

## Sheet: Sheet1
Relative Ccl2 mRNA expression
				FLAG				FLAG-YOD1
		0	0.826115	1.11153	1.06235		2.12259	2.50841	2.41984
		L18-MDP (3h)	3.5595	2.56603	3.24391		5.18474	4.55247	4.94311
