# Supplementary material for: YOD1 sustains NOD2-mediated protective signaling in colitis by stabilizing RIPK2
Source: EMBO Rep. 2024 Sep 27;25(11):4827–45. doi: 10.1038/s44319-024-00276-6 (PMC11549337; doi:10.1038/s44319-024-00276-6)
Supplement: Supplementary file 14 — EV and Appendix Figures Source Data [file 44319_2024_276_MOESM14_ESM.zip › Appendix Fig. S13/AFS13E.xls]

## Sheet: Sheet1
Relative Cxcl10 mRNA expression
				FLAG				FLAG-YOD1
		0	1.05751	1.17904	0.763448		1.46159	1.53774	1.66148
		L18-MDP (3h)	5.18448	4.77497	4.74248		7.03709	7.02589	7.25524
