# Supplementary material for: YOD1 sustains NOD2-mediated protective signaling in colitis by stabilizing RIPK2
Source: EMBO Rep. 2024 Sep 27;25(11):4827–45. doi: 10.1038/s44319-024-00276-6 (PMC11549337; doi:10.1038/s44319-024-00276-6)
Supplement: Supplementary file 14 — EV and Appendix Figures Source Data [file 44319_2024_276_MOESM14_ESM.zip › Appendix Fig. S16/AFS16.xls]

## Sheet: Sheet1
PAS/AB positive area(%)
	PBS_Yod1+/+								MDP_Yod1+/+
	#1	#2	#3	#4	#5	#6	#7		#1	#2	#3	#4	#5	#6	#7
	24.36	26.44	26.43	19.42	20.33	10.91	15.66		12.27	44.09	41.7	39.41	47.37	35.65	32.26
	PBS_Yod1-/-								MDP_Yod1-/-
	#1	#2	#3	#4	#5	#6	#7		#1	#2	#3	#4	#5	#6	#7
	10.62	12.69	14.3	1.45	2.11	16.73	13.11		18.43	9.48	1.57	3.62	13.03	13.75	9.65
