# Supplementary material for: YOD1 sustains NOD2-mediated protective signaling in colitis by stabilizing RIPK2
Source: EMBO Rep. 2024 Sep 27;25(11):4827–45. doi: 10.1038/s44319-024-00276-6 (PMC11549337; doi:10.1038/s44319-024-00276-6)
Supplement: Supplementary file 14 — EV and Appendix Figures Source Data [file 44319_2024_276_MOESM14_ESM.zip › Appendix Fig. S4/AFS4.xls]

## Sheet: Sheet1
PAS/AB positive area(%)
	Water_Yod1+/+				DSS_Yod1+/+
	#1	#2	#3		#1	#2	#3	#4	#5	#6	#7
	59.3	65.95	66.16		31.2	29.81	29.31	22.55	22.21	26.93	9.67
	Water_Yod1-/-				DSS_Yod1-/-
	#1	#2	#3		#1	#2	#3	#4	#5	#6	#7
	48.2	69.08	62.37		13.8	17.37	27.58	4.58	3.18	14.59	8.77
