# Supplementary material for: YOD1 sustains NOD2-mediated protective signaling in colitis by stabilizing RIPK2
Source: EMBO Rep. 2024 Sep 27;25(11):4827–45. doi: 10.1038/s44319-024-00276-6 (PMC11549337; doi:10.1038/s44319-024-00276-6)
Supplement: Supplementary file 14 — EV and Appendix Figures Source Data [file 44319_2024_276_MOESM14_ESM.zip › Appendix Fig. S6/AFS6.xlsx]

## Sheet: Sheet1
Relative YOD1mRNA expression
	Control	DSS
	0.833436	1.38705
	0.96955	1.53148
	0.799332	1.27647
	1.15206	3.51103
	1.03464	4.36018
	1.21098	4.95129
