# Supplementary material for: YOD1 sustains NOD2-mediated protective signaling in colitis by stabilizing RIPK2
Source: EMBO Rep. 2024 Sep 27;25(11):4827–45. doi: 10.1038/s44319-024-00276-6 (PMC11549337; doi:10.1038/s44319-024-00276-6)
Supplement: Supplementary file 14 — EV and Appendix Figures Source Data [file 44319_2024_276_MOESM14_ESM.zip › Appendix Fig. S8/AFS8.xls]

## Sheet: Sheet1
PAS/AB positive area(%)
				WT to WT
				#1	#2	#3	#4	#5	#6	#7	#8	#9
				24.45	20.33	33	15.15	17.51	37.78	8.72	7.02	42.82
				KO to WT
				#1	#2	#3	#4	#5	#6	#7	#8	#9
				3.64	23.31	17.2	9.71	3.2	20.66	6.77	7.6	6.22
