# Supplementary material for: YOD1 sustains NOD2-mediated protective signaling in colitis by stabilizing RIPK2
Source: EMBO Rep. 2024 Sep 27;25(11):4827–45. doi: 10.1038/s44319-024-00276-6 (PMC11549337; doi:10.1038/s44319-024-00276-6)
Supplement: Supplementary file 14 — EV and Appendix Figures Source Data [file 44319_2024_276_MOESM14_ESM.zip › Appendix Fig. S9/SF8B.xls]

## Sheet: Sheet1
Cell viability (%)
					Yod1++								Yod1--
		0h	120.034	88.9988	89.6597	98.575	100.67	102.062		0h	97.2633	113.793	110.181	79.9124	105.309	93.5413
		6h	54.1952	69.4666	55.7139	48.4579	57.9498	52.6343		6h	58.9673	59.2228	56.4496	51.1221	64.9517	48.1299
		12h	11.8088	24.918	20.5834	30.3187	32.3454	25.6678		12h	26.5098	31.2899	45.2837	33.5523	37.7303	28.316
