# Supplementary material for: YOD1 sustains NOD2-mediated protective signaling in colitis by stabilizing RIPK2
Source: EMBO Rep. 2024 Sep 27;25(11):4827–45. doi: 10.1038/s44319-024-00276-6 (PMC11549337; doi:10.1038/s44319-024-00276-6)
Supplement: Supplementary file 14 — EV and Appendix Figures Source Data [file 44319_2024_276_MOESM14_ESM.zip › Fig EV1/EV1-B/EV1-B.xls]

## Sheet: Sheet1
Body weight (%)
		Yod1++_PBS								Yod1++_LPS
		#1	#2	#3	#4	#5	#6			#1	#2	#3	#4	#5	#6
	day0	100	100	100	100	100	100		day0	100	100	100	100	100	100
	day1	100.24	99.02	101.03	101.3	102.41	102.98		day1	103.29	95.89	100.41	105.28	106.36	99.24
	day2	100.19	101.53	104	97.77	103.96	104.12		day2	104.09	99.37	102.42	108.08	104.67	100.85
	day3	102.41	100.65	102.71	99.07	103.69	102.44		day3	104.52	99.66	102.51	105.11	104.05	101.39
	day4	100.29	97.55	99.83	96.09	104.6	100.43		day4	105.22	96.52	101.19	104.04	103.75	98.65
	day5	93.39	93.94	92.43	92.13	98.98	93.66		day5	100.94	94.05	97.21	100.74	104.36	95.73
	day6	91.99	86.63	89.51	88.68	96.9	91.49		day6	100.61	89.02	96.89	99.05	102.72	94.51
	day7	87.26	82.16	85.43	87.71	91.44	86.83		day7	97.6	82.06	95.34	98.47	104.93	93.39
		Yod1--_PBS								Yod1-/-_LPS
		#1	#2	#3	#4	#5	#6			#1	#2	#3	#4	#5	#6
	day0	100	100	100	100	100	100		day0	100	100	100	100	100	100
	day1	103.18	98.44	98.95	100.28	100.64	99.5		day1	105.25	104.55	99.54	96.32	102	98.23
	day2	104.92	100.36	105.14	100.93	100.69	98.35		day2	109.25	108.82	101.33	104.09	102.84	102.59
	day3	104.98	102.27	107.18	100.7	103.01	94.84		day3	107.3	104.21	100.25	106.65	101.55	98.07
	day4	103.44	98.93	95.05	102.76	93.88	92.41		day4	100.89	102.62	101.29	103.73	98.05	97.08
	day5	87.51	83.8	88.21	98.22	88.3	90.86		day5	94.06	97.27	97.18	98.31	96.54	96.25
	day6	80.57	80.15	83.4	91.36	84.15	86.52		day6	89.39	93.51	90.88	93.61	92.9	93.87
	day7	76.12	75.75	80.27	83.08	79.01	80.35		day7	84.13	87.25	83.13	84.61	88.81	87.64
