# Supplementary material for: YOD1 sustains NOD2-mediated protective signaling in colitis by stabilizing RIPK2
Source: EMBO Rep. 2024 Sep 27;25(11):4827–45. doi: 10.1038/s44319-024-00276-6 (PMC11549337; doi:10.1038/s44319-024-00276-6)
Supplement: Supplementary file 14 — EV and Appendix Figures Source Data [file 44319_2024_276_MOESM14_ESM.zip › Fig EV1/EV1-C/EV1-C.xls]

## Sheet: Sheet1
Bleeding Score
		Yod1++_PBS								Yod1++_LPS
		#1	#2	#3	#4	#5	#6			#1	#2	#3	#4	#5	#6
		2	4	2	2	2	3			1	1	2	1	0	2
		Yod1--_PBS								Yod1-/-_LPS
		#1	#2	#3	#4	#5	#6			#1	#2	#3	#4	#5	#6
		4	4	3	4	4	3			4	2	2	1	2	3
