# Supplementary material for: YOD1 sustains NOD2-mediated protective signaling in colitis by stabilizing RIPK2
Source: EMBO Rep. 2024 Sep 27;25(11):4827–45. doi: 10.1038/s44319-024-00276-6 (PMC11549337; doi:10.1038/s44319-024-00276-6)
Supplement: Supplementary file 14 — EV and Appendix Figures Source Data [file 44319_2024_276_MOESM14_ESM.zip › Fig EV1/EV1-F/EV1-F.xls]

## Sheet: Sheet1
Colon length (cm)
		Yod1++_PBS								Yod1++_LPS
		#1	#2	#3	#4	#5	#6			#1	#2	#3	#4	#5	#6
		6.2	6.5	6.4	7.1	6.3	6			7.4	7.2	7	7.3	6.9	7.5
		Yod1--_PBS								Yod1-/-_LPS
		#1	#2	#3	#4	#5	#6			#1	#2	#3	#4	#5	#6
		5.9	6.3	5.5	5.2	5.4	4.6			7.1	6.5	7.2	5.9	6.3	5.5
