# Supplementary material for: YOD1 sustains NOD2-mediated protective signaling in colitis by stabilizing RIPK2
Source: EMBO Rep. 2024 Sep 27;25(11):4827–45. doi: 10.1038/s44319-024-00276-6 (PMC11549337; doi:10.1038/s44319-024-00276-6)
Supplement: Supplementary file 14 — EV and Appendix Figures Source Data [file 44319_2024_276_MOESM14_ESM.zip › Fig EV1/EV1-G/EV1-G.xls]

## Sheet: Sheet1
Histology Score
		Yod1++_PBS								Yod1++_LPS
		#1	#2	#3	#4	#5	#6			#1	#2	#3	#4	#5	#6
		6	4	5	4	2	5			3	1	1	3	2	2
		Yod1--_PBS								Yod1-/-_LPS
		#1	#2	#3	#4	#5	#6			#1	#2	#3	#4	#5	#6
		7	7	8	7	7	3			6	5	5	3	5	4
