# Supplementary material for: YOD1 sustains NOD2-mediated protective signaling in colitis by stabilizing RIPK2
Source: EMBO Rep. 2024 Sep 27;25(11):4827–45. doi: 10.1038/s44319-024-00276-6 (PMC11549337; doi:10.1038/s44319-024-00276-6)
Supplement: Supplementary file 14 — EV and Appendix Figures Source Data [file 44319_2024_276_MOESM14_ESM.zip › Fig EV1/EV1-H/EV1-H.xls]

## Sheet: Sheet1
PAS/AB positive area (%)
		Yod1++_PBS								Yod1++_LPS
		#1	#2	#3	#4	#5	#6			#1	#2	#3	#4	#5	#6
		23.9	20.38	5.83	19.56	20.91	19.11			25.76	20.49	25.46	36.25	43.41	36.61
		Yod1--_PBS								Yod1-/-_LPS
		#1	#2	#3	#4	#5	#6			#1	#2	#3	#4	#5	#6
		9.43	17.73	2.56	9.23	8.82	4.24			29.18	16.98	11.89	15.97	16.26	18.21
